# Supplementary material for: Integrated genomic analysis reveals mutated ELF3 as a potential gallbladder cancer vaccine candidate
Source: Nat Commun. 2020 Aug 24;11:4225. doi: 10.1038/s41467-020-17880-4 (PMC7445288; doi:10.1038/s41467-020-17880-4)
Supplement: Supplementary file 3 — Supplementary Data 1 [file 41467_2020_17880_MOESM3_ESM.xlsx]

## Sheet: Supp Data 1 - Sample Info
Supplementary Data 1 - Sample Information
Sample ID	Diagnosis	Gender	age	TNM	Histology	country of Origin	Tumor Exome Data DNA ID	Tumor WGS Data DNA ID	Tumor RNA-seq Data ID	Tumor Exome Data available ?	Tumor WGS Data available ?	Tumor RNA Data available ?	Normal Tissue available ?	Normal Exome Data DNA ID	Normal WGS Data DNA ID	Normal Exome Data available ?	Normal WGS Data available ?	Expression super Cluster	# of protein altering mutation	Mean varinat AF	MusicFail	NRF2_score
GBC001	GBC	F	50	III	Adenocarcinoma	India	SAM17856208	SAM17856208	SAM17856273	Y	Y	Y	Y	SAM17856209	SAM17856209	Y	Y	A	117	0.26603		-10.3461
GBC002	GBC	F	65	IIIB	Adenocarcinoma	India	SAM19363432	SAM19363432	SAM19363399	Y	Y	Y	Y	SAM19363434	SAM19363434	Y	Y	A	208	0.249607		5.59196
GBC003	GBC	F		I	Adenocarcinoma	India	SAM22709794	SAM22709794	NA	Y	Y	N	Y	SAM22709795	SAM22709795	Y	Y		212	0.487397
GBC004	GBC	F	70	I	Adenocarcinoma	India	SAM22709788	SAM22709788	NA	Y	Y	N	Y	SAM22709789	SAM22709789	Y	Y		113	0.424548
GBC005	GBC	M	72	IIIB	Adenocarcinoma	India	SAM19363435	SAM19363435	SAM19363402	Y	Y	Y	Y	SAM19363437	SAM19363437	Y	Y	A	94	0.336209		-3.68902
GBC006	GBC	F	52		Adenocarcinoma	India	SAM19363438	SAM19363438	NA	Y	Y	N	Y	SAM19363440	SAM19363440	Y	Y		85	0.262514
GBC007	GBC	F	62	IIIB	Adenocarcinoma	India	SAM19363441	SAM19363441	NA	Y	Y	N	Y	SAM19363442	SAM19363442	Y	Y		1160	0.202949	Y
GBC008	GBC	F	40	IIIB	Adenocarcinoma	India	SAM22709800	SAM22709800	SAM22266724	Y	Y	Y	Y	SAM22709801	SAM22709801	Y	Y	B	13	0.0528635		-3.20795
GBC009	GBC	F	40	II	Adenocarcinoma	India	SAM17856211	SAM17856211	SAM17856276	Y	Y	Y	Y	SAM17856210	SAM17856210	Y	Y	A	88	0.475849		-18.5991
GBC010	GBC	F	42		Adenocarcinoma	India	SAM19363453	SAM19363453	SAM19363420	Y	Y	Y	Y	SAM19363454	SAM19363454	Y	Y	A	0	0		-16.2464
GBC011	GBC	F	53	I	Adenocarcinoma	India	SAM17856188	NA	SAM17856253	Y	N	Y	Y	SAM17856187	NA	Y	N	A	63	0.137394		-3.97106
GBC012	GBC	NA	NA		Adenocarcinoma	Chile	SAM17955179	NA	SAM17955160	Y	N	Y	Y	SAM17955180	NA	Y	N	A	27	0.118548		-7.47709
GBC013	GBC	F	42	II	Adenocarcinoma	India	SAM17856213	SAM17856213	NA	Y	Y	N	Y	SAM17856212	SAM17856212	Y	Y		45	0.180955
GBC014	GBC	F	48	IIA	Adenocarcinoma	India	SAM19363450	SAM19363450	SAM19363417	Y	Y	Y	Y	SAM19363452	SAM19363452	Y	Y	A	81	0.219084		-14.0631
GBC015	GBC	M	54	IV	Adenocarcinoma	India	SAM19363458	SAM19363458	SAM19363425	Y	Y	Y	Y	SAM19363460	SAM19363460	Y	Y	A	3	0.0607936		-11.7502
GBC016	GBC	F	45	IIIB	Adenocarcinoma	India	SAM22709797	SAM22709797	NA	Y	Y	N	Y	SAM22709798	SAM22709798	Y	Y		0	0
GBC017	GBC	M		IIIB	Neuroendocrine	India	SAM22709803	SAM22709803	NA	Y	Y	N	Y	SAM22709804	SAM22709804	Y	Y		81	0.462485
GBC018	GBC	F	65	II	Adenocarcinoma	India	SAM17856202	SAM17856202	SAM17856267	Y	Y	Y	Y	NA	SAM17856201	N	Y	A			Y	-7.05429
GBC020	GBC	M	60	I	Adenocarcinoma	India	SAM17856183	NA	SAM17856248	Y	N	Y	Y	SAM17856184	NA	Y	N	A	100	0.239937		1.95234
GBC021	GBC	NA			Neuroendocrine	Chile	SAM17955177	NA	SAM17955158	Y	N	Y	Y	SAM18036149	NA	Y	N	A	96	0.467633		-36.4673
GBC022	GBC	F	50		Adenocarcinoma	India	NA	SAM18297250	NA	N	Y	N	Y	NA	SAM18297252	N	Y				Y
GBC023	GBC	NA	NA		Adenocarcinoma	Chile	SAM17955162	NA	SAM17955143	Y	N	Y	Y	NA	NA	N	N	A			Y	2.84879
GBC024	GBC	NA	NA		Adenocarcinoma	Chile	SAM17955164	NA	SAM17955145	Y	N	Y	Y	NA	NA	N	N	A			Y	-2.12875
GBC025	GBC	NA	NA		Adenocarcinoma	Chile	SAM17955166	NA	SAM17955147	Y	N	Y	Y	NA	NA	N	N	A			Y	-5.24727
GBC026	GBC	NA	NA		Adenocarcinoma	Chile	SAM17955168	NA	SAM17955149	Y	N	Y	Y	NA	NA	N	N	A			Y	-5.7833
GBC027	GBC	NA	NA		Adenocarcinoma	Chile	SAM17955170	NA	SAM17955151	Y	N	Y	Y	NA	NA	N	N	A			Y	-13.145
GBC028	GBC	NA	NA		Squamous carcinoma	Chile	SAM17955173	NA	SAM17955154	Y	N	Y	Y	NA	NA	N	N	A			Y	-4.43591
GBC029	GBC	NA	NA		Adenocarcinoma	Chile	SAM17955175	NA	SAM17955156	Y	N	Y	Y	NA	NA	N	N	A			Y	39.8725
GBC030	GBC	M	65	III	Adenocarcinoma	India	SAM18297219	SAM18297219	NA	Y	Y	N	Y	SAM18297221	SAM18297221	Y	Y		87	0.277963
GBC031	GBC	F	60		Adenocarcinoma	India	SAM19363447	SAM19363447	NA	Y	Y	N	Y	SAM19363449	SAM19363449	Y	Y		119	0.438211
GBC032	GBC	F	NA	II	Adenocarcinoma	India	SAM22709791	SAM22709791	SAM22266715	Y	Y	Y	Y	SAM22709792	SAM22709792	Y	Y	B	52	0.223034		19.1057
GBC033	cholecystitis	F	51		Other	India	SAM22709809	SAM22709809	NA	Y	Y	N	Y	SAM22709811	SAM22709811	Y	Y		0	0	Y
GBC034	GBC	M	41	IIIB	Adenocarcinoma	India	SAM22709806	SAM22709806	SAM22266730	Y	Y	Y	Y	SAM22709807	SAM22709807	Y	Y	B	1	0.0232558		3.01929
GBC035	GBC	F	55		Adenocarcinoma	India	SAM18297240	SAM18297240	NA	Y	Y	N	Y	SAM18297242	SAM18297242	Y	Y		206	0.247078
GBC036	GBC	F	50		Adenocarcinoma	India	SAM18297263	SAM18297263	NA	Y	Y	N	Y	SAM18297265	SAM18297265	Y	Y		213	0.136285
GBC037	GBC	M	38	I	Adenocarcinoma	India	SAM17856190	SAM17856190	NA	Y	Y	N	Y	SAM17856189	SAM17856189	Y	Y		6	0.0761472
GBC038	GBC	F	50	II/III	Adenocarcinoma	India	SAM17856192	SAM17856192	NA	Y	Y	N	Y	SAM17856191	SAM17856191	Y	Y		2	0.0951961
GBC039	GBC	F	50	III	Adenocarcinoma	India	SAM17856196	SAM17856196	NA	Y	Y	N	Y	SAM17856195	SAM17856195	Y	Y		98	0.261309
GBC040	GBC	F	50	III	Adenocarcinoma	India	SAM17856198	SAM17856198	NA	Y	Y	N	Y	SAM17856197	SAM17856197	Y	Y		9	0.0958735
GBC041	GBC	F	40	III	Adenocarcinoma	India	SAM17856200	SAM17856200	NA	Y	Y	N	Y	SAM17856199	SAM17856199	Y	Y		0	0
GBC042	GBC	F	38	III	Adenocarcinoma	India	SAM17856204	SAM17856204	NA	Y	Y	N	Y	SAM17856203	SAM17856203	Y	Y		68	0.382777
GBC043	GBC	F	46	II	Adenocarcinoma	India	SAM17856206	SAM17856206	NA	Y	Y	N	Y	SAM17856205	SAM17856205	Y	Y		79	0.135612
GBC044	GBC	F	42	I	Adenocarcinoma	India	SAM17856215	SAM17856215	NA	Y	Y	N	Y	SAM17856214	SAM17856214	Y	Y		30	0.105162
GBC047	GBC	F	40	II	Adenocarcinoma	India	SAM17856221	SAM17856221	NA	Y	Y	N	Y	SAM17856220	SAM17856220	Y	Y		78	0.404646
GBC048	GBC	F	46	II	Squamous carcinoma	India	SAM17856223	SAM17856223	NA	Y	Y	N	Y	SAM17856222	SAM17856222	Y	Y		70	0.125278
GBC049	GBC	F	36	III	Adenocarcinoma	India	SAM17856225	SAM17856225	NA	Y	Y	N	Y	SAM17856224	SAM17856224	Y	Y		100	0.120101
GBC050	GBC	F	36	II	Squamous carcinoma	India	SAM17856227	SAM17856227	NA	Y	Y	N	Y	SAM17856226	SAM17856226	Y	Y		65	0.0808016
GBC051	cholecystitis	NA	NA		cholecystitis	India	SAM18297215	SAM18297215	NA	Y	Y	N	Y	SAM18297216	SAM18297216	Y	Y		0	0	Y
GBC052	GBC	NA	NA		Squamous carcinoma	India	SAM18297217	SAM18297217	NA	Y	Y	N	Y	SAM18297218	SAM18297218	Y	Y		34	0.126174
GBC053	cholecystitis	F	45		cholecystitis	India	SAM18297238	SAM18297238	NA	Y	Y	N	Y	SAM18297239	SAM18297239	Y	Y		0	0	Y
GBC054	GBC	NA	NA		NA	India	SAM19363463	SAM19363463	NA	Y	Y	N	Y	SAM19363464	SAM19363464	Y	Y		102	0.226292
GBC058	GBC	F	79	IIIB	Adenocarcinoma	Korea	SAM24282457	SAM24282457	SAM24296795	Y	Y	Y	Y	SAM24282576	SAM24282576	Y	Y	A	62	0.235618		-12.7573
GBC059	GBC	M	75	II	Adenocarcinoma	Korea	SAM24282458	SAM24282458	NA	Y	Y	N	Y	SAM24282577	SAM24282577	Y	Y		173	0.0986603
GBC060	GBC	F	52	I	Adenocarcinoma	Korea	SAM24282459	SAM24282459	SAM24296796	Y	Y	Y	Y	SAM24282578	SAM24282578	Y	Y	A	60	0.200306		-9.45686
GBC061	GBC	M	81	IIIB	Adenocarcinoma	Korea	SAM24282460	SAM24282460	SAM24296797	Y	Y	Y	Y	SAM24282579	SAM24282579	Y	Y	B	53	0.20021		-3.16328
GBC062	GBC	F	68	II	Adenocarcinoma	Korea	SAM24282461	SAM24282461	SAM24296798	Y	Y	Y	Y	SAM24282580	SAM24282580	Y	Y	B	53	0.196789		32.0289
GBC064	GBC	F	81	IIIB	Adenocarcinoma	Korea	SAM24282463	SAM24282463	SAM24296800	Y	Y	Y	Y	SAM24282582	SAM24282582	Y	Y	A	85	0.194324		9.04454
GBC065	GBC	F	51	IIIB	Adenocarcinoma	Korea	SAM24282464	SAM24282464	NA	Y	Y	N	Y	SAM24282583	SAM24282583	Y	Y		2524	0.0846282	Y
GBC066	GBC	M	67	IIIB	Adenocarcinoma	Korea	SAM24282465	SAM24282465	SAM24296802	Y	Y	Y	Y	SAM24282584	SAM24282584	Y	Y	A	55	0.417704		1.16145
GBC067	GBC	M	50	IVB	Adenocarcinoma	Korea	SAM24282466	SAM24282466	SAM24296803	Y	Y	Y	Y	SAM24282585	SAM24282585	Y	Y	B	173	0.135329		1.24797
GBC068	GBC	F	54	II	Adenocarcinoma	Korea	SAM24282468	SAM24282468	SAM24296805	Y	Y	Y	Y	SAM24282587	SAM24282587	Y	Y	B	4	0.0374579		-3.9725
GBC069	GBC	F	55	I	Adenocarcinoma	Korea	SAM24282469	SAM24282469	SAM24296806	Y	Y	Y	Y	SAM24282588	SAM24282588	Y	Y	A	41	0.0776783		-9.61153
GBC070	GBC	M	61	II	Adenocarcinoma	Korea	SAM24282470	SAM24282470	SAM24296807	Y	Y	Y	Y	SAM24282589	SAM24282589	Y	Y	A	80	0.443103		-11.136
GBC071	GBC	F	65	IVA	Adenocarcinoma	Korea	SAM24282471	SAM24282471	SAM24296808	Y	Y	Y	Y	SAM24282590	SAM24282590	Y	Y	B	379	0.402144		-12.0736
GBC072	GBC	F	64	I	Adenocarcinoma	Korea	SAM24282472	SAM24282472	SAM24296809	Y	Y	Y	Y	SAM24282591	SAM24282591	Y	Y	A	190	0.444674		-25.3571
GBC073	GBC	M	59	II	Adenocarcinoma	Korea	SAM24282473	SAM24282473	SAM24296810	Y	Y	Y	Y	SAM24282592	SAM24282592	Y	Y	A	156	0.424409		10.6526
GBC074	GBC	F	76	IIIA	Adenosquamous carcinoma	Korea	SAM24282474	SAM24282474	NA	Y	Y	N	Y	SAM24282593	SAM24282593	Y	Y		401	0.106446
GBC075	GBC	M	71	IIIB	Other	Korea	SAM24282475	SAM24282475	SAM24296812	Y	Y	Y	Y	SAM24282594	SAM24282594	Y	Y	B	52	0.202784		3.15955
GBC076	GBC	M	74	IVB	Other	Korea	SAM24282476	SAM24282476	SAM24296813	Y	Y	Y	Y	SAM24282595	SAM24282595	Y	Y	B	50	0.098826		-13.2877
GBC077	GBC	M	50	I	Adenocarcinoma	Korea	SAM24282477	SAM24282477	SAM24296814	Y	Y	Y	Y	SAM24282596	SAM24282596	Y	Y	A	44	0.283036		-8.72589
GBC078	GBC	F	48	II	Adenocarcinoma	Korea	SAM24282478	SAM24282478	NA	Y	Y	N	Y	SAM24282598	SAM24282598	Y	Y		73	0.244438
GBC079	GBC	F	61	II	Adenocarcinoma	Korea	NA	SAM24282479	SAM24296816	N	Y	Y	Y	NA	SAM24282597	N	Y	A		0		-15.4116
GBC080	GBC	F	55	IIIB	Adenocarcinoma	Korea	SAM24282480	SAM24282480	SAM24296817	Y	Y	Y	Y	SAM24282599	SAM24282599	Y	Y	A	38	0.407804		2.19853
GBC081	GBC	M	65	I	Adenocarcinoma	Korea	SAM24282481	SAM24282481	SAM24296818	Y	Y	Y	Y	SAM24282600	SAM24282600	Y	Y	B	47	0.240129		-0.659838
GBC082	GBC	M	54	IVB	Adenocarcinoma	Korea	SAM24282482	SAM24282482	NA	Y	Y	N	Y	SAM24282601	SAM24282601	Y	Y		164	0.179552
GBC083	GBC	M	73	IIIA	Adenocarcinoma	Korea	SAM24282483	SAM24282483	SAM24296820	Y	Y	Y	Y	SAM24282602	SAM24282602	Y	Y	B	82	0.229921		-5.12407
GBC084	GBC	M	74	I	Adenocarcinoma	Korea	SAM24282484	SAM24282484	SAM24296821	Y	Y	Y	Y	SAM24282603	SAM24282603	Y	Y	A	210	0.215655		-0.296193
GBC085	GBC	M	56	I	Adenocarcinoma	Korea	SAM24282485	SAM24282485	SAM24296822	Y	Y	Y	Y	SAM24282604	SAM24282604	Y	Y	A	19	0.346127		1.57826
GBC086	GBC	F	68	I	Adenocarcinoma	Korea	SAM24282486	SAM24282486	SAM24296823	Y	Y	Y	Y	SAM24282605	SAM24282605	Y	Y	A	101	0.282592		-9.35036
GBC087	GBC	M	72	I	Adenocarcinoma	Korea	SAM24282487	SAM24282487	SAM24296824	Y	Y	Y	Y	SAM24282606	SAM24282606	Y	Y	B	45	0.331747		10.7962
GBC088	GBC	F	58	I	Adenocarcinoma	Korea	SAM24282488	SAM24282488	SAM24296825	Y	Y	Y	Y	SAM24282607	SAM24282607	Y	Y	B	41	0.313775		-9.26682
GBC089	GBC	F	76	I	Adenocarcinoma	Korea	SAM24282489	SAM24282489	SAM24296826	Y	Y	Y	Y	SAM24282608	SAM24282608	Y	Y	A	69	0.146831		16.7312
GBC090	GBC	M	87	IIIB	Adenocarcinoma	Korea	SAM24282490	SAM24282490	SAM24296827	Y	Y	Y	Y	SAM24282609	SAM24282609	Y	Y	A	35	0.0831851		3.90678
GBC091	GBC	F	70	IIIB	Adenocarcinoma	Korea	SAM24282491	SAM24282491	SAM24296828	Y	Y	Y	Y	SAM24282610	SAM24282610	Y	Y	A	64	0.199309		2.16228
GBC092	GBC	M	64	IIIB	Adenocarcinoma	Korea	SAM24282492	SAM24282492	SAM24296829	Y	Y	Y	Y	SAM24282611	SAM24282611	Y	Y	A	70	0.334389		-7.69623
GBC093	GBC	F	65	II	Adenocarcinoma	Korea	SAM24282493	SAM24282493	SAM24296830	Y	Y	Y	Y	SAM24282612	SAM24282612	Y	Y	A	275	0.156346		-8.30515
GBC094	GBC	F	61	IVB	Adenocarcinoma	Korea	SAM24282494	SAM24282494	SAM24296831	Y	Y	Y	Y	SAM24282613	SAM24282613	Y	Y	A	33	0.0824834		10.6975
GBC095	GBC	F	60	IIIB	Adenocarcinoma	Korea	SAM24282495	SAM24282495	SAM24296832	Y	Y	Y	Y	SAM24282614	SAM24282614	Y	Y	A	50	0.455228		0.838076
GBC096	GBC	F	64	IIIA	Adenocarcinoma	Korea	SAM24282496	SAM24282496	SAM24296833	Y	Y	Y	Y	SAM24282615	SAM24282615	Y	Y	A	30	0.178572		-12.3988
GBC097	GBC	F	62	0	Adenocarcinoma	Korea	SAM24282497	SAM24282497	SAM24296834	Y	Y	Y	Y	SAM24282616	SAM24282616	Y	Y	B	23	0.169645		11.6532
GBC098	GBC	F	70	II	Adenocarcinoma	Korea	SAM24282498	SAM24282498	SAM24296835	Y	Y	Y	Y	SAM24282617	SAM24282617	Y	Y	B	381	0.243029		36.0497
GBC099	GBC	F	73	II	Adenocarcinoma	Korea	SAM24282499	SAM24282499	SAM24296836	Y	Y	Y	Y	SAM24282618	SAM24282618	Y	Y	A	106	0.426141		5.33496
GBC100	GBC	F	59	II	Adenocarcinoma	Korea	SAM24282500	SAM24282500	SAM24296837	Y	Y	Y	Y	SAM24282619	SAM24282619	Y	Y	A	72	0.174883		27.192
GBC101	GBC	M	77	IIIA	Adenocarcinoma	Korea	SAM24282501	SAM24282501	SAM24296838	Y	Y	Y	Y	SAM24282620	SAM24282620	Y	Y	A	400	0.131337		10.4147
GBC102	GBC	F	58	IIIB	Adenocarcinoma	Korea	SAM24282502	SAM24282502	SAM24296839	Y	Y	Y	Y	SAM24282621	SAM24282621	Y	Y	A	7	0.066779		-29.445
GBC103	GBC	M	80	IIIB	Adenosquamous carcinoma	Korea	SAM24282503	SAM24282503	SAM24296840	Y	Y	Y	Y	SAM24282622	SAM24282622	Y	Y	B	0	0		-7.94017
GBC104	GBC	M	60	IVA	Adenocarcinoma	Korea	SAM24282504	SAM24282504	SAM24296841	Y	Y	Y	Y	SAM24282623	SAM24282623	Y	Y	A	110	0.179701		1.84873
GBC105	GBC	F	48	IIIB	Adenocarcinoma	Korea	SAM24282505	SAM24282505	SAM24296842	Y	Y	Y	Y	SAM24282624	SAM24282624	Y	Y	B	175	0.195084		8.31748
GBC106	GBC	F	64	II	Adenocarcinoma	Korea	SAM24282506	SAM24282506	NA	Y	Y	N	Y	SAM24282625	SAM24282625	Y	Y		51	0.148554
GBC107	GBC	F	63	IVB	Adenocarcinoma	Korea	SAM24282507	SAM24282507	NA	Y	Y	N	Y	SAM24282626	SAM24282626	Y	Y		504	0.200615
GBC108	GBC	M	64	IIIB	Adenocarcinoma	Korea	SAM24282508	SAM24282508	SAM24296845	Y	Y	Y	Y	SAM24282627	SAM24282627	Y	Y	A	193	0.190509		-9.14031
GBC109	GBC	F	80	II	Adenocarcinoma	Korea	SAM24282509	SAM24282509	SAM24296846	Y	Y	Y	Y	SAM24282628	SAM24282628	Y	Y	A	50	0.47586		48.2949
GBC110	GBC	F	68	II	Adenocarcinoma	Korea	SAM24282510	SAM24282510	SAM24296847	Y	Y	Y	Y	SAM24282629	SAM24282629	Y	Y	A	94	0.236548		2.30524
GBC111	GBC	F	52	IIIA	Adenosquamous carcinoma	Korea	SAM24282511	SAM24282511	SAM24296848	Y	Y	Y	Y	SAM24282630	SAM24282630	Y	Y	A	78	0.105153		-10.579
GBC112	GBC	F	71	II	Adenocarcinoma	Korea	SAM24282513	SAM24282513	SAM24296850	Y	Y	Y	Y	SAM24282632	SAM24282632	Y	Y	A	93	0.223306		-9.03363
GBC113	GBC	M	79	IIIB	Adenocarcinoma	Korea	SAM24282514	SAM24282514	SAM24296851	Y	Y	Y	Y	SAM24282633	SAM24282633	Y	Y	A	162	0.225251		27.8295
GBC114	GBC	F	62	II	Adenocarcinoma	Korea	SAM24282515	SAM24282515	SAM24296852	Y	Y	Y	Y	SAM24282634	SAM24282634	Y	Y	A	89	0.176761		-0.511228
GBC115	GBC	M	74	IIIB	Adenocarcinoma	Korea	SAM24282516	SAM24282516	SAM24296853	Y	Y	Y	Y	SAM24282635	SAM24282635	Y	Y	A	275	0.219628		48.873
GBC116	GBC	M	78	II	Adenocarcinoma	Korea	SAM24282517	SAM24282517	SAM24296854	Y	Y	Y	Y	SAM24282636	SAM24282636	Y	Y	A	9	0.0797054		-10.7785
GBC117	GBC	F	80	IVB	Adenocarcinoma	Korea	SAM24282518	SAM24282518	SAM24296855	Y	Y	Y	Y	SAM24282637	SAM24282637	Y	Y	A	58	0.181315		-0.66353
GBC118	GBC	F	55	IVB	Adenocarcinoma	Korea	SAM24282519	SAM24282519	SAM24296856	Y	Y	Y	Y	SAM24282638	SAM24282638	Y	Y	A	36	0.140937		-14.9838
GBC119	GBC	F	77	II	Adenocarcinoma	Korea	SAM24282520	SAM24282520	SAM24296857	Y	Y	Y	Y	SAM24282639	SAM24282639	Y	Y	A	19	0.0757809		-12.3727
GBC120	GBC	M	70	IIIB	Adenocarcinoma	Korea	SAM24282521	SAM24282521	SAM24296858	Y	Y	Y	Y	SAM24282640	SAM24282640	Y	Y	A	65	0.1899		-14.1917
GBC121	GBC	M	72	II	Adenocarcinoma	Korea	SAM24282522	SAM24282522	SAM24296859	Y	Y	Y	Y	SAM24282641	SAM24282641	Y	Y	A	28	0.114628		2.88669
GBC122	GBC	M	78	II	Adenocarcinoma	Korea	SAM24282523	SAM24282523	SAM24296860	Y	Y	Y	Y	SAM24282642	SAM24282642	Y	Y	A	46	0.0973748		-4.80608
GBC123	GBC	F	59	IVB	Adenocarcinoma	Korea	SAM24282524	SAM24282524	SAM24296861	Y	Y	Y	Y	SAM24282643	SAM24282643	Y	Y	A	44	0.174076		12.4311
GBC124	GBC	M	63	II	Adenocarcinoma	Korea	SAM24282525	SAM24282525	SAM24296862	Y	Y	Y	Y	SAM24282644	SAM24282644	Y	Y	A	116	0.164488		-13.445
GBC125	GBC	F	58	I	Adenocarcinoma	Korea	SAM24282526	SAM24282526	SAM24296863	Y	Y	Y	Y	SAM24282645	SAM24282645	Y	Y	A	2	0.040607		-8.51942
GBC126	GBC	F	84	IIIB	Adenocarcinoma	Korea	SAM24282527	SAM24282527	SAM24296864	Y	Y	Y	Y	SAM24282646	SAM24282646	Y	Y	A	56	0.326962		9.05889
GBC127	GBC	F	60	IIIB	Adenocarcinoma	Korea	SAM24282528	SAM24282528	SAM24296865	Y	Y	Y	Y	SAM24282647	SAM24282647	Y	Y	A	44	0.316267		-2.72044
GBC128	GBC	M	58	IIIA	Adenocarcinoma	Korea	SAM24282529	SAM24282529	SAM24296866	Y	Y	Y	Y	SAM24282648	SAM24282648	Y	Y	A	60	0.295221		-4.12366
GBC129	GBC	M	73	II	Adenocarcinoma	Korea	SAM24282530	SAM24282530	SAM24296867	Y	Y	Y	Y	SAM24282649	SAM24282649	Y	Y	A	38	0.0626325		0.762537
GBC130	GBC	F	61	IIIA	Adenocarcinoma	Korea	SAM24282531	SAM24282531	SAM24296868	Y	Y	Y	Y	SAM24282650	SAM24282650	Y	Y	A	272	0.106244		-13.4858
GBC131	GBC	M	69	IIIB	Adenocarcinoma	Korea	SAM24282532	SAM24282532	SAM24296869	Y	Y	Y	Y	SAM24282651	SAM24282651	Y	Y	A	826	0.112175		40.869
GBC132	GBC	M	60	I	Adenocarcinoma	Korea	SAM24282533	SAM24282533	SAM24296870	Y	Y	Y	Y	SAM24282652	SAM24282652	Y	Y	A	64	0.479672		-1.24756
GBC133	GBC	F	48	IIIA	Adenocarcinoma	Korea	SAM24282534	SAM24282534	NA	Y	Y	N	Y	SAM24282653	SAM24282653	Y	Y		95	0.513332
GBC134	GBC	F	75	IVB	Adenosquamous carcinoma	Korea	SAM24282535	SAM24282535	SAM24296872	Y	Y	Y	Y	SAM24282654	SAM24282654	Y	Y	A	56	0.0660495		-16.8231
GBC135	GBC	M	66	IVB	Adenocarcinoma	Korea	SAM24282536	SAM24282536	SAM24296873	Y	Y	Y	Y	SAM24282655	SAM24282655	Y	Y	A	105	0.136795		-12.3273
GBC136	GBC	F	75	IIIA	Adenosquamous carcinoma	Korea	SAM24282537	SAM24282537	SAM24296874	Y	Y	Y	Y	SAM24282656	SAM24282656	Y	Y	A	78	0.250347		-8.38091
GBC137	GBC	M	61	I	Adenocarcinoma	Korea	SAM24282538	SAM24282538	NA	Y	Y	N	Y	SAM24282657	SAM24282657	Y	Y		22	0.255917
GBC138	GBC	M	89	IIIB	Adenocarcinoma	Korea	SAM24282539	SAM24282539	SAM24296876	Y	Y	Y	Y	SAM24282658	SAM24282658	Y	Y	A	71	0.142643		-9.90416
GBC139	GBC	M	61	IVA	Adenocarcinoma	Korea	SAM24282540	SAM24282540	SAM24296877	Y	Y	Y	Y	SAM24282659	SAM24282659	Y	Y	A	108	0.335293		2.60322
GBC140	GBC	F	75	II	Adenocarcinoma	Korea	SAM24282541	SAM24282541	SAM24296878	Y	Y	Y	Y	SAM24282660	SAM24282660	Y	Y	A	99	0.313669		-2.49805
GBC141	GBC	M	74	I	Adenocarcinoma	Korea	SAM24282542	SAM24282542	NA	Y	Y	N	Y	SAM24282661	SAM24282661	Y	Y		62	0.23934
GBC142	GBC	F	35	II	Adenocarcinoma	Korea	SAM24282543	SAM24282543	SAM24296880	Y	Y	Y	Y	SAM24282662	SAM24282662	Y	Y	A	110	0.277118		-2.39314
GBC143	GBC	M	50	II	Other	Korea	SAM24282544	SAM24282544	SAM24296881	Y	Y	Y	Y	SAM24282663	SAM24282663	Y	Y	A	84	0.252894		-10.1776
GBC144	GBC	M	52	II	Adenocarcinoma	Korea	SAM24282545	SAM24282545	SAM24296882	Y	Y	Y	Y	SAM24282664	SAM24282664	Y	Y	A	1184	0.177084	Y	-13.6687
GBC145	GBC	M	74	II	Adenocarcinoma	Korea	SAM24282546	SAM24282546	SAM24296883	Y	Y	Y	Y	SAM24282665	SAM24282665	Y	Y	A	4867	0.275818	Y	23.8444
GBC146	GBC	M	80	II	Adenocarcinoma	Korea	SAM24282547	SAM24282547	SAM24296884	Y	Y	Y	Y	SAM24282666	SAM24282666	Y	Y	A	179	0.262068		19.2114
GBC147	GBC	M	83	IIIB	Adenocarcinoma	Korea	SAM24282548	SAM24282548	SAM24296885	Y	Y	Y	Y	SAM24282667	SAM24282667	Y	Y	A	122	0.217439		3.42063
GBC148	GBC	M	72	IIIB	Adenocarcinoma	Korea	SAM24282549	SAM24282549	SAM24296886	Y	Y	Y	Y	SAM24282668	SAM24282668	Y	Y	A	101	0.184638		7.27622
GBC149	GBC	F	84	II	Adenocarcinoma	Korea	SAM24282550	SAM24282550	SAM24296887	Y	Y	Y	Y	SAM24282669	SAM24282669	Y	Y	A	81	0.174994		-0.280285
GBC150	GBC	M	80	II	Adenocarcinoma	Korea	SAM24282551	SAM24282551	SAM24296888	Y	Y	Y	Y	SAM24282670	SAM24282670	Y	Y	A	91	0.27272		-0.101524
GBC151	cholecystitis	F	68	NA	cholecystitis	Korea	SAM24282553	SAM24282553	NA	Y	Y	N	Y	SAM24282672	SAM24282672	Y	Y		4	0.0444546	Y
GBC152	GB stone	F	64	NA	GB stone	Korea	SAM24282554	SAM24282554	NA	Y	Y	N	Y	SAM24282673	SAM24282673	Y	Y		1	0.0597015	Y
GBC153	GB stone	F	59	NA	GB stone	Korea	SAM24282555	SAM24282555	NA	Y	Y	N	Y	SAM24282674	SAM24282674	Y	Y		0	0	Y
GBC154	GB stone	M	60	NA	GB stone	Korea	SAM24282556	SAM24282556	NA	Y	Y	N	Y	SAM24282675	SAM24282675	Y	Y		1	0.101266	Y
GBC155	GB stone	F	53	NA	GB stone	Korea	SAM24282557	SAM24282557	NA	Y	Y	N	Y	SAM24282676	SAM24282676	Y	Y		1	0.217391	Y
GBC156	GB stone	F	45	NA	GB stone	Korea	SAM24282558	SAM24282558	NA	Y	Y	N	Y	SAM24282677	SAM24282677	Y	Y		0	0	Y
GBC157	GB polyp	F	54	NA	GB polyp	Korea	SAM24282559	SAM24282559	NA	Y	Y	N	Y	SAM24282678	SAM24282678	Y	Y		2	0.145378	Y
GBC158	GB stone	M	63	NA	GB stone	Korea	SAM24282560	SAM24282560	NA	Y	Y	N	Y	SAM24282679	SAM24282679	Y	Y		1	0.0357143	Y
GBC159	GB stone	M	56	NA	GB stone	Korea	SAM24282561	SAM24282561	NA	Y	Y	N	Y	SAM24282680	SAM24282680	Y	Y		0	0	Y
GBC160	GB stone	F	45	NA	GB stone	Korea	SAM24282562	SAM24282562	NA	Y	Y	N	Y	SAM24282681	SAM24282681	Y	Y		0	0	Y
GBC161	GB polyp	M	33	NA	GB polyp	Korea	SAM24282563	SAM24282563	NA	Y	Y	N	Y	SAM24282682	SAM24282682	Y	Y		1	0.0813648	Y
GBC162	GB stone	M	81	NA	GB stone	Korea	SAM24282564	SAM24282564	NA	Y	Y	N	Y	SAM24282683	SAM24282683	Y	Y		2	0.0897769	Y
GBC163	GB stone	M	47	NA	GB stone	Korea	SAM24282565	SAM24282565	NA	Y	Y	N	Y	SAM24282684	SAM24282684	Y	Y		0	0	Y
GBC164	GB stone	M	72	NA	GB stone	Korea	SAM24282566	SAM24282566	NA	Y	Y	N	Y	SAM24282685	SAM24282685	Y	Y		1	0.0460526	Y
GBC165	cholecystitis	M	36	NA	cholecystitis	Korea	SAM24282567	SAM24282567	NA	Y	Y	N	Y	SAM24282686	SAM24282686	Y	Y		1	0.178571	Y
GBC166	GB stone	F	52	NA	GB stone	Korea	SAM24282568	SAM24282568	NA	Y	Y	N	Y	SAM24282687	SAM24282687	Y	Y		0	0	Y
GBC167	GB stone	M	57	NA	GB stone	Korea	SAM24282569	SAM24282569	NA	Y	Y	N	Y	SAM24282688	SAM24282688	Y	Y		0	0	Y
GBC168	GB stone	M	35	NA	GB stone	Korea	SAM24282570	SAM24282570	NA	Y	Y	N	Y	SAM24282689	SAM24282689	Y	Y		0	0	Y
GBC169	cholecystitis	M	48	NA	cholecystitis	Korea	SAM24282571	SAM24282571	NA	Y	Y	N	Y	SAM24282690	SAM24282690	Y	Y		0	0	Y
GBC170	cholecystitis	F	52	NA	cholecystitis	India	SAM18297255	SAM18297255	NA	Y	Y	N	Y	SAM18297256	SAM18297256	Y	Y		4	0.128024	Y
GBC171	GBC	M	74	NA	Adenocarcinoma	India	SAM18297257	SAM18297257	NA	Y	Y	N	Y	SAM18297258	SAM18297258	Y	Y		98	0.0881747
GBC172	cholecystitis	M	42	NA	cholecystitis	India	SAM18297259	SAM18297259	NA	Y	Y	N	Y	SAM18297260	SAM18297260	Y	Y		2	0.0572552	Y
GBC173	cholecystitis	F	35	NA	cholecystitis	India	SAM18297209	SAM18297209	NA	Y	Y	N	Y	SAM18297210	SAM18297210	Y	Y		0	0	Y
GBC175	GBC	M	56	IIIB	Adenocarcinoma	Korea	NA	NA	SAM24296804	N	N	Y	Y	NA	SAM24282586	N	Y	A			Y	-5.49502
GBC176	GBC	F	70	IIIB	Adenocarcinoma	Korea	NA	NA	SAM24296849	N	N	Y	Y	NA	SAM24282631	N	Y	A			Y	-9.3036
GBC179	cholecystitis	F	25	NA	cholecystitis	India	SAM17856166	SAM17856166	NA	Y	N	N	Y	SAM17856165	NA	Y	N		0	0	Y
GBC182	cholecystitis	F	60	NA	cholecystitis	India	SAM18297261	SAM18297261	NA	Y	N	N	Y	NA	NA	N	N				Y
GBC183	GBC	F	70	II	Adenocarcinoma	India	SAM17856194	SAM17856194	NA	Y	Y	N	Y	SAM17856193	SAM17856193	Y	Y		34	0.112939
GBC184	cholecystitis	F	65	NA	cholecystitis	India	SAM18297236	SAM18297236	NA	Y	Y	N	Y	SAM18297237	SAM18297237	Y	Y		2	0.140464	Y
GBC185	cholecystitis	M	30	NA	cholecystitis	India	SAM18297243	SAM18297243	NA	Y	Y	N	Y	NA	SAM18297244	N	Y				Y
GBC187	GBC	F	40	NA	Adenocarcinoma	India	SAM18297253	SAM18297253	NA	Y	Y	N	Y	SAM18297254	SAM18297254	Y	Y		73	0.072873
GBC188	cholecystitis	M	65	NA	cholecystitis	India	SAM17856164	NA	NA	Y	N	N	Y	SAM17856163	NA	Y	N		0	0	Y
GBC189	cholecystitis	F	40	NA	cholecystitis	India	SAM17856168	NA	NA	Y	N	N	Y	SAM17856167	SAM17856167	Y	Y		0	0	Y
GBC190	cholecystitis	F	40	NA	cholecystitis	India	SAM17856170	NA	NA	Y	N	N	Y	NA	NA	N	N				Y
GBC191	cholecystitis	F	15	NA	cholecystitis	India	SAM17856172	NA	NA	Y	N	N	Y	SAM17856171	SAM17856171	Y	Y		8	0.20471	Y
GBC192	GBC	M	39	III	Adenocarcinoma	India	SAM17856176	NA	NA	Y	N	N	Y	SAM17856175	NA	Y	N		70	0.263075
GBC193	GBC	F	60	II	Adenocarcinoma	India	SAM17856178	NA	NA	Y	N	N	Y	SAM17856177	NA	Y	N		1	0.122449
GBC194	GBC	F	45	III	Adenocarcinoma	India	SAM17856180	NA	NA	Y	N	N	Y	SAM17856179	NA	Y	N		5	0.0511705
GBC195	GBC	M	32	III	Adenocarcinoma	India	SAM17856181	NA	NA	Y	N	N	Y	SAM17856182	NA	Y	N		8	0.103064
GBC196	GBC	F	40	II	Adenocarcinoma	India	SAM17856186	NA	NA	Y	N	N	Y	SAM17856185	NA	Y	N		1	0.0877193
GBC197	GBC	F	68	NA	Adenocarcinoma	India	SAM18297213	SAM18297213	NA	Y	Y	N	Y	SAM18297214	SAM18297214	Y	Y		68	0.067937
GBC198	cholecystitis	F	60	NA	cholecystitis	India	SAM18297222	SAM18297222	NA	Y	Y	N	Y	SAM18297223	SAM18297223	Y	Y		90	0.164881	Y
GBC199	cholecystitis	F	46	NA	cholecystitis	India	SAM18297226	SAM18297226	NA	Y	Y	N	Y	SAM18297227	SAM18297227	Y	Y		0	0	Y
GBC200	GBC	F	56	NA	Adenocarcinoma	India	SAM18297228	SAM18297228	NA	Y	Y	N	Y	SAM18297229	SAM18297229	Y	Y		12	0.0630662
GBC201	GBC	M	32	NA	Adenocarcinoma	India	SAM18297247	SAM18297247	NA	Y	Y	N	Y	SAM18297249	SAM18297249	Y	Y		54	0.367567
GBC202	cholecystitis	NA	NA	NA	cholecystitis	Chile	SAM17955171	NA	NA	Y	N	N	Y	NA	NA	N	N				Y
GBC203	GBC	F	45	NA	Adenocarcinoma	India	SAM18297230	SAM18297230	NA	Y	Y	N	Y	SAM18297231	SAM18297231	Y	Y		72	0.0971328
GBC204	GBC	F	55	NA	Adenocarcinoma	India	SAM18297232	SAM18297232	NA	Y	Y	N	Y	SAM18297233	SAM18297233	Y	Y		1	0.0952381
GBC205	cholecystitis	F	66	NA	cholecystitis	India	SAM18297234	SAM18297234	NA	Y	Y	N	Y	SAM18297235	SAM18297235	Y	Y		3	0.0891726	Y
GBC206	cholecystitis	F	35	NA	cholecystitis	India	SAM18297245	SAM18297245	NA	Y	N	N	Y	NA	NA	N	N				Y
GBC208	GBC	F	70	IIIA	Adenocarcinoma	India	HITS95728	HITS95728	HITS95728	Y	Y	Y	Y	HITS95727	HITS95727	Y	Y	B	173	0.334737		-1.77985
GBC210	cholecystitis	F	50	NA	cholecystitis	India	HITS95740	HITS95740	HITS95740	Y	Y	N	Y	HITS95739	HITS95739	Y	Y		5	0.0803301	Y
GBC212	GBC	M	52	IVA	Adenocarcinoma	India	HITS95746	HITS95746	NA	Y	Y	N	Y	HITS95745	HITS95745	Y	Y		86	0.280607
GBC213	GBC	F	60	II	Sarcomatoid Carcinoma	India	HITS95749	HITS95749	HITS95749	Y	Y	Y	Y	HITS95748	HITS95748	Y	Y	B	24	0.076082		-9.24382
GBC214	GBC	F	60	IIA	Adenocarcinoma	India	HITS95752	HITS95752	NA	Y	Y	N	Y	HITS95751	HITS95751	Y	Y		6	0.120656
GBC215	GBC	M	54	IIIA	Other	India	HITS95755	HITS95755	HITS95755	Y	Y	Y	Y	HITS95754	HITS95754	Y	Y	B	96	0.177316		40.6308
GBC216	GBC	F	53	IIIA	Adenocarcinoma	India	HITS95764	HITS95764	HITS95764	Y	Y	Y	Y	HITS95762	HITS95762	Y	Y	B	70	0.0779148		22.7512
GBC217	GBC	F	55	II	Adenocarcinoma	India	HITS95770	HITS95770	HITS95770	Y	Y	Y	Y	HITS95769	HITS95769	Y	Y	B	5	0.122815		23.4459
GBC218	GBC	F	48	IV	Adenocarcinoma	India	HITS95773	HITS95773	NA	Y	Y	N	Y	HITS95772	HITS95772	Y	Y		75	0.147329
GBC219	GBC	M	55	IVB	Adenocarcinoma	India	HITS95731	HITS95731	HITS95731	Y	Y	Y	Y	HITS95730	HITS95730	Y	Y	B	2	0.148459		4.15911
GBC224	GBC	F	NA	IIIA	Adenosquamous carcinoma	India	NA	NA	HITS92256	N	N	Y	NA	NA	NA	N	N	A			Y	-9.85948
GBC225	GBC	M	45	NA	Adenocarcinoma	India	NA	NA	HITS92259	N	N	Y	NA	NA	NA	N	N	A			Y	-11.6207
GBC226	GBC	F	NA	IIIB	Sarcomatoid Carcinoma	India	NA	NA	HITS92262	N	N	Y	NA	NA	NA	N	N	A			Y	13.4483
G415	GBC -Cellline	NA	NA	NA	Other	CellLine	SAM18297145	SAM18297145	SAM18297138	Y	Y	Y	NA	NA	NA	N	N				Y
OCUG1	GBC -Cellline	NA	NA	NA	Adenocarcinoma	CellLine	SAM18297146	SAM18297146	NA	Y	Y	N	NA	NA	NA	N	N				Y
TGBC24	GBC -Cellline	NA	NA	NA	Other	CellLine	SAM18297147	SAM18297147	SAM18297140	Y	Y	Y	NA	NA	NA	N	N				Y
TGBC2	GBC -Cellline	NA	NA	NA	Other	CellLine	SAM18297148	SAM18297148	SAM18297141	Y	Y	Y	NA	NA	NA	N	N				Y
NOZ	GBC -Cellline	NA	NA	NA	Adenocarcinoma	CellLine	SAM18297149	SAM18297149	SAM18297142	Y	Y	Y	NA	NA	NA	N	N				Y
SNU-308	GBC -Cellline	NA	NA	NA	Adenocarcinoma	CellLine	SAM18297150	SAM18297150	NA	Y	Y	N	NA	NA	NA	N	N				Y
GB-d1	GBC -Cellline	NA	NA	NA	Adenocarcinoma	CellLine	SAM18297151	SAM18297151	SAM18297144	Y	Y	Y	NA	NA	NA	N	N				Y
NA = Not available
