# Supplementary material for: Integrated genomic analysis reveals mutated ELF3 as a potential gallbladder cancer vaccine candidate
Source: Nat Commun. 2020 Aug 24;11:4225. doi: 10.1038/s41467-020-17880-4 (PMC7445288; doi:10.1038/s41467-020-17880-4)
Supplement: Supplementary file 4 — Supplementary Data 2 [file 41467_2020_17880_MOESM4_ESM.xlsx]

## Sheet: Supp Data 2 - Coverage Data
Supplementary Data 2 - Sample-level exome coverage statistics
Exome Data DNA ID (Tumor or Normal)	Total # of bases	Mean	Median	% bases above 10x	% bases above 30x
HITS95727	3545324576	68.8	58	91.7	76.4
HITS95728	3158755348	61.3	52	90.4	72.1
HITS95730	2878234191	55.86	48	90.3	69.9
HITS95731	2727290711	52.93	46	89.7	67.9
HITS95739	2776206263	53.88	47	89.7	68.8
HITS95740	3291321817	63.87	55	90.9	74.4
HITS95745	3234635072	62.77	53	90.5	72.5
HITS95746	3479574404	67.53	56	90.8	73.8
HITS95748	3304050687	64.12	53	90.3	72.7
HITS95749	2925449661	56.77	49	89.8	70.1
HITS95751	3455544101	67.06	57	91.2	74.9
HITS95752	3386944470	65.73	57	91.1	75
HITS95754	3313588583	64.31	56	91.3	74.7
HITS95755	3515984470	68.23	57	90.9	74.5
HITS95762	7158146244	138.92	123	94.6	89.1
HITS95764	5446379773	105.7	92	94.4	86.7
HITS95769	3208742415	62.27	54	91.1	73.9
HITS95770	3214979343	62.39	55	91	74.2
HITS95772	3895428343	75.6	64	91.7	78
HITS95773	3021305708	58.63	51	90.4	71.9
SAM17856163	3629218504	70.43	60	92.6	77.2
SAM17856164	2598269255	50.42	45	91.2	68.5
SAM17856165	3697872028	71.76	62	92.6	77.5
SAM17856166	2795903748	54.26	51	91.8	72
SAM17856167	3514752475	68.21	57	91	73.8
SAM17856168	2955868984	57.36	50	91.9	71.1
SAM17856170	2664476235	51.71	43	90.4	65.7
SAM17856171	3306652995	64.17	53	90.4	71.3
SAM17856172	1238352649	24.03	20	74.2	29.6
SAM17856175	1441150789	27.97	23	78.6	36.1
SAM17856176	2843444777	55.18	45	90.2	66.6
SAM17856177	3161102738	61.35	50	90.1	71.1
SAM17856178	3262040003	63.31	53	91.8	73.3
SAM17856179	1715500126	33.29	34	90.7	58.5
SAM17856180	4438292511	86.13	76	93.9	83.7
SAM17856181	1455755887	28.25	24	80.9	38.3
SAM17856182	3584708168	69.57	59	92.2	75.6
SAM17856183	5599598641	108.67	90	94.6	84.3
SAM17856184	2261480135	43.89	40	90.3	63.2
SAM17856185	2191354275	42.53	37	89.8	59.5
SAM17856186	3239270532	62.86	53	91.9	73.1
SAM17856187	3931530923	76.3	65	93.5	79
SAM17856188	3270967509	63.48	53	91.1	71.7
SAM17856189	3124194763	60.63	49	91.3	70.2
SAM17856190	3355601301	65.12	53	92	72.5
SAM17856191	3298921779	64.02	52	91.6	72
SAM17856192	3007702484	58.37	48	90.9	68.9
SAM17856193	3127008441	60.68	50	91.1	70.4
SAM17856194	3177253233	61.66	51	90.7	71.1
SAM17856195	2914516952	56.56	45	90.4	66.9
SAM17856196	2370877988	46.01	36	87.5	57.4
SAM17856197	2812582907	54.58	43	90	65
SAM17856198	3384533549	65.68	53	91.5	72
SAM17856199	3313751612	64.31	52	91.3	71.2
SAM17856200	2872086668	55.74	49	91.3	71
SAM17856202	2902644126	56.33	45	89.8	66.9
SAM17856203	4293185557	83.32	69	93	80
SAM17856204	2831587474	54.95	42	87.9	62.4
SAM17856205	3780934281	73.38	62	92.2	77.8
SAM17856206	3171281601	61.54	52	91.4	72.6
SAM17856208	4768136007	92.53	77	92.9	81.7
SAM17856209	2315311572	44.93	37	88.7	58.3
SAM17856210	2305271537	44.74	40	90.1	63.3
SAM17856211	3855603127	74.82	60	92	75.7
SAM17856212	3623602612	70.32	57	91.3	74.5
SAM17856213	4712438593	91.45	78	92.8	81.5
SAM17856214	2947813080	57.21	46	90.2	67.3
SAM17856215	3464598899	67.24	57	90.3	73.7
SAM17856220	3044637810	59.09	49	91.7	70.3
SAM17856221	3063904049	59.46	50	90.3	70.1
SAM17856222	3229503831	62.67	50	90.8	70.1
SAM17856223	3728127664	72.35	58	90.4	73.9
SAM17856224	3214374530	62.38	49	91.1	69.7
SAM17856225	5837783285	113.29	97	94.2	86.4
SAM17856226	5934298686	115.16	98	94.2	86.7
SAM17856227	6154087171	119.43	103	94.3	87.1
SAM17955162	7261112013	140.91	118	94.6	87.6
SAM17955164	4298041521	83.41	73	92.8	79.6
SAM17955166	5890186516	114.31	100	94.2	85.7
SAM17955168	5039129749	97.79	86	93.9	84.1
SAM17955170	4409018692	85.56	72	92.9	79.8
SAM17955171	5011844775	97.26	86	94.1	84.6
SAM17955173	4774443025	92.66	79	93.6	82.1
SAM17955175	9327627989	181.02	156	95.3	90.9
SAM17955177	5138340444	99.72	85	93.7	83.2
SAM17955179	7791317922	151.2	129	95.1	89.2
SAM17955180	7190619307	139.55	121	94.8	87.9
SAM18036149	6537322282	126.87	112	94.7	87.6
SAM18297145	4143866191	80.42	67	93	79.7
SAM18297146	4155213311	80.64	69	93.5	81.3
SAM18297147	4624323156	89.74	73	93	80.5
SAM18297148	3418927834	66.35	57	92.5	76.3
SAM18297149	4063137886	78.85	65	92.4	77.6
SAM18297150	4132142014	80.19	66	92	77.5
SAM18297151	3115922603	60.47	52	91.5	72.9
SAM18297209	4770949851	92.59	79	93.7	83.7
SAM18297210	4960884480	96.27	84	93.6	84.4
SAM18297213	4591637168	89.11	77	93.4	83.1
SAM18297214	4737413049	91.94	81	93.6	84.1
SAM18297215	5786811114	112.3	98	94.2	86.7
SAM18297216	4373849896	84.88	75	93.5	82.9
SAM18297217	4939143637	95.85	83	94.2	85.1
SAM18297218	4596151997	89.2	77	93.1	82.5
SAM18297219	4167278855	80.87	69	93.5	80.7
SAM18297221	5535640214	107.43	92	91.5	83.5
SAM18297222	4413521054	85.65	73	93.3	81.9
SAM18297223	4823187576	93.6	84	93.9	84.8
SAM18297226	4885963853	94.82	82	93.7	84.2
SAM18297227	5042539897	97.86	86	93.8	85.2
SAM18297228	4778811638	92.74	81	93.7	84.1
SAM18297229	4725247918	91.7	80	93.5	83.8
SAM18297230	4654577842	90.33	79	93.6	83.7
SAM18297231	3426106238	66.49	59	92.8	77.8
SAM18297232	5556065553	107.82	94	94.2	86.6
SAM18297233	4831106113	93.76	82	93.4	83.5
SAM18297234	4847046845	94.06	83	94	85
SAM18297235	4231431900	82.12	74	93.6	82.9
SAM18297236	4188797606	81.29	72	93.8	82.6
SAM18297237	4033061356	78.27	69	93.2	81.1
SAM18297238	4176336140	81.05	72	93.7	82.4
SAM18297239	5579612981	108.28	94	94.1	86.5
SAM18297240	4125087884	80.05	69	93.2	81
SAM18297242	4286910714	83.19	72	92.8	80.8
SAM18297243	5109058865	99.15	86	94.3	85.8
SAM18297245	5133416304	99.62	87	94.2	85.8
SAM18297247	5547299891	107.65	90	94.1	85.5
SAM18297249	4680802569	90.84	82	93.8	84
SAM18297253	3710959628	72.02	62	91.4	76.4
SAM18297254	4132089287	80.19	69	92.1	79.1
SAM18297255	3774547379	73.25	65	92.9	79.5
SAM18297256	3527322656	68.45	60	91.6	75.8
SAM18297257	5550957379	107.73	93	94.3	86
SAM18297258	4177960617	81.08	70	92.3	79.4
SAM18297259	5195753831	100.83	87	93.9	85
SAM18297260	4388733651	85.17	74	92.6	80.7
SAM18297261	5892472019	114.35	98	94.3	87.1
SAM18297263	4018251282	77.98	69	93.2	80.8
SAM18297265	6392483555	124.06	107	94.1	87
SAM19363432	4428803721	85.95	73	93.1	81.1
SAM19363434	4223011842	81.95	72	93.3	81.6
SAM19363435	5021942574	97.46	80	93.1	82.2
SAM19363437	3691241669	71.63	63	93	78.5
SAM19363438	4683390306	90.89	76	92.9	81.5
SAM19363440	5158303390	100.11	87	93.8	84.6
SAM19363441	3832179357	74.37	64	92.8	78.7
SAM19363442	4043240233	78.47	69	93	80
SAM19363447	3578358477	69.44	57	92.2	75.6
SAM19363449	3672691971	71.27	62	92.4	77.7
SAM19363450	3780525144	73.37	63	92.1	77.2
SAM19363452	4014724279	77.91	68	92.7	79.6
SAM19363453	2636055158	51.16	45	90	66.8
SAM19363454	3720816843	72.21	63	92.3	77.2
SAM19363458	4389221455	85.18	75	93.9	83.6
SAM19363460	3248441068	63.04	55	92.2	74.4
SAM19363463	3499863350	67.92	57	91.2	73.9
SAM19363464	4067068170	78.93	69	93.6	81.9
SAM22709788	3070927946	59.6	50	91.7	72
SAM22709789	3078233175	59.74	54	92.4	75.7
SAM22709791	3094026362	60.04	52	92	74.2
SAM22709792	2805344500	54.44	49	92.2	72.9
SAM22709794	4262453332	82.72	71	93.8	82.7
SAM22709795	2916689394	56.6	51	92.3	73.9
SAM22709797	6114231602	118.66	105	94.9	89.2
SAM22709798	3709782625	71.99	65	93.4	81.2
SAM22709800	6281496778	121.9	108	94.7	88.5
SAM22709801	4201257144	81.53	74	94	84.3
SAM22709803	4148777827	80.51	66	93.2	80
SAM22709804	7210417078	139.93	124	95.3	90.8
SAM22709806	4060471884	78.8	70	93.7	82.9
SAM22709807	2796654007	54.27	49	92.3	72.9
SAM22709809	5890713317	114.32	101	94.9	88.5
SAM22709811	4950592065	96.07	84	94.3	85.8
SAM24282457	5045424716	97.91	83	93.3	82.1
SAM24282458	5537724475	107.47	93	93.8	83.6
SAM24282459	3596613234	69.8	63	92.2	77
SAM24282460	4082859936	79.23	68	91	76.4
SAM24282461	4723770955	91.67	83	93.5	82.9
SAM24282463	5577921721	108.25	95	93.4	83.4
SAM24282464	4315887705	83.76	73	92.6	78.9
SAM24282465	4481778464	86.98	71	92	77.8
SAM24282466	4100274833	79.57	71	92.6	79.2
SAM24282468	5622255735	109.11	96	93.9	84.5
SAM24282469	4342264385	84.27	75	92.9	80.2
SAM24282470	4798814709	93.13	79	93	80.7
SAM24282471	4309006597	83.62	70	92.1	78
SAM24282472	3827443461	74.28	63	91.4	75.3
SAM24282473	5332414569	103.48	87	93.5	82.6
SAM24282474	5452173638	105.81	93	93.7	83.6
SAM24282475	6346237929	123.16	96	92.6	81
SAM24282476	4890373015	94.91	83	93.2	81.3
SAM24282477	4466928306	86.69	72	92.3	78.4
SAM24282478	4379331491	84.99	74	92.7	79.4
SAM24282480	4250267028	82.48	70	92.6	78.6
SAM24282481	4949410166	96.05	83	93.2	81.5
SAM24282482	3681889970	71.45	63	91.7	75.5
SAM24282483	5813489852	112.82	94	93.3	82.3
SAM24282484	5631266981	109.28	90	93.4	83
SAM24282485	5419578337	105.18	89	92.9	81.2
SAM24282486	5836657428	113.27	95	92.9	81.8
SAM24282487	3293032838	63.91	54	90.6	71.7
SAM24282488	4964589650	96.35	84	93.3	81.7
SAM24282489	3767608694	73.12	64	91.2	75.2
SAM24282490	4688821160	90.99	79	92.9	80.1
SAM24282491	4243130344	82.34	71	92.2	78.1
SAM24282492	4585130984	88.98	72	91.4	77.2
SAM24282493	3859945567	74.91	65	91.4	75.8
SAM24282494	3418694238	66.35	58	90.9	73.5
SAM24282495	4322118519	83.88	71	92.3	78.3
SAM24282496	3631224580	70.47	60	90.8	74
SAM24282497	5876871382	114.05	100	94.1	85.2
SAM24282498	4396453496	85.32	72	92.4	78.8
SAM24282499	4716890237	91.54	75	92.2	78.7
SAM24282500	4674246104	90.71	80	92.8	80.8
SAM24282501	3374881640	65.5	52	87.4	68.2
SAM24282502	3920410177	76.08	59	88.8	72.3
SAM24282503	4216194585	81.82	72	92.4	78.9
SAM24282504	4829496670	93.72	81	92.8	80.8
SAM24282505	5098346297	98.94	85	92.9	81.5
SAM24282506	5409976974	104.99	90	93.3	81.9
SAM24282507	4485545697	87.05	74	92	78.1
SAM24282508	4713479901	91.47	77	92.6	79.3
SAM24282509	5348383561	103.79	85	92.8	81.2
SAM24282510	5273268179	102.34	87	93.5	82.8
SAM24282511	5647728363	109.6	96	93.3	82.7
SAM24282513	5384279586	104.49	88	93.6	82.6
SAM24282514	5105779400	99.09	79	91.4	78
SAM24282515	6545985421	127.04	109	94.3	85.8
SAM24282516	5397330085	104.74	90	93.5	82.9
SAM24282517	6116416330	118.7	104	93.8	84.5
SAM24282518	4200247459	81.51	69	89.6	75.3
SAM24282519	4442317106	86.21	57	88	70.4
SAM24282520	4620586731	89.67	77	92.2	79
SAM24282521	3929159399	76.25	65	91.5	75.7
SAM24282522	4103525538	79.64	67	91.7	76.3
SAM24282523	7290226708	141.48	121	93.3	84.1
SAM24282524	5346632157	103.76	76	91	77
SAM24282525	6623771610	128.55	110	94.4	86
SAM24282526	5014869132	97.32	85	93.1	81.5
SAM24282527	5349891054	103.82	86	93.4	82.4
SAM24282528	5065478794	98.3	83	92.9	81.3
SAM24282529	5251199879	101.91	87	93.5	82.8
SAM24282530	7087551913	137.55	121	94.6	86.7
SAM24282531	4426812817	85.91	76	92.8	80.3
SAM24282532	5816041150	112.87	97	93.8	84.1
SAM24282533	6867227758	133.27	116	94.5	87.1
SAM24282534	5627524298	109.21	88	92.8	81.4
SAM24282535	7270960462	141.1	120	94.3	85.8
SAM24282536	7569081520	146.89	123	94.1	85.3
SAM24282537	7965357592	154.58	134	94.9	88.8
SAM24282538	8028048969	155.8	135	95	88.6
SAM24282539	12190212483	236.57	186	95.9	90.2
SAM24282540	7240797926	140.52	117	94.4	86.7
SAM24282541	7646365065	148.39	125	94.6	87.5
SAM24282542	6529264003	126.71	109	94.1	85.5
SAM24282543	6546694027	127.05	97	93.9	83.4
SAM24282544	6338414280	123.01	103	94	85
SAM24282545	7227569340	140.26	120	94.5	87.2
SAM24282546	8607626004	167.04	146	95.1	89.3
SAM24282547	7355388359	142.74	96	92.9	81.4
SAM24282548	5612195017	108.91	90	93.6	83.1
SAM24282549	4311564958	83.67	73	92.6	79.3
SAM24282550	5782789024	112.22	98	93.7	84.4
SAM24282551	4098661998	79.54	68	91.7	76.7
SAM24282553	4476665144	86.88	75	91.9	78.7
SAM24282554	5673727110	110.11	97	93.8	84.3
SAM24282555	6444202054	125.06	110	93.8	84.7
SAM24282556	4901270935	95.12	83	93.2	81.5
SAM24282557	5803115950	112.62	99	94	85.2
SAM24282558	4969912841	96.45	85	93.1	81.9
SAM24282559	5600459854	108.69	95	93.8	84
SAM24282560	4764802253	92.47	81	93.4	81.7
SAM24282561	4752895665	92.24	78	93	80.2
SAM24282562	5722231054	111.05	98	93.6	83.9
SAM24282563	4702739655	91.26	76	89	76.9
SAM24282564	5061164510	98.22	86	93.6	82.6
SAM24282565	3700515783	71.81	63	91.5	75.7
SAM24282566	6839464444	132.73	115	94.5	86.7
SAM24282567	5063339139	98.26	81	93	80.4
SAM24282568	4286026984	83.18	73	92.5	79.1
SAM24282569	4913130619	95.35	82	92	79.6
SAM24282570	4613915863	89.54	78	92.5	79.5
SAM24282571	5233385029	101.56	89	93.1	82.1
SAM24282576	4419278521	85.76	75	91.7	78.2
SAM24282577	4471547603	86.78	76	92.8	79.7
SAM24282578	4736038827	91.91	77	91.7	78.6
SAM24282579	4916785846	95.42	81	92.4	79.7
SAM24282580	6271578806	121.71	107	94.4	85.8
SAM24282582	5132474577	99.6	86	93.1	81.8
SAM24282583	4311121439	83.66	73	92	78.2
SAM24282584	4680021133	90.82	78	92.4	79.4
SAM24282585	4329017254	84.01	73	91.9	78.1
SAM24282587	4877935653	94.66	82	92.1	79.6
SAM24282588	3653761569	70.91	62	91.3	75.1
SAM24282589	6455024005	125.27	110	94	85.3
SAM24282590	3847414355	74.67	63	89.8	74
SAM24282591	5175336322	100.44	88	93.3	82.2
SAM24282592	4010690197	77.83	68	91.8	76.9
SAM24282593	2142715618	41.58	37	85	57.8
SAM24282594	5389180630	104.59	91	93.4	82.7
SAM24282595	4469754424	86.74	74	92.1	78.3
SAM24282596	4170509009	80.94	70	91.7	77.1
SAM24282598	4860823006	94.33	82	92.7	80.3
SAM24282599	4988535794	96.81	85	93	81.5
SAM24282600	4717271896	91.55	79	92.8	80.4
SAM24282601	4568806951	88.67	76	90.8	77.5
SAM24282602	5141881389	99.79	87	93.2	82
SAM24282603	5064301967	98.28	86	93.4	82.1
SAM24282604	4325175254	83.94	74	92.5	79
SAM24282605	4586000907	89	77	91.7	78.4
SAM24282606	4232502879	82.14	71	91.3	76.9
SAM24282607	4694064834	91.1	80	93.2	81.5
SAM24282608	4285900114	83.17	73	92.4	78.7
SAM24282609	4206893749	81.64	71	92.1	77.9
SAM24282610	4385412166	85.11	75	92.2	78.7
SAM24282611	4343058411	84.28	73	92.2	78.5
SAM24282612	4707671801	91.36	81	92.9	80.9
SAM24282613	4068288987	78.95	69	92.1	77.9
SAM24282614	5509532031	106.92	91	91.4	79.9
SAM24282615	4519934298	87.72	76	92.3	79.2
SAM24282616	5374391081	104.3	91	92.9	81.8
SAM24282617	4436381876	86.1	75	92.3	79
SAM24282618	5675392599	110.14	97	93.6	83.8
SAM24282619	5230157739	101.5	89	93	81.8
SAM24282620	4981162049	96.67	84	93	81.3
SAM24282621	5370833186	104.23	91	93	82
SAM24282622	4445635461	86.27	70	89.6	75.4
SAM24282623	4836824537	93.87	81	92.8	80.4
SAM24282624	4755401879	92.29	80	91.8	78.7
SAM24282625	4524225443	87.8	77	92.3	79.3
SAM24282626	6335946939	122.96	107	93.7	84.5
SAM24282627	6032893352	117.08	102	93.7	83.9
SAM24282628	4917041177	95.42	83	91.7	79.1
SAM24282629	5064910918	98.29	85	92.6	80.6
SAM24282630	7203270272	139.79	122	94.5	87
SAM24282632	6789222326	131.76	117	94.8	88.2
SAM24282633	4729311395	91.78	80	93.3	81.3
SAM24282634	4204608903	81.6	72	92.3	78.5
SAM24282635	5024113496	97.5	85	93.5	82.5
SAM24282636	4998947649	97.01	85	93.5	82.9
SAM24282637	5392528261	104.65	92	93.8	84.1
SAM24282638	4279888479	83.06	73	93	80.6
SAM24282639	4495877915	87.25	77	92.6	80
SAM24282640	4731832613	91.83	81	93.7	82.8
SAM24282641	4208120708	81.67	72	93	79.6
SAM24282642	5311766989	103.08	91	94.1	84.6
SAM24282643	3874039804	75.18	66	92.3	77.7
SAM24282644	7128124171	138.33	121	94.8	88
SAM24282645	7968458542	154.64	136	94.8	88.4
SAM24282646	5897250092	114.45	101	94.4	86.3
SAM24282647	4080673538	79.19	70	92.7	78.9
SAM24282648	4403759841	85.46	75	93.3	81.2
SAM24282649	5431513751	105.41	93	94	84.6
SAM24282650	4714171404	91.49	80	93.3	82.1
SAM24282651	5072304078	98.44	87	93.8	83.6
SAM24282652	4643377095	90.11	78	92.3	79.3
SAM24282653	4205453235	81.61	72	91.4	77.8
SAM24282654	3333849383	64.7	57	91.7	74.6
SAM24282655	7181498549	139.37	124	95.1	89.3
SAM24282656	8912143773	172.95	154	95.5	91.2
SAM24282657	7094068218	137.67	122	95.2	89.1
SAM24282658	8860354442	171.95	152	95.6	91
SAM24282659	7226689461	140.25	124	95.1	88.7
SAM24282660	9798684551	190.16	169	95.6	91.4
SAM24282661	9383824517	182.11	161	95.7	91.5
SAM24282662	6986322723	135.58	121	95	89.1
SAM24282663	7836553371	152.08	132	95.2	88.2
SAM24282664	10358203794	201.02	178	95.9	92.3
SAM24282665	27471315580	533.13	485	97.6	95.9
SAM24282666	5530632861	107.33	95	94.2	85.2
SAM24282667	7891516167	153.15	135	95.2	89.1
SAM24282668	5554267417	107.79	92	93.7	83.1
SAM24282669	6142628035	119.21	105	94.3	86.6
SAM24282670	4676349199	90.75	80	93.4	81.8
SAM24282672	5524922154	107.22	89	93.4	82.1
SAM24282673	6590508152	127.9	112	94.5	87
SAM24282674	5146578528	99.88	85	93.6	82.4
SAM24282675	6760755822	131.2	114	93.6	84.7
SAM24282676	5734809379	111.29	98	94.3	85.3
SAM24282677	7106845878	137.92	122	94	85.9
SAM24282678	5648272882	109.61	93	93.8	83.7
SAM24282679	4774817875	92.66	81	93.4	81.4
SAM24282680	4761538016	92.41	81	93.4	81.8
SAM24282681	5388408655	104.57	92	93.8	84
SAM24282682	4701330583	91.24	79	92.8	80.3
SAM24282683	5511428134	106.96	93	93.9	83.6
SAM24282684	4756368095	92.31	74	92	78
SAM24282685	5243862730	101.77	83	93.1	80.9
SAM24282686	4382605612	85.05	74	93	80.4
SAM24282687	4460380730	86.56	76	93	80.5
SAM24282688	5369844478	104.21	91	93.9	83.9
SAM24282689	4360985523	84.63	74	92.8	79.6
SAM24282690	4806856972	93.28	82	92.9	81.2
