# Supplementary material for: Integrated genomic analysis reveals mutated ELF3 as a potential gallbladder cancer vaccine candidate
Source: Nat Commun. 2020 Aug 24;11:4225. doi: 10.1038/s41467-020-17880-4 (PMC7445288; doi:10.1038/s41467-020-17880-4)
Supplement: Supplementary file 8 — Supplementary Data 6 [file 41467_2020_17880_MOESM8_ESM.xlsx]

## Sheet: GBC Cell LIne Mutations
Supplementary Data 6 - GBC cell line mutations
Sample ID	Type	Sample Exome Data DNA ID	Gene_Name	Variant ID	Chromosome	Position	REF allele	ALT allele	variant allele frequency	Mutation	Annotation	Annotation_Impact	Gene_ID	HGVS_p	HGVS_c	Feature_Type	Feature_ID	Transcript_BioType	AAlength	COSMIC_ID	Interpro_domain	Uniprot_acc	EFFECT_phastCons100way_vertebrate	EFFECT_phyloP100way_vertebrate	EFFECT_Polyphen2_HDIV_pred
NOZ	Cellline	SAM18297149	EPHB3	3_184572969_G_A	3	185000000	G	A	0.594203	A217T	missense_variant	MODERATE	ENSG00000182580	p.Ala217Thr	c.649G>A	transcript	ENST00000330394	protein_coding	998	COSM98894	.	.	1	7.872	D
OCUG1	Cellline	SAM18297146	NLRP11	19_55809010_G_A	19	55809010	G	A	0.304511	R534C	missense_variant	MODERATE	ENSG00000179873	p.Arg534Cys	c.1600C>T	transcript	ENST00000589093	protein_coding	1033	COSM98150	.	.	0	-2.981	P
GB-d1	Cellline	SAM18297151	KRT15	17_41516157_C_T	17	41516157	C	T	0.090909	E283K	missense_variant	MODERATE	ENSG00000171346	p.Glu283Lys	c.847G>A	transcript	ENST00000254043	protein_coding	456	COSM979215	Filament_(1),	.	1	5.581	D
SNU-308	Cellline	SAM18297150	FSIP1	15_39618125_C_T	15	39618125	C	T	0.532258	V437I	missense_variant	MODERATE	ENSG00000150667	p.Val437Ile	c.1309G>A	transcript	ENST00000350221	protein_coding	581	COSM961053	.	.	0	-2.037	B
GB-d1	Cellline	SAM18297151	AHNAK2	14_104947652_G_A	14	105000000	G	A	0.7	A2600V	missense_variant	MODERATE	ENSG00000185567	p.Ala2600Val	c.7799C>T	transcript	ENST00000333244	protein_coding	5795	COSM953892	.	.	0	-0.805	B
TGBC24	Cellline	SAM18297147	VWA8	13_41891461_G_A	13	41891461	G	A	0.980198	R204C	missense_variant	MODERATE	ENSG00000102763	p.Arg204Cys	c.610C>T	transcript	ENST00000379310	protein_coding	1905	COSM947504	ATPase,_dynein-related,_AAA_domain_(1),	.	1	7.544	D
SNU-308	Cellline	SAM18297150	SLC5A9	1_48237803_G_A	1	48237803	G	A	1	A498T	missense_variant	MODERATE	ENSG00000117834	p.Ala498Thr	c.1492G>A	transcript	ENST00000236495	protein_coding	706	COSM910441	.	.	1	4.659	P
TGBC24	Cellline	SAM18297147	ZP4	1_237887450_G_A	1	238000000	G	A	0.414634	A222V	missense_variant	MODERATE	ENSG00000116996	p.Ala222Val	c.665C>T	transcript	ENST00000366570	protein_coding	540	COSM906291	Zona_pellucida_sperm-binding_protein_(3),	.	0	-1.928	B
SNU-308	Cellline	SAM18297150	GPR161	1_168097204_A_G	1	168000000	A	G	0.540541	Y155H	missense_variant	MODERATE	ENSG00000143147	p.Tyr155His	c.463T>C	transcript	ENST00000537209	protein_coding	549	COSM899170	GPCR,_rhodopsin-like_superfamily_(1),	.	1	9.118	D
OCUG1	Cellline	SAM18297146	RPTN	1_152155485_C_T	1	152000000	C	T	0.062295	M538I	missense_variant	MODERATE	ENSG00000215853	p.Met538Ile	c.1614G>A	transcript	ENST00000316073	protein_coding	784	COSM896016	.	.	0	-1.468	B
GB-d1	Cellline	SAM18297151	RPTN	1_152155485_C_T	1	152000000	C	T	0.081395	M538I	missense_variant	MODERATE	ENSG00000215853	p.Met538Ile	c.1614G>A	transcript	ENST00000316073	protein_coding	784	COSM896016	.	.	0	-1.468	B
GB-d1	Cellline	SAM18297151	PIK3CA	3_179218303_G_A	3	179000000	G	A	1	E545K	missense_variant	MODERATE	ENSG00000121879	p.Glu545Lys	c.1633G>A	transcript	ENST00000263967	protein_coding	1068	COSM763	Phosphoinositide_3-kinase,_accessory_(PIK)_domain_(3),Armadillo-type_fold_(1),	.	1	9.476	D
OCUG1	Cellline	SAM18297146	PMS2	7_5992023_T_C	7	5992023	T	C	0.628866	Y313C	missense_variant	MODERATE	ENSG00000122512	p.Tyr313Cys	c.938A>G	transcript	ENST00000265849	protein_coding	862	COSM747347	Ribosomal_protein_S5_domain_2-type_fold_(1),DNA_mismatch_repair_protein,_N-terminal_(1),Ribosomal_protein_S5_domain_2-type_fold,_subgroup_(1),DNA_mismatch_repair_protein,_C-terminal_(1),	.	1	5.681	D
GB-d1	Cellline	SAM18297151	COL4A5	X_108696341_G_A		109000000	G	A	0.263158	R1680Q	missense_variant	MODERATE	ENSG00000188153	p.Arg1680Gln	c.5039G>A	transcript	ENST00000328300	protein_coding	1691	COSM74226	C-type_lectin_fold_(1),	.	1	6.789	P
GB-d1	Cellline	SAM18297151	FRK	6_115968671_G_A	6	116000000	G	A	0.280303	R179*	stop_gained	HIGH	ENSG00000111816	p.Arg179*	c.535C>T	transcript	ENST00000606080	protein_coding	505	COSM739569	.	.	0.064	2.103	.
SNU-308	Cellline	SAM18297150	COL7A1	3_48574676_C_T	3	48574676	C	T	0.55914	.	splice_donor_variant&intron_variant	HIGH	ENSG00000114270	.	c.6393+1G>A	transcript	ENST00000328333	protein_coding		COSM730653	.	.	1	4.555	.
TGBC24	Cellline	SAM18297147	ZNF638	2_71364037_C_T	2	71364037	C	T	0.516279	S501L	missense_variant	MODERATE	ENSG00000075292	p.Ser501Leu	c.1502C>T	transcript	ENST00000264447	protein_coding	1978	COSM721931	.	.	1	2.739	D
GB-d1	Cellline	SAM18297151	KRTAP26-1	21_30319521_C_T	21	30319521	C	T	0.986667	R172H	missense_variant	MODERATE	ENSG00000197683	p.Arg172His	c.515G>A	transcript	ENST00000360542	protein_coding	210	COSM71388	.	.	0	0.114	P
TGBC24	Cellline	SAM18297147	FGF23	12_4370681_G_A	12	4370681	G	A	0.385475	R140W	missense_variant	MODERATE	ENSG00000118972	p.Arg140Trp	c.418C>T	transcript	ENST00000237837	protein_coding	251	COSM70777	.	.	0.994	3.197	D
G415	Cellline	SAM18297145	ZAN	7_100752371_C_A	7	101000000	C	A	0.081731	P756T	missense_variant	MODERATE	ENSG00000146839	p.Pro756Thr	c.2266C>A	transcript	ENST00000613979	protein_coding	2812	COSM597972	.	.	0	-1.034	B
TGBC24	Cellline	SAM18297147	CENPF	1_214645548_C_G	1	215000000	C	G	0.527607	S1993C	missense_variant	MODERATE	ENSG00000117724	p.Ser1993Cys	c.5978C>G	transcript	ENST00000366955	protein_coding	3114	COSM463922	.	.	0.792	0.332	D
TGBC24	Cellline	SAM18297147	CRIPAK	4_1394591_G_A	4	1394591	G	A	0.276596	C27Y	missense_variant	MODERATE	ENSG00000179979	p.Cys27Tyr	c.80G>A	transcript	ENST00000324803	protein_coding	446	COSM447394	.	.	0.105	0.529	P
G415	Cellline	SAM18297145	SVIL	10_29550741_G_A	10	29550741	G	A	0.586957	S228L	missense_variant	MODERATE	ENSG00000197321	p.Ser228Leu	c.683C>T	transcript	ENST00000355867	protein_coding	2214	COSM427457	.	.	0.046	2.449	P
G415	Cellline	SAM18297145	NLGN4X	X_5893491_G_A		5893491	G	A	1	L594F	missense_variant	MODERATE	ENSG00000146938	p.Leu594Phe	c.1780C>T	transcript	ENST00000538097	protein_coding	817	COSM4156960	.	.	1	4.574	P
G415	Cellline	SAM18297145	AKAP3	12_4626804_A_G	12	4626804	A	G	0.27451	S700P	missense_variant	MODERATE	ENSG00000111254	p.Ser700Pro	c.2098T>C	transcript	ENST00000228850	protein_coding	853	COSM4147055	A-kinase_anchor_110kDa,_C-terminal_(1),	.	0.991	1.631	D
TGBC24	Cellline	SAM18297147	AKAP3	12_4626804_A_G	12	4626804	A	G	0.222222	S700P	missense_variant	MODERATE	ENSG00000111254	p.Ser700Pro	c.2098T>C	transcript	ENST00000228850	protein_coding	853	COSM4147055	A-kinase_anchor_110kDa,_C-terminal_(1),	.	0.991	1.631	D
TGBC2	Cellline	SAM18297148	AKAP3	12_4626804_A_G	12	4626804	A	G	0.938776	S700P	missense_variant	MODERATE	ENSG00000111254	p.Ser700Pro	c.2098T>C	transcript	ENST00000228850	protein_coding	853	COSM4147055	A-kinase_anchor_110kDa,_C-terminal_(1),	.	0.991	1.631	D
NOZ	Cellline	SAM18297149	RP11-166B2.1	16_11927489_C_T	16	11927489	C	T	0.117647	V360M	missense_variant	MODERATE	ENSG00000234719	p.Val360Met	c.1078G>A	transcript	ENST00000399147	protein_coding	397	COSM4128631	.	.	0.004	0.076	.
SNU-308	Cellline	SAM18297150	ARHGAP4	X_153909801_C_T		154000000	C	T	0.466667	R825Q	missense_variant	MODERATE	ENSG00000089820	p.Arg825Gln	c.2474G>A	transcript	ENST00000370028	protein_coding	986	COSM4107932,COSM4107932	.,Src_homology-3_domain_(4),	.	0.974000,0.974000	2.056000,2.056000	.
GB-d1	Cellline	SAM18297151	ZNF677	19_53238502_C_A	19	53238502	C	A	0.549296	E75D	missense_variant	MODERATE	ENSG00000197928	p.Glu75Asp	c.225G>T	transcript	ENST00000333952	protein_coding	584	COSM4081017	Krueppel-associated_box_(1),	.	0	-0.442	B
NOZ	Cellline	SAM18297149	SCAPER	15_76404572_G_A	15	76404572	G	A	0.585987	A1140V	missense_variant	MODERATE	ENSG00000140386	p.Ala1140Val	c.3419C>T	transcript	ENST00000324767	protein_coding	1400	COSM4057050	.	.	0.999	9.409	B
TGBC2	Cellline	SAM18297148	FLG	1_152306286_A_C	1	152000000	A	C	0.02611	I2867S	missense_variant	MODERATE	ENSG00000143631	p.Ile2867Ser	c.8600T>G	transcript	ENST00000368799	protein_coding	4061	COSM4022416	.	.	0	-2.014	B
NOZ	Cellline	SAM18297149	FLG	1_152306286_A_C	1	152000000	A	C	0.03125	I2867S	missense_variant	MODERATE	ENSG00000143631	p.Ile2867Ser	c.8600T>G	transcript	ENST00000368799	protein_coding	4061	COSM4022416	.	.	0	-2.014	B
SNU-308	Cellline	SAM18297150	PRAMEF19	1_13370989_G_C	1	13370989	G	C	0.454545	R107G	missense_variant	MODERATE	ENSG00000204480	p.Arg107Gly	c.319C>G	transcript	ENST00000376101	protein_coding	410	COSM3996826,COSM3996858	.	.	0.000000,0.000000	-1.276000,-1.326000	B
G415	Cellline	SAM18297145	PRAMEF19	1_13370911_C_T	1	13370911	C	T	0.529412	V133I	missense_variant	MODERATE	ENSG00000204480	p.Val133Ile	c.397G>A	transcript	ENST00000376101	protein_coding	410	COSM3996823,COSM3996852	.	.	0.001000,0.000000	-0.023000,-0.029000	B
SNU-308	Cellline	SAM18297150	PRAMEF19	1_13370911_C_T	1	13370911	C	T	0.631579	V133I	missense_variant	MODERATE	ENSG00000204480	p.Val133Ile	c.397G>A	transcript	ENST00000376101	protein_coding	410	COSM3996823,COSM3996852	.	.	0.001000,0.000000	-0.023000,-0.029000	B
G415	Cellline	SAM18297145	PRAMEF19	1_13370713_A_T	1	13370713	A	T	0.444444	Y199N	missense_variant	MODERATE	ENSG00000204480	p.Tyr199Asn	c.595T>A	transcript	ENST00000376101	protein_coding	410	COSM3996822,COSM3996847	.	.	0.000000,0.000000	-0.149000,-0.152000	B
SNU-308	Cellline	SAM18297150	PRAMEF19	1_13370713_A_T	1	13370713	A	T	0.7	Y199N	missense_variant	MODERATE	ENSG00000204480	p.Tyr199Asn	c.595T>A	transcript	ENST00000376101	protein_coding	410	COSM3996822,COSM3996847	.	.	0.000000,0.000000	-0.149000,-0.152000	B
G415	Cellline	SAM18297145	PRAMEF19	1_13370693_C_T	1	13370693	C	T	0.433962	M205I	missense_variant	MODERATE	ENSG00000204480	p.Met205Ile	c.615G>A	transcript	ENST00000376101	protein_coding	410	COSM3996821,COSM3996845	.	.	0.000000,0.000000	-1.268000,-1.320000	B
SNU-308	Cellline	SAM18297150	PRAMEF19	1_13370693_C_T	1	13370693	C	T	0.702703	M205I	missense_variant	MODERATE	ENSG00000204480	p.Met205Ile	c.615G>A	transcript	ENST00000376101	protein_coding	410	COSM3996821,COSM3996845	.	.	0.000000,0.000000	-1.268000,-1.320000	B
G415	Cellline	SAM18297145	PRAMEF19	1_13370686_T_C	1	13370686	T	C	0.431373	I208V	missense_variant	MODERATE	ENSG00000204480	p.Ile208Val	c.622A>G	transcript	ENST00000376101	protein_coding	410	COSM3996820,COSM3996843	.	.	0.000000,0.000000	-1.137000,-1.178000	B
SNU-308	Cellline	SAM18297150	PRAMEF19	1_13370686_T_C	1	13370686	T	C	0.685714	I208V	missense_variant	MODERATE	ENSG00000204480	p.Ile208Val	c.622A>G	transcript	ENST00000376101	protein_coding	410	COSM3996820,COSM3996843	.	.	0.000000,0.000000	-1.137000,-1.178000	B
GB-d1	Cellline	SAM18297151	EPOR	19_11378486_A_G	19	11378486	A	G	0.188679	M342T	missense_variant	MODERATE	ENSG00000187266	p.Met342Thr	c.1025T>C	transcript	ENST00000222139	protein_coding	508	COSM3989682	.	.	0.004	0.974	B
G415	Cellline	SAM18297145	TRPC3	4_121914794_C_T	4	122000000	C	T	0.444444	A443T	missense_variant	MODERATE	ENSG00000138741	p.Ala443Thr	c.1327G>A	transcript	ENST00000379645	protein_coding	921	COSM3974694	.	.	0.998	3.74	B
NOZ	Cellline	SAM18297149	MLLT3	9_20620723_T_C	9	20620723	T	C	0.519757	S42G	missense_variant	MODERATE	ENSG00000171843	p.Ser42Gly	c.124A>G	transcript	ENST00000380338	protein_coding	568	COSM3906523	.	.	1	1.778	B
OCUG1	Cellline	SAM18297146	ADAMTSL1	9_18795512_G_A	9	18795512	G	A	0.643478	V1265I	missense_variant	MODERATE	ENSG00000178031	p.Val1265Ile	c.3793G>A	transcript	ENST00000380548	protein_coding	1762	COSM3906451	Immunoglobulin_I-set_(1),Immunoglobulin-like_(1),Immunoglobulin-like_fold_(1),	.	0.997	2.747	B
G415	Cellline	SAM18297145	RRBP1	20_17659141_T_G	20	17659141	T	G	0.111111	Q456P	missense_variant	MODERATE	ENSG00000125844	p.Gln456Pro	c.1367A>C	transcript	ENST00000246043	protein_coding	1410	COSM3840503	.	.	0	-2.516	.
TGBC2	Cellline	SAM18297148	RRBP1	20_17659141_T_G	20	17659141	T	G	0.118812	Q456P	missense_variant	MODERATE	ENSG00000125844	p.Gln456Pro	c.1367A>C	transcript	ENST00000246043	protein_coding	1410	COSM3840503	.	.	0	-2.516	.
NOZ	Cellline	SAM18297149	RRBP1	20_17659141_T_G	20	17659141	T	G	0.080402	Q456P	missense_variant	MODERATE	ENSG00000125844	p.Gln456Pro	c.1367A>C	transcript	ENST00000246043	protein_coding	1410	COSM3840503	.	.	0	-2.516	.
SNU-308	Cellline	SAM18297150	RRBP1	20_17659141_T_G	20	17659141	T	G	0.074074	Q456P	missense_variant	MODERATE	ENSG00000125844	p.Gln456Pro	c.1367A>C	transcript	ENST00000246043	protein_coding	1410	COSM3840503	.	.	0	-2.516	.
GB-d1	Cellline	SAM18297151	RRBP1	20_17659141_T_G	20	17659141	T	G	0.1875	Q456P	missense_variant	MODERATE	ENSG00000125844	p.Gln456Pro	c.1367A>C	transcript	ENST00000246043	protein_coding	1410	COSM3840503	.	.	0	-2.516	.
G415	Cellline	SAM18297145	ZAN	7_100752296_T_C	7	101000000	T	C	0.144928	S731P	missense_variant	MODERATE	ENSG00000146839	p.Ser731Pro	c.2191T>C	transcript	ENST00000613979	protein_coding	2812	COSM3831314	.	.	0	-10.783	B
OCUG1	Cellline	SAM18297146	ZAN	7_100752296_T_C	7	101000000	T	C	0.10828	S731P	missense_variant	MODERATE	ENSG00000146839	p.Ser731Pro	c.2191T>C	transcript	ENST00000613979	protein_coding	2812	COSM3831314	.	.	0	-10.783	B
GB-d1	Cellline	SAM18297151	ZAN	7_100752296_T_C	7	101000000	T	C	0.130769	S731P	missense_variant	MODERATE	ENSG00000146839	p.Ser731Pro	c.2191T>C	transcript	ENST00000613979	protein_coding	2812	COSM3831314	.	.	0	-10.783	B
G415	Cellline	SAM18297145	ZAN	7_100751991_T_C	7	101000000	T	C	0.090909	L629P	missense_variant	MODERATE	ENSG00000146839	p.Leu629Pro	c.1886T>C	transcript	ENST00000613979	protein_coding	2812	COSM3831308	.	.	0	-1.662	B
NOZ	Cellline	SAM18297149	RPUSD2	15_40571817_G_C	15	40571817	G	C	0.080645	D274H	missense_variant	MODERATE	ENSG00000166133	p.Asp274His	c.820G>C	transcript	ENST00000315616	protein_coding	545	COSM3815978	Pseudouridine_synthase,_RsuA_and_RluB/C/D/E/F_(1),Pseudouridine_synthase,_catalytic_domain_(1),Pseudouridine_synthase,_RluC/RluD,_conserved_site_(1),	.	1	9.629	D
G415	Cellline	SAM18297145	FCRL6	1_159815581_G_A	1	160000000	G	A	0.987654	E409K	missense_variant	MODERATE	ENSG00000181036	p.Glu409Lys	c.1225G>A	transcript	ENST00000368106	protein_coding	434	COSM3802431	.	.	0	0.1	B
SNU-308	Cellline	SAM18297150	TP53	17_7674881_A_C	17	7674881	A	C	1	V217G	missense_variant	MODERATE	ENSG00000141510	p.Val217Gly	c.650T>G	transcript	ENST00000269305	protein_coding	393	COSM3787444,COSM3787444	.,p53,_DNA-binding_domain_(1),p53-like_transcription_factor,_DNA-binding_(1),p53/RUNT-type_transcription_factor,_DNA-binding_domain_(1),	.	0.015000,0.015000	1.759000,1.759000	.
G415	Cellline	SAM18297145	TMEM247	2_46480673_G_A	2	46480673	G	A	0.263158	R129Q	missense_variant	MODERATE	ENSG00000187600	p.Arg129Gln	c.386G>A	transcript	ENST00000434431	protein_coding	218	COSM3771099	.	.	1	4.719	D
OCUG1	Cellline	SAM18297146	TMEM247	2_46480673_G_A	2	46480673	G	A	0.204545	R129Q	missense_variant	MODERATE	ENSG00000187600	p.Arg129Gln	c.386G>A	transcript	ENST00000434431	protein_coding	218	COSM3771099	.	.	1	4.719	D
TGBC24	Cellline	SAM18297147	TMEM247	2_46480673_G_A	2	46480673	G	A	0.144444	R129Q	missense_variant	MODERATE	ENSG00000187600	p.Arg129Gln	c.386G>A	transcript	ENST00000434431	protein_coding	218	COSM3771099	.	.	1	4.719	D
TGBC2	Cellline	SAM18297148	TMEM247	2_46480673_G_A	2	46480673	G	A	0.102564	R129Q	missense_variant	MODERATE	ENSG00000187600	p.Arg129Gln	c.386G>A	transcript	ENST00000434431	protein_coding	218	COSM3771099	.	.	1	4.719	D
NOZ	Cellline	SAM18297149	TMEM247	2_46480673_G_A	2	46480673	G	A	0.173554	R129Q	missense_variant	MODERATE	ENSG00000187600	p.Arg129Gln	c.386G>A	transcript	ENST00000434431	protein_coding	218	COSM3771099	.	.	1	4.719	D
SNU-308	Cellline	SAM18297150	TMEM247	2_46480673_G_A	2	46480673	G	A	0.08547	R129Q	missense_variant	MODERATE	ENSG00000187600	p.Arg129Gln	c.386G>A	transcript	ENST00000434431	protein_coding	218	COSM3771099	.	.	1	4.719	D
GB-d1	Cellline	SAM18297151	TMEM247	2_46480673_G_A	2	46480673	G	A	0.217949	R129Q	missense_variant	MODERATE	ENSG00000187600	p.Arg129Gln	c.386G>A	transcript	ENST00000434431	protein_coding	218	COSM3771099	.	.	1	4.719	D
G415	Cellline	SAM18297145	AKAP3	12_4626803_G_A	12	4626803	G	A	0.267327	S700F	missense_variant	MODERATE	ENSG00000111254	p.Ser700Phe	c.2099C>T	transcript	ENST00000228850	protein_coding	853	COSM3753240	A-kinase_anchor_110kDa,_C-terminal_(1),	.	0.985	0.055	D
TGBC24	Cellline	SAM18297147	AKAP3	12_4626803_G_A	12	4626803	G	A	0.217822	S700F	missense_variant	MODERATE	ENSG00000111254	p.Ser700Phe	c.2099C>T	transcript	ENST00000228850	protein_coding	853	COSM3753240	A-kinase_anchor_110kDa,_C-terminal_(1),	.	0.985	0.055	D
TGBC2	Cellline	SAM18297148	AKAP3	12_4626803_G_A	12	4626803	G	A	0.916667	S700F	missense_variant	MODERATE	ENSG00000111254	p.Ser700Phe	c.2099C>T	transcript	ENST00000228850	protein_coding	853	COSM3753240	A-kinase_anchor_110kDa,_C-terminal_(1),	.	0.985	0.055	D
OCUG1	Cellline	SAM18297146	TCHH	1_152111737_C_G	1	152000000	C	G	0.052174	E494Q	missense_variant	MODERATE	ENSG00000159450	p.Glu494Gln	c.1480G>C	transcript	ENST00000368804	protein_coding	1943	COSM3748995	.	.	0	0.016	B
TGBC2	Cellline	SAM18297148	FCGBP	19_39872380_G_C	19	39872380	G	C	0.184615	A3816G	missense_variant	MODERATE	ENSG00000275395	p.Ala3816Gly	c.11447C>G	transcript	ENST00000616721	protein_coding	4204	COSM3746491	von_Willebrand_factor,_type_D_domain_(1),	.	0	-0.017	D
SNU-308	Cellline	SAM18297150	FCGBP	19_39872380_G_C	19	39872380	G	C	0.157407	A3816G	missense_variant	MODERATE	ENSG00000275395	p.Ala3816Gly	c.11447C>G	transcript	ENST00000616721	protein_coding	4204	COSM3746491	von_Willebrand_factor,_type_D_domain_(1),	.	0	-0.017	D
G415	Cellline	SAM18297145	SPIRE2	16_89854626_G_A	16	89854626	G	A	0.05618	R289Q	missense_variant	MODERATE	ENSG00000204991	p.Arg289Gln	c.866G>A	transcript	ENST00000378247	protein_coding	714	COSM3712138	Actin-binding_WH2_(1),	.	1	4.118	D
TGBC2	Cellline	SAM18297148	PASD1	X_151672619_A_T		152000000	A	T	1	Y625F	missense_variant	MODERATE	ENSG00000166049	p.Tyr625Phe	c.1874A>T	transcript	ENST00000370357	protein_coding	773	COSM370343	.	.	0	-0.035	P
NOZ	Cellline	SAM18297149	CDHR2	5_176590145_C_T	5	177000000	C	T	0.5	R1092W	missense_variant&splice_region_variant	MODERATE	ENSG00000074276	p.Arg1092Trp	c.3274C>T	transcript	ENST00000261944	protein_coding	1310	COSM3697151	.	.	0.045	0.453	D
GB-d1	Cellline	SAM18297151	TP53	17_7673820_C_T	17	7673820	C	T	1	R267Q	missense_variant	MODERATE	ENSG00000141510	p.Arg267Gln	c.800G>A	transcript	ENST00000269305	protein_coding	393	COSM3691863	p53,_DNA-binding_domain_(1),p53-like_transcription_factor,_DNA-binding_(1),p53/RUNT-type_transcription_factor,_DNA-binding_domain_(1),	.	1	7.587	D
SNU-308	Cellline	SAM18297150	FAM214A	15_52609662_C_T	15	52609662	C	T	0.675978	V425M	missense_variant	MODERATE	ENSG00000047346	p.Val425Met	c.1273G>A	transcript	ENST00000546305	protein_coding	1083	COSM3690439	.	.	0.063	0.259	D
SNU-308	Cellline	SAM18297150	TCHH	1_152112073_G_C	1	152000000	G	C	0.116279	Q382E	missense_variant	MODERATE	ENSG00000159450	p.Gln382Glu	c.1144C>G	transcript	ENST00000368804	protein_coding	1943	COSM3688997	.	.	0	-1.657	B
SNU-308	Cellline	SAM18297150	THSD7A	7_11379222_A_G	7	11379222	A	G	0.359788	L1550P	missense_variant	MODERATE	ENSG00000005108	p.Leu1550Pro	c.4649T>C	transcript	ENST00000423059	protein_coding	1657	COSM3684984	.	.	1	8.962	D
G415	Cellline	SAM18297145	PRAMEF19	1_13370850_G_A	1	13370850	G	A	0.557143	A153V	missense_variant	MODERATE	ENSG00000204480	p.Ala153Val	c.458C>T	transcript	ENST00000376101	protein_coding	410	COSM3676749,COSM3996850	.	.	0.000000,0.000000	-1.216000,-2.639000	B
SNU-308	Cellline	SAM18297150	PRAMEF19	1_13370850_G_A	1	13370850	G	A	0.681818	A153V	missense_variant	MODERATE	ENSG00000204480	p.Ala153Val	c.458C>T	transcript	ENST00000376101	protein_coding	410	COSM3676749,COSM3996850	.	.	0.000000,0.000000	-1.216000,-2.639000	B
NOZ	Cellline	SAM18297149	KCNQ3	8_132129611_C_T	8	132000000	C	T	0.833333	R757Q	missense_variant	MODERATE	ENSG00000184156	p.Arg757Gln	c.2270G>A	transcript	ENST00000388996	protein_coding	872	COSM3645169	.	.	0.385	2.024	B
GB-d1	Cellline	SAM18297151	PCLO	7_82915684_G_A	7	82915684	G	A	0.117117	S4101F	missense_variant	MODERATE	ENSG00000186472	p.Ser4101Phe	c.12302C>T	transcript	ENST00000333891	protein_coding	5142	COSM3641030	.	.	1	9.442	D
NOZ	Cellline	SAM18297149	CDH9	5_26902606_C_T	5	26902606	C	T	0.736364	E375K	missense_variant	MODERATE	ENSG00000113100	p.Glu375Lys	c.1123G>A	transcript	ENST00000231021	protein_coding	789	COSM3615286	Cadherin_(3),Cadherin-like_(1),	.	1	2.246	B
NOZ	Cellline	SAM18297149	CASR	3_122283866_C_T	3	122000000	C	T	0.366197	R648C	missense_variant	MODERATE	ENSG00000036828	p.Arg648Cys	c.1942C>T	transcript	ENST00000498619	protein_coding	1088	COSM3586264	GPCR,_family_3,_C-terminal_(2),	.	1	4.969	D
SNU-308	Cellline	SAM18297150	PAX1	20_21706662_C_T	20	21706662	C	T	0.99537	R171C	missense_variant	MODERATE	ENSG00000125813	p.Arg171Cys	c.511C>T	transcript	ENST00000398485	protein_coding	534	COSM356942	Paired_box_protein,_N-terminal_(4),Winged_helix-turn-helix_transcription_repressor_DNA-binding_(1),Homeodomain-like_(1),	.	0.391	0.999	D
NOZ	Cellline	SAM18297149	MYH4	17_10455210_C_T	17	10455210	C	T	0.094937	E754K	missense_variant	MODERATE	ENSG00000264424	p.Glu754Lys	c.2260G>A	transcript	ENST00000255381	protein_coding	1939	COSM3513760	Myosin_head,_motor_domain_(2),	.	1	7.689	B
OCUG1	Cellline	SAM18297146	PMFBP1	16_72130249_C_T	16	72130249	C	T	0.438596	M587I	missense_variant	MODERATE	ENSG00000118557	p.Met587Ile	c.1761G>A	transcript	ENST00000537465	protein_coding	1022	COSM3512002	.	.	0	-0.328	B
G415	Cellline	SAM18297145	LIPK	10_88737719_C_T	10	88737719	C	T	0.732558	R252C	missense_variant	MODERATE	ENSG00000204021	p.Arg252Cys	c.754C>T	transcript	ENST00000404190	protein_coding	399	COSM3441338	Alpha/beta_hydrolase_fold-1_(1),	.	0	0.217	D
SNU-308	Cellline	SAM18297150	CSMD1	8_3188984_C_T	8	3188984	C	T	0.555556	R1810Q	missense_variant	MODERATE	ENSG00000183117	p.Arg1810Gln	c.5429G>A	transcript	ENST00000520002	protein_coding	3565	COSM3432341	CUB_(5),	.	1	7.582	D
GB-d1	Cellline	SAM18297151	CNOT4	7_135438324_C_T	7	135000000	C	T	0.219512	R3H	missense_variant	MODERATE	ENSG00000080802	p.Arg3His	c.8G>A	transcript	ENST00000541284	protein_coding	713	COSM3431267	.	.	1	4.693	B
G415	Cellline	SAM18297145	ADPRHL2	1_36091709_G_A	1	36091709	G	A	0.496403	D134N	missense_variant	MODERATE	ENSG00000116863	p.Asp134Asn	c.400G>A	transcript	ENST00000373178	protein_coding	363	COSM3419170	.	.	1	7.861	D
NOZ	Cellline	SAM18297149	ZNF71	19_56621879_C_T	19	56621879	C	T	0.380952	R198C	missense_variant	MODERATE	ENSG00000197951	p.Arg198Cys	c.592C>T	transcript	ENST00000328070	protein_coding	489	COSM3404685	Zinc_finger,_C2H2-like_(1),Zinc_finger,_C2H2_(3),Zinc_finger,_C2H2-type/integrase,_DNA-binding_(1),	.	0	-1.347	B
SNU-308	Cellline	SAM18297150	THSD7B	2_137275985_C_T	2	137000000	C	T	0.422222	T820M	missense_variant	MODERATE	ENSG00000144229	p.Thr820Met	c.2459C>T	transcript	ENST00000272643	protein_coding	1608	COSM3390949	.	.	0.042	0.288	B
GB-d1	Cellline	SAM18297151	NUBP2	16_1786557_G_A	16	1786557	G	A	0.609375	V13I	missense_variant	MODERATE	ENSG00000095906	p.Val13Ile	c.37G>A	transcript	ENST00000262302	protein_coding	271	COSM3387255	.	.	0.996	1.902	B
TGBC24	Cellline	SAM18297147	SIMC1	5_176289888_C_T	5	176000000	C	T	0.514793	R122W	missense_variant	MODERATE	ENSG00000170085	p.Arg122Trp	c.364C>T	transcript	ENST00000429602	protein_coding	891	COSM3340213	.	.	0	0.522	D
GB-d1	Cellline	SAM18297151	PAPOLB	7_4861453_C_T	7	4861453	C	T	0.264901	V120I	missense_variant	MODERATE	ENSG00000218823	p.Val120Ile	c.358G>A	transcript	ENST00000404991	protein_coding	637	COSM3265190	.	.	1	5.763	D
GB-d1	Cellline	SAM18297151	PCDHB8	5_141178489_C_T	5	141000000	C	T	0.281553	A152V	missense_variant	MODERATE	ENSG00000120322	p.Ala152Val	c.455C>T	transcript	ENST00000239444	protein_coding	801	COSM3242554	Cadherin_(3),Cadherin-like_(1),	.	0	0.218	B
OCUG1	Cellline	SAM18297146	CCDC129	7_31651173_C_T	7	31651173	C	T	0.306533	T898M	missense_variant	MODERATE	ENSG00000180347	p.Thr898Met	c.2693C>T	transcript	ENST00000451887	protein_coding	1062	COSM3227790	.	.	0	-3.511	B
NOZ	Cellline	SAM18297149	OR6M1	11_123806156_G_T	11	124000000	G	T	0.294118	S65Y	missense_variant	MODERATE	ENSG00000196099	p.Ser65Tyr	c.194C>A	transcript	ENST00000309154	protein_coding	313	COSM322412	GPCR,_rhodopsin-like_superfamily_(1),	.	0.194	3.12	D
OCUG1	Cellline	SAM18297146	DBH	9_133652965_C_T	9	134000000	C	T	0.319444	T467M	missense_variant	MODERATE	ENSG00000123454	p.Thr467Met	c.1400C>T	transcript	ENST00000393056	protein_coding	617	COSM3213813	PHM/PNGase_F_domain_(1),Copper_type_II,_ascorbate-dependent_monooxygenase-like,_C-terminal_(1),	.	0.993	3.438	P
OCUG1	Cellline	SAM18297146	ANKH	5_14769029_C_T	5	14769029	C	T	0.146067	V87I	missense_variant	MODERATE	ENSG00000154122	p.Val87Ile	c.259G>A	transcript	ENST00000284268	protein_coding	492	COSM3211002	.	.	0.996	3.229	B
SNU-308	Cellline	SAM18297150	GPR35	2_240630785_A_G	2	241000000	A	G	0.703911	Y309C	missense_variant	MODERATE	ENSG00000178623	p.Tyr309Cys	c.926A>G	transcript	ENST00000430267	protein_coding	340	COSM320668	.	.	0	0.098	D
OCUG1	Cellline	SAM18297146	MED12	X_71119380_T_C		71119380	T	C	1	L36P	missense_variant	MODERATE	ENSG00000184634	p.Leu36Pro	c.107T>C	transcript	ENST00000374080	protein_coding	2177	COSM3095235,COSM3095235	.	.	1.000000,1.000000	7.601000,7.601000	D
TGBC24	Cellline	SAM18297147	WNK3	X_54294703_C_A		54294703	C	A	0.972222	G515W	missense_variant	MODERATE	ENSG00000196632	p.Gly515Trp	c.1543G>T	transcript	ENST00000354646	protein_coding	1800	COSM3092716	.	.	0.046	1.333	D
NOZ	Cellline	SAM18297149	CAND2	3_12817825_C_G	3	12817825	C	G	0.640777	L965V	missense_variant	MODERATE	ENSG00000144712	p.Leu965Val	c.2893C>G	transcript	ENST00000456430	protein_coding	1236	COSM3059731	Armadillo-like_helical_(1),Armadillo-type_fold_(1),	.	0.871	1.606	B
SNU-308	Cellline	SAM18297150	KALRN	3_124455250_C_T	3	124000000	C	T	0.481752	T1207M	missense_variant	MODERATE	ENSG00000160145	p.Thr1207Met	c.3620C>T	transcript	ENST00000360013	protein_coding	2986	COSM3057631,COSM3057631	.	.	0.911000,0.911000	1.901000,1.901000	.
TGBC24	Cellline	SAM18297147	CEP68	2_65069721_G_A	2	65069721	G	A	0.430108	E93K	missense_variant	MODERATE	ENSG00000011523	p.Glu93Lys	c.277G>A	transcript	ENST00000377990	protein_coding	757	COSM3055221	.	.	0.005	1.049	B
TGBC24	Cellline	SAM18297147	NYAP2	2_225582913_C_T	2	226000000	C	T	0.554054	P499L	missense_variant	MODERATE	ENSG00000144460	p.Pro499Leu	c.1496C>T	transcript	ENST00000272907	protein_coding	653	COSM3046839	.	.	1	3.76	B
GB-d1	Cellline	SAM18297151	HDC	15_50257511_C_T	15	50257511	C	T	0.675	V119I	missense_variant	MODERATE	ENSG00000140287	p.Val119Ile	c.355G>A	transcript	ENST00000267845	protein_coding	662	COSM304421	Pyridoxal_phosphate-dependent_transferase,_major_region,_subdomain_1_(1),Pyridoxal_phosphate-dependent_transferase,_major_domain_(1),	.	0.998	1.577	B
SNU-308	Cellline	SAM18297150	ADGB	6_146745941_C_T	6	147000000	C	T	0.988235	A1066V	missense_variant	MODERATE	ENSG00000118492	p.Ala1066Val	c.3197C>T	transcript	ENST00000397944	protein_coding	1667	COSM3018155	.	.	0.993	2.958	D
NOZ	Cellline	SAM18297149	AR	X_67545316_T_A		67545316	T	A	0.277778	L57Q	missense_variant	MODERATE	ENSG00000169083	p.Leu57Gln	c.170T>A	transcript	ENST00000374690	protein_coding	920	COSM301687	.	.	0.999	0.326	.
G415	Cellline	SAM18297145	MED12L	3_151387988_G_A	3	151000000	G	A	0.280702	R1721H	missense_variant	MODERATE	ENSG00000144893	p.Arg1721His	c.5162G>A	transcript	ENST00000474524	protein_coding	2145	COSM3003503	.	.	1	6.312	D
NOZ	Cellline	SAM18297149	HEPN1	11_124919955_C_T	11	125000000	C	T	0.333333	R69W	missense_variant	MODERATE	ENSG00000221932	p.Arg69Trp	c.205C>T	transcript	ENST00000408930	protein_coding	88	COSM297812	.	.	0	-1.112	B
OCUG1	Cellline	SAM18297146	TM9SF4	20_32161312_G_A	20	32161312	G	A	0.146341	G576R	missense_variant	MODERATE	ENSG00000101337	p.Gly576Arg	c.1726G>A	transcript	ENST00000398022	protein_coding	642	COSM2889064	.	.	1	9.175	D
G415	Cellline	SAM18297145	MOCOS	18_36200312_C_T	18	36200312	C	T	0.657895	S310L	missense_variant	MODERATE	ENSG00000075643	p.Ser310Leu	c.929C>T	transcript	ENST00000261326	protein_coding	888	COSM288341	Pyridoxal_phosphate-dependent_transferase,_major_region,_subdomain_1_(1),Pyridoxal_phosphate-dependent_transferase,_major_domain_(1),Aminotransferase,_class_V/Cysteine_desulfurase_(1),	.	0.843	4.093	P
OCUG1	Cellline	SAM18297146	ST8SIA3	18_57357173_G_A	18	57357173	G	A	0.329787	R188H	missense_variant	MODERATE	ENSG00000177511	p.Arg188His	c.563G>A	transcript	ENST00000324000	protein_coding	380	COSM2880458	.	.	1	9.448	D
G415	Cellline	SAM18297145	OR4A5	11_54707770_G_A	11	54707770	G	A	1	E296K	missense_variant	MODERATE	ENSG00000221840	p.Glu296Lys	c.886G>A	transcript	ENST00000319760	protein_coding	315	COSM283544	.	.	0	-2.4	.
OCUG1	Cellline	SAM18297146	OR4A5	11_54707770_G_A	11	54707770	G	A	0.75	E296K	missense_variant	MODERATE	ENSG00000221840	p.Glu296Lys	c.886G>A	transcript	ENST00000319760	protein_coding	315	COSM283544	.	.	0	-2.4	.
TGBC2	Cellline	SAM18297148	COL6A1	21_46003406_C_T	21	46003406	C	T	0.958333	P827L	missense_variant	MODERATE	ENSG00000142156	p.Pro827Leu	c.2480C>T	transcript	ENST00000361866	protein_coding	1028	COSM2822154	von_Willebrand_factor,_type_A_(1),	.	0.003	1.233	D
TGBC2	Cellline	SAM18297148	FAM222B	17_28758811_G_A	17	28758811	G	A	0.724138	T383M	missense_variant	MODERATE	ENSG00000173065	p.Thr383Met	c.1148C>T	transcript	ENST00000452648	protein_coding	562	COSM2800973	.	.	0.992	2.638	P
TGBC24	Cellline	SAM18297147	PPP1R3B	8_9141600_G_A	8	9141600	G	A	0.978261	R18C	missense_variant	MODERATE	ENSG00000173281	p.Arg18Cys	c.52C>T	transcript	ENST00000310455	protein_coding	285	COSM2790143	.	.	1	2.556	D
NOZ	Cellline	SAM18297149	MARCO	2_118994515_G_A	2	119000000	G	A	0.628571	V520I	missense_variant	MODERATE	ENSG00000019169	p.Val520Ile	c.1558G>A	transcript	ENST00000327097	protein_coding	520	COSM271379	.	.	0.003	-0.355	P
SNU-308	Cellline	SAM18297150	OR51I2	11_5454386_C_T	11	5454386	C	T	1	R300C	missense_variant	MODERATE	ENSG00000187918	p.Arg300Cys	c.898C>T	transcript	ENST00000341449	protein_coding	312	COSM268431	.	.	0.568	1.895	D
OCUG1	Cellline	SAM18297146	MUC7	4_70481490_T_C	4	70481490	T	C	0.666667	L249P	missense_variant	MODERATE	ENSG00000171195	p.Leu249Pro	c.746T>C	transcript	ENST00000304887	protein_coding	377	COSM249589	.	.	0	-0.185	B
TGBC2	Cellline	SAM18297148	MUC7	4_70481490_T_C	4	70481490	T	C	0.857143	L249P	missense_variant	MODERATE	ENSG00000171195	p.Leu249Pro	c.746T>C	transcript	ENST00000304887	protein_coding	377	COSM249589	.	.	0	-0.185	B
NOZ	Cellline	SAM18297149	TPCN1	12_113273259_G_A	12	113000000	G	A	0.702479	V343I	missense_variant	MODERATE	ENSG00000186815	p.Val343Ile	c.1027G>A	transcript	ENST00000541517	protein_coding	888	COSM242015	Ion_transport_(1),	.	1	3.881	B
TGBC24	Cellline	SAM18297147	NECAP1	12_8082296_C_T	12	8082296	C	T	0.669565	T3I	missense_variant	MODERATE	ENSG00000089818	p.Thr3Ile	c.8C>T	transcript	ENST00000339754	protein_coding	275	COSM228147	.	.	0.83	1.723	B
TGBC24	Cellline	SAM18297147	OR2L8	1_247949252_T_C	1	248000000	T	C	0.051724	L132P	missense_variant	MODERATE	ENSG00000196936	p.Leu132Pro	c.395T>C	transcript	ENST00000357191	protein_coding	312	COSM226497	GPCR,_rhodopsin-like_superfamily_(1),	.	0	-4.646	B
G415	Cellline	SAM18297145	ZAN	7_100752368_T_C	7	101000000	T	C	0.108491	S755P	missense_variant	MODERATE	ENSG00000146839	p.Ser755Pro	c.2263T>C	transcript	ENST00000613979	protein_coding	2812	COSM225600	.	.	0	-3.77	B
TGBC2	Cellline	SAM18297148	MUC7	4_70481454_C_T	4	70481454	C	T	1	A237V	missense_variant	MODERATE	ENSG00000171195	p.Ala237Val	c.710C>T	transcript	ENST00000304887	protein_coding	377	COSM224897	.	.	0.004	0.994	P
OCUG1	Cellline	SAM18297146	DLG2	11_85285352_A_C	11	85285352	A	C	0.632911	F18L	missense_variant	MODERATE	ENSG00000150672	p.Phe18Leu	c.54T>G	transcript	ENST00000376104	protein_coding	975	COSM2221185	.	.	1	3.35	B
OCUG1	Cellline	SAM18297146	PLCB2	15_40297933_G_T	15	40297933	G	T	0.029412	S394R	missense_variant	MODERATE	ENSG00000137841	p.Ser394Arg	c.1182C>A	transcript	ENST00000260402	protein_coding	1185	COSM218476	PLC-like_phosphodiesterase,_TIM_beta/alpha-barrel_domain_(2),Phospholipase_C,_phosphatidylinositol-specific_,_X_domain_(3),	.	1	1.185	D
OCUG1	Cellline	SAM18297146	CCAR1	10_68749547_G_A	10	68749547	G	A	0.690476	R327H	missense_variant	MODERATE	ENSG00000060339	p.Arg327His	c.980G>A	transcript	ENST00000265872	protein_coding	1150	COSM2159552	.	.	1	9.105	D
OCUG1	Cellline	SAM18297146	PER3	1_7829966_A_G	1	7829966	A	G	0.133333	K1007E	missense_variant	MODERATE	ENSG00000049246	p.Lys1007Glu	c.3019A>G	transcript	ENST00000377532	protein_coding	1210	COSM215737	Period_circadian-like,_C-terminal_(1),	.	0.002	-0.844	B
TGBC24	Cellline	SAM18297147	PER3	1_7829966_A_G	1	7829966	A	G	0.090909	K1007E	missense_variant	MODERATE	ENSG00000049246	p.Lys1007Glu	c.3019A>G	transcript	ENST00000377532	protein_coding	1210	COSM215737	Period_circadian-like,_C-terminal_(1),	.	0.002	-0.844	B
TGBC2	Cellline	SAM18297148	PER3	1_7829966_A_G	1	7829966	A	G	0.133333	K1007E	missense_variant	MODERATE	ENSG00000049246	p.Lys1007Glu	c.3019A>G	transcript	ENST00000377532	protein_coding	1210	COSM215737	Period_circadian-like,_C-terminal_(1),	.	0.002	-0.844	B
NOZ	Cellline	SAM18297149	PER3	1_7829966_A_G	1	7829966	A	G	0.117021	K1007E	missense_variant	MODERATE	ENSG00000049246	p.Lys1007Glu	c.3019A>G	transcript	ENST00000377532	protein_coding	1210	COSM215737	Period_circadian-like,_C-terminal_(1),	.	0.002	-0.844	B
SNU-308	Cellline	SAM18297150	PER3	1_7829966_A_G	1	7829966	A	G	0.086022	K1007E	missense_variant	MODERATE	ENSG00000049246	p.Lys1007Glu	c.3019A>G	transcript	ENST00000377532	protein_coding	1210	COSM215737	Period_circadian-like,_C-terminal_(1),	.	0.002	-0.844	B
GB-d1	Cellline	SAM18297151	PER3	1_7829966_A_G	1	7829966	A	G	0.126984	K1007E	missense_variant	MODERATE	ENSG00000049246	p.Lys1007Glu	c.3019A>G	transcript	ENST00000377532	protein_coding	1210	COSM215737	Period_circadian-like,_C-terminal_(1),	.	0.002	-0.844	B
OCUG1	Cellline	SAM18297146	PER3	1_7829964_T_G	1	7829964	T	G	0.059829	M1006R	missense_variant	MODERATE	ENSG00000049246	p.Met1006Arg	c.3017T>G	transcript	ENST00000377532	protein_coding	1210	COSM215736	Period_circadian-like,_C-terminal_(1),	.	0.004	-1.043	B
TGBC24	Cellline	SAM18297147	PER3	1_7829964_T_G	1	7829964	T	G	0.072165	M1006R	missense_variant	MODERATE	ENSG00000049246	p.Met1006Arg	c.3017T>G	transcript	ENST00000377532	protein_coding	1210	COSM215736	Period_circadian-like,_C-terminal_(1),	.	0.004	-1.043	B
NOZ	Cellline	SAM18297149	PER3	1_7829964_T_G	1	7829964	T	G	0.086022	M1006R	missense_variant	MODERATE	ENSG00000049246	p.Met1006Arg	c.3017T>G	transcript	ENST00000377532	protein_coding	1210	COSM215736	Period_circadian-like,_C-terminal_(1),	.	0.004	-1.043	B
GB-d1	Cellline	SAM18297151	PER3	1_7829964_T_G	1	7829964	T	G	0.095238	M1006R	missense_variant	MODERATE	ENSG00000049246	p.Met1006Arg	c.3017T>G	transcript	ENST00000377532	protein_coding	1210	COSM215736	Period_circadian-like,_C-terminal_(1),	.	0.004	-1.043	B
NOZ	Cellline	SAM18297149	SLC1A2	11_35317484_C_T	11	35317484	C	T	0.647541	R17Q	missense_variant	MODERATE	ENSG00000110436	p.Arg17Gln	c.50G>A	transcript	ENST00000278379	protein_coding	574	COSM2115833	.	.	1	7.683	P
GB-d1	Cellline	SAM18297151	ZBTB8B	1_32471179_C_A	1	32471179	C	A	0.460177	S185R	missense_variant	MODERATE	ENSG00000273274	p.Ser185Arg	c.555C>A	transcript	ENST00000609129	protein_coding	495	COSM2078069	.	.	0	-0.898	B
TGBC2	Cellline	SAM18297148	PCDHGA6	5_141376179_C_T	5	141000000	C	T	1	A699V	missense_variant	MODERATE	ENSG00000253731	p.Ala699Val	c.2096C>T	transcript	ENST00000517434	protein_coding	932	COSM205232	.	.	0	-2.04	B
TGBC2	Cellline	SAM18297148	PEAR1	1_156910312_G_A	1	157000000	G	A	0.0625	G586D	missense_variant	MODERATE	ENSG00000187800	p.Gly586Asp	c.1757G>A	transcript	ENST00000292357	protein_coding	1037	COSM1984728	EGF-like,_laminin_(1),Epidermal_growth_factor-like_(1),Epidermal_growth_factor-like,_type_3_(1),	.	0.948	1.259	B
TGBC24	Cellline	SAM18297147	PLCE1	10_94322030_G_A	10	94322030	G	A	0.585938	V2158I	missense_variant	MODERATE	ENSG00000138193	p.Val2158Ile	c.6472G>A	transcript	ENST00000260766	protein_coding	2302	COSM1970622	Ras-association_(3),	.	0.984	1.943	B
TGBC24	Cellline	SAM18297147	OAS1	12_112911096_A_G	12	113000000	A	G	0.666667	K172R	missense_variant	MODERATE	ENSG00000089127	p.Lys172Arg	c.515A>G	transcript	ENST00000445409	protein_coding	414	COSM1948854,COSM1948854	.,-oligoadenylate_synthetase_1,_domain_2/C-terminal_(2),-5&apos_(2),2&apos_(2),	.	0.000000,0.000000	-0.900000,-0.900000	.
TGBC2	Cellline	SAM18297148	NEK5	13_52102214_G_A	13	52102214	G	A	0.522013	R230C	missense_variant	MODERATE	ENSG00000197168	p.Arg230Cys	c.688C>T	transcript	ENST00000355568	protein_coding	708	COSM1943279	Serine/threonine-protein_kinase-like_domain_(1),Serine/threonine-protein_kinase,_catalytic__domain_(1),Protein_kinase-like_domain_(1),Protein_kinase,_catalytic_domain_(1),	.	0.004	1.713	B
OCUG1	Cellline	SAM18297146	RB1	13_48380191_A_G	13	48380191	A	G	0.741935	H483R	missense_variant	MODERATE	ENSG00000139687	p.His483Arg	c.1448A>G	transcript	ENST00000267163	protein_coding	928	COSM1942344	Retinoblastoma-associated_protein,_A-box_(1),Cyclin-like_(2),	.	1	8.324	D
SNU-308	Cellline	SAM18297150	ITIH4	3_52816942_G_A	3	52816942	G	A	0.543478	R810W	missense_variant	MODERATE	ENSG00000055955	p.Arg810Trp	c.2428C>T	transcript	ENST00000485816	protein_coding	935	COSM191366,COSM191366	Inter-alpha-trypsin_inhibitor_heavy_chain,_C-terminal_(1),,.	.	0.014000,0.014000	1.369000,1.369000	D
SNU-308	Cellline	SAM18297150	TGM7	15_43279226_G_A	15	43279226	G	A	0.729167	T577M	missense_variant	MODERATE	ENSG00000159495	p.Thr577Met	c.1730C>T	transcript	ENST00000452443	protein_coding	710	COSM188115	Transglutaminase,_C-terminal_(1),Immunoglobulin-like_fold_(1),	.	0.998	2.101	D
TGBC24	Cellline	SAM18297147	ARMC4	10_27940633_C_T	10	27940633	C	T	0.340426	R639Q	missense_variant	MODERATE	ENSG00000169126	p.Arg639Gln	c.1916G>A	transcript	ENST00000305242	protein_coding	1044	COSM184587	Armadillo-like_helical_(1),Armadillo-type_fold_(2),	.	0.001	-0.014	B
TGBC2	Cellline	SAM18297148	KSR1	17_27582690_C_T	17	27582690	C	T	0.272727	R112W	missense_variant	MODERATE	ENSG00000141068	p.Arg112Trp	c.334C>T	transcript	ENST00000268763	protein_coding	846	COSM183295	.	.	0.095	0.682	D
OCUG1	Cellline	SAM18297146	ATP5C1	10_7802793_C_T	10	7802793	C	T	0.238532	R277C	missense_variant	MODERATE	ENSG00000165629	p.Arg277Cys	c.829C>T	transcript	ENST00000356708	protein_coding	298	COSM179964	ATPase,_F1_complex,_gamma_subunit_domain_(1),	.	1	7.675	P
TGBC2	Cellline	SAM18297148	HTR1E	6_87015770_G_A	6	87015770	G	A	1	V146I	missense_variant	MODERATE	ENSG00000168830	p.Val146Ile	c.436G>A	transcript	ENST00000305344	protein_coding	365	COSM177305	GPCR,_rhodopsin-like_superfamily_(1),	.	1	7.241	D
OCUG1	Cellline	SAM18297146	ATAD2	8_123337746_C_T	8	123000000	C	T	0.209402	R977Q	missense_variant	MODERATE	ENSG00000156802	p.Arg977Gln	c.2930G>A	transcript	ENST00000287394	protein_coding	1390	COSM176940	Bromodomain_(1),	.	0.002	0.353	B
SNU-308	Cellline	SAM18297150	CCDC157	22_30376554_C_T	22	30376554	C	T	0.564103	P690S	missense_variant	MODERATE	ENSG00000187860	p.Pro690Ser	c.2068C>T	transcript	ENST00000338306	protein_coding	752	COSM1751802	.	.	0.004	-0.761	B
GB-d1	Cellline	SAM18297151	CRKL	22_20933808_C_T	22	20933808	C	T	0.783784	S114L	missense_variant	MODERATE	ENSG00000099942	p.Ser114Leu	c.341C>T	transcript	ENST00000354336	protein_coding	303	COSM1751749	Src_homology-3_domain_(1),	.	1	7.077	B
G415	Cellline	SAM18297145	ZNF83	19_52613687_T_A	19	52613687	T	A	0.9	E293V	missense_variant	MODERATE	ENSG00000167766	p.Glu293Val	c.878A>T	transcript	ENST00000301096	protein_coding	516	COSM1751124	Zinc_finger,_C2H2-like_(1),Zinc_finger,_C2H2_(3),Zinc_finger,_C2H2-type/integrase,_DNA-binding_(1),	.	0	-0.74	B
OCUG1	Cellline	SAM18297146	ZNF83	19_52613687_T_A	19	52613687	T	A	0.384615	E293V	missense_variant	MODERATE	ENSG00000167766	p.Glu293Val	c.878A>T	transcript	ENST00000301096	protein_coding	516	COSM1751124	Zinc_finger,_C2H2-like_(1),Zinc_finger,_C2H2_(3),Zinc_finger,_C2H2-type/integrase,_DNA-binding_(1),	.	0	-0.74	B
TGBC2	Cellline	SAM18297148	ZNF83	19_52613687_T_A	19	52613687	T	A	0.928571	E293V	missense_variant	MODERATE	ENSG00000167766	p.Glu293Val	c.878A>T	transcript	ENST00000301096	protein_coding	516	COSM1751124	Zinc_finger,_C2H2-like_(1),Zinc_finger,_C2H2_(3),Zinc_finger,_C2H2-type/integrase,_DNA-binding_(1),	.	0	-0.74	B
SNU-308	Cellline	SAM18297150	ZNF83	19_52613687_T_A	19	52613687	T	A	0.1875	E293V	missense_variant	MODERATE	ENSG00000167766	p.Glu293Val	c.878A>T	transcript	ENST00000301096	protein_coding	516	COSM1751124	Zinc_finger,_C2H2-like_(1),Zinc_finger,_C2H2_(3),Zinc_finger,_C2H2-type/integrase,_DNA-binding_(1),	.	0	-0.74	B
GB-d1	Cellline	SAM18297151	ZNF83	19_52613687_T_A	19	52613687	T	A	1	E293V	missense_variant	MODERATE	ENSG00000167766	p.Glu293Val	c.878A>T	transcript	ENST00000301096	protein_coding	516	COSM1751124	Zinc_finger,_C2H2-like_(1),Zinc_finger,_C2H2_(3),Zinc_finger,_C2H2-type/integrase,_DNA-binding_(1),	.	0	-0.74	B
TGBC24	Cellline	SAM18297147	MYO10	5_16681342_C_T	5	16681342	C	T	0.4	V1462I	missense_variant	MODERATE	ENSG00000145555	p.Val1462Ile	c.4384G>A	transcript	ENST00000274203	protein_coding	2069	COSM1733548	Pleckstrin_homology-type_(1),Pleckstrin_homology_domain_(3),	.	1	4.797	B
GB-d1	Cellline	SAM18297151	KLK2	19_50876877_C_T	19	50876877	C	T	0.418182	R167C	missense_variant	MODERATE	ENSG00000167751	p.Arg167Cys	c.499C>T	transcript	ENST00000325321	protein_coding	261	COSM1732398	Peptidase_cysteine/serine,_trypsin-like_(1),Peptidase_S1/S6,_chymotrypsin/Hap_(3),	.	0	-0.277	B
OCUG1	Cellline	SAM18297146	GNGT2	17_49207404_C_T	17	49207404	C	T	0.352941	E7K	missense_variant	MODERATE	ENSG00000167083	p.Glu7Lys	c.19G>A	transcript	ENST00000503070	protein_coding	88	COSM1710443	G-protein_gamma_domain_(3),	.	1	5.158	P
SNU-308	Cellline	SAM18297150	SMAD4	18_51078418_A_G	18	51078418	A	G	1	D537G	missense_variant	MODERATE	ENSG00000141646	p.Asp537Gly	c.1610A>G	transcript	ENST00000342988	protein_coding	552	COSM168813	SMAD_domain-like_(1),SMAD/FHA_domain_(1),SMAD_domain,_Dwarfin-type_(1),	.	1	9.118	D
NOZ	Cellline	SAM18297149	ALPL	1_21561202_C_T	1	21561202	C	T	0.9875	A96V	missense_variant	MODERATE	ENSG00000162551	p.Ala96Val	c.287C>T	transcript	ENST00000374832	protein_coding	524	COSM1687146	Alkaline_phosphatase-like,_alpha/beta/alpha_(1),Alkaline-phosphatase-like,_core_domain_(1),	.	1	5.62	D
GB-d1	Cellline	SAM18297151	PDILT	16_20373026_C_T	16	20373026	C	T	0.077519	E260K	missense_variant	MODERATE	ENSG00000169340	p.Glu260Lys	c.778G>A	transcript	ENST00000302451	protein_coding	584	COSM1678890	Thioredoxin-like_fold_(3),	.	1	2.562	D
OCUG1	Cellline	SAM18297146	NTN4	12_95787349_C_T	12	95787349	C	T	0.195122	E59K	missense_variant	MODERATE	ENSG00000074527	p.Glu59Lys	c.175G>A	transcript	ENST00000343702	protein_coding	628	COSM167127	Laminin,_N-terminal_(3),	.	1	7.294	D
TGBC24	Cellline	SAM18297147	ZNF600	19_52766423_C_T	19	52766423	C	T	0.043478	E445K	missense_variant	MODERATE	ENSG00000189190	p.Glu445Lys	c.1333G>A	transcript	ENST00000338230	protein_coding	722	COSM165880	Zinc_finger,_C2H2-like_(1),Zinc_finger,_C2H2_(1),Zinc_finger,_C2H2-type/integrase,_DNA-binding_(1),	.	0	-4.409	P
GB-d1	Cellline	SAM18297151	PEG3	19_56816632_G_A	19	56816632	G	A	0.690722	R604C	missense_variant	MODERATE	ENSG00000198300	p.Arg604Cys	c.1810C>T	transcript	ENST00000326441	protein_coding	1588	COSM165727	.	.	0.007	1.984	B
NOZ	Cellline	SAM18297149	PPP3CC	8_22475055_C_T	8	22475055	C	T	0.305085	R51*	stop_gained	HIGH	ENSG00000120910	p.Arg51*	c.151C>T	transcript	ENST00000397775	protein_coding	521	COSM163693	.	.	0.969	2.341	.
G415	Cellline	SAM18297145	TP53	17_7673776_G_A	17	7673776	G	A	0.992126	R282W	missense_variant	MODERATE	ENSG00000141510	p.Arg282Trp	c.844C>T	transcript	ENST00000269305	protein_coding	393	COSM1636702	p53,_DNA-binding_domain_(1),p53-like_transcription_factor,_DNA-binding_(1),p53/RUNT-type_transcription_factor,_DNA-binding_domain_(1),	.	1	4.477	D
GB-d1	Cellline	SAM18297151	ZNF208	19_21974061_C_A	19	21974061	C	A	0.8	V325F	missense_variant	MODERATE	ENSG00000160321	p.Val325Phe	c.973G>T	transcript	ENST00000397126	protein_coding	1280	COSM1630818	Zinc_finger,_C2H2-like_(1),Zinc_finger,_C2H2_(3),Zinc_finger,_C2H2-type/integrase,_DNA-binding_(1),	.	0	-3.688	B
OCUG1	Cellline	SAM18297146	RPTN	1_152156624_C_T	1	152000000	C	T	0.038793	G159S	missense_variant	MODERATE	ENSG00000215853	p.Gly159Ser	c.475G>A	transcript	ENST00000316073	protein_coding	784	COSM1626443	.	.	0	-0.352	P
TGBC2	Cellline	SAM18297148	RPTN	1_152156624_C_T	1	152000000	C	T	0.040269	G159S	missense_variant	MODERATE	ENSG00000215853	p.Gly159Ser	c.475G>A	transcript	ENST00000316073	protein_coding	784	COSM1626443	.	.	0	-0.352	P
NOZ	Cellline	SAM18297149	RPTN	1_152156624_C_T	1	152000000	C	T	0.10625	G159S	missense_variant	MODERATE	ENSG00000215853	p.Gly159Ser	c.475G>A	transcript	ENST00000316073	protein_coding	784	COSM1626443	.	.	0	-0.352	P
SNU-308	Cellline	SAM18297150	RPTN	1_152156624_C_T	1	152000000	C	T	0.122222	G159S	missense_variant	MODERATE	ENSG00000215853	p.Gly159Ser	c.475G>A	transcript	ENST00000316073	protein_coding	784	COSM1626443	.	.	0	-0.352	P
GB-d1	Cellline	SAM18297151	RPTN	1_152156624_C_T	1	152000000	C	T	0.049774	G159S	missense_variant	MODERATE	ENSG00000215853	p.Gly159Ser	c.475G>A	transcript	ENST00000316073	protein_coding	784	COSM1626443	.	.	0	-0.352	P
G415	Cellline	SAM18297145	ARFGEF3	6_138334494_G_A	6	138000000	G	A	1	R1883Q	missense_variant	MODERATE	ENSG00000112379	p.Arg1883Gln	c.5648G>A	transcript	ENST00000251691	protein_coding	2177	COSM1620969	.	.	0.98	6.066	P
G415	Cellline	SAM18297145	ZNF208	19_21974048_A_G	19	21974048	A	G	0.727273	I329T	missense_variant	MODERATE	ENSG00000160321	p.Ile329Thr	c.986T>C	transcript	ENST00000397126	protein_coding	1280	COSM1611958	Zinc_finger,_C2H2-like_(1),Zinc_finger,_C2H2_(3),Zinc_finger,_C2H2-type/integrase,_DNA-binding_(1),	.	0	-2.811	B
TGBC2	Cellline	SAM18297148	ZNF208	19_21974048_A_G	19	21974048	A	G	1	I329T	missense_variant	MODERATE	ENSG00000160321	p.Ile329Thr	c.986T>C	transcript	ENST00000397126	protein_coding	1280	COSM1611958	Zinc_finger,_C2H2-like_(1),Zinc_finger,_C2H2_(3),Zinc_finger,_C2H2-type/integrase,_DNA-binding_(1),	.	0	-2.811	B
TGBC2	Cellline	SAM18297148	MAGEC1	X_141906056_C_T		142000000	C	T	0.067227	P218S	missense_variant	MODERATE	ENSG00000155495	p.Pro218Ser	c.652C>T	transcript	ENST00000285879	protein_coding	1142	COSM1579251	.	.	0.085	-0.599	B
SNU-308	Cellline	SAM18297150	RBMXL3	X_115191287_G_A		115000000	G	A	0.327778	D616N	missense_variant	MODERATE	ENSG00000175718	p.Asp616Asn	c.1846G>A	transcript	ENST00000424776	protein_coding	1067	COSM1569753	.	.	0.017	2.155	P
SNU-308	Cellline	SAM18297150	SOX14	3_137765151_G_T	3	138000000	G	T	0.410072	E123*	stop_gained	HIGH	ENSG00000168875	p.Glu123*	c.367G>T	transcript	ENST00000306087	protein_coding	240	COSM1536764	.	.	1	6.515	.
G415	Cellline	SAM18297145	VIT	2_36801302_G_A	2	36801302	G	A	0.282511	D354N	missense_variant&splice_region_variant	MODERATE	ENSG00000205221	p.Asp354Asn	c.1060G>A	transcript	ENST00000379242	protein_coding	693	COSM1531993,COSM1531993	von_Willebrand_factor,_type_A_(3),,.	.	1.000000,1.000000	7.031000,7.031000	B
G415	Cellline	SAM18297145	RPTN	1_152156639_T_C	1	152000000	T	C	0.153527	R154G	missense_variant	MODERATE	ENSG00000215853	p.Arg154Gly	c.460A>G	transcript	ENST00000316073	protein_coding	784	COSM1498488	.	.	0	0.068	P
OCUG1	Cellline	SAM18297146	RPTN	1_152156639_T_C	1	152000000	T	C	0.208029	R154G	missense_variant	MODERATE	ENSG00000215853	p.Arg154Gly	c.460A>G	transcript	ENST00000316073	protein_coding	784	COSM1498488	.	.	0	0.068	P
TGBC2	Cellline	SAM18297148	RPTN	1_152156639_T_C	1	152000000	T	C	0.235294	R154G	missense_variant	MODERATE	ENSG00000215853	p.Arg154Gly	c.460A>G	transcript	ENST00000316073	protein_coding	784	COSM1498488	.	.	0	0.068	P
NOZ	Cellline	SAM18297149	RPTN	1_152156639_T_C	1	152000000	T	C	0.456044	R154G	missense_variant	MODERATE	ENSG00000215853	p.Arg154Gly	c.460A>G	transcript	ENST00000316073	protein_coding	784	COSM1498488	.	.	0	0.068	P
SNU-308	Cellline	SAM18297150	RPTN	1_152156639_T_C	1	152000000	T	C	0.384236	R154G	missense_variant	MODERATE	ENSG00000215853	p.Arg154Gly	c.460A>G	transcript	ENST00000316073	protein_coding	784	COSM1498488	.	.	0	0.068	P
GB-d1	Cellline	SAM18297151	RPTN	1_152156639_T_C	1	152000000	T	C	0.123932	R154G	missense_variant	MODERATE	ENSG00000215853	p.Arg154Gly	c.460A>G	transcript	ENST00000316073	protein_coding	784	COSM1498488	.	.	0	0.068	P
GB-d1	Cellline	SAM18297151	CHTF18	16_790647_C_T	16	790647	C	T	0.705882	T487M	missense_variant	MODERATE	ENSG00000127586	p.Thr487Met	c.1460C>T	transcript	ENST00000631357	protein_coding	1184	COSM1493806	.	.	0.077	0.855	P
GB-d1	Cellline	SAM18297151	CD109	6_73818393_C_T	6	73818393	C	T	0.366197	S1306L	missense_variant	MODERATE	ENSG00000156535	p.Ser1306Leu	c.3917C>T	transcript	ENST00000287097	protein_coding	1445	COSM1487921	Alpha-macroglobulin,_receptor-binding_(2),	.	1	1.409	B
GB-d1	Cellline	SAM18297151	RMDN3	15_40744096_C_T	15	40744096	C	T	0.421053	M287I	missense_variant	MODERATE	ENSG00000137824	p.Met287Ile	c.861G>A	transcript	ENST00000260385	protein_coding	470	COSM1470733	.	.	1	6.555	P
NOZ	Cellline	SAM18297149	MFSD5	12_53252909_G_C	12	53252909	G	C	0.7375	R132P	missense_variant	MODERATE	ENSG00000182544	p.Arg132Pro	c.395G>C	transcript	ENST00000534842	protein_coding	557	COSM1470573	.	.	1	1.548	D
GB-d1	Cellline	SAM18297151	ZC3H12C	11_110164914_G_A	11	110000000	G	A	0.5	R611H	missense_variant	MODERATE	ENSG00000149289	p.Arg611His	c.1832G>A	transcript	ENST00000528673	protein_coding	884	COSM146115	.	.	1	3.336	D
G415	Cellline	SAM18297145	MUC17	7_101036962_C_T	7	101000000	C	T	0.047739	P1849L	missense_variant	MODERATE	ENSG00000169876	p.Pro1849Leu	c.5546C>T	transcript	ENST00000306151	protein_coding	4493	COSM1446756	.	.	0.004	1.194	P
OCUG1	Cellline	SAM18297146	MUC17	7_101036962_C_T	7	101000000	C	T	0.045198	P1849L	missense_variant	MODERATE	ENSG00000169876	p.Pro1849Leu	c.5546C>T	transcript	ENST00000306151	protein_coding	4493	COSM1446756	.	.	0.004	1.194	P
NOZ	Cellline	SAM18297149	MUC17	7_101036962_C_T	7	101000000	C	T	0.037671	P1849L	missense_variant	MODERATE	ENSG00000169876	p.Pro1849Leu	c.5546C>T	transcript	ENST00000306151	protein_coding	4493	COSM1446756	.	.	0.004	1.194	P
SNU-308	Cellline	SAM18297150	MUC17	7_101036962_C_T	7	101000000	C	T	0.034091	P1849L	missense_variant	MODERATE	ENSG00000169876	p.Pro1849Leu	c.5546C>T	transcript	ENST00000306151	protein_coding	4493	COSM1446756	.	.	0.004	1.194	P
TGBC24	Cellline	SAM18297147	ADGRB3	6_68993774_G_A	6	68993774	G	A	0.459184	E581K	missense_variant	MODERATE	ENSG00000135298	p.Glu581Lys	c.1741G>A	transcript	ENST00000370598	protein_coding	1522	COSM1445638	.	.	1	7.975	P
OCUG1	Cellline	SAM18297146	PTPN23	3_47411507_C_T	3	47411507	C	T	0.895833	R1237C	missense_variant	MODERATE	ENSG00000076201	p.Arg1237Cys	c.3709C>T	transcript	ENST00000265562	protein_coding	1636	COSM1423597	Protein-tyrosine_phosphatase,_receptor/non-receptor_type_(3),	.	1	4.506	D
OCUG1	Cellline	SAM18297146	TRIOBP	22_37759248_C_T	22	37759248	C	T	0.722222	P2103L	missense_variant	MODERATE	ENSG00000100106	p.Pro2103Leu	c.6308C>T	transcript	ENST00000406386	protein_coding	2365	COSM1416185	.	.	0.29	1.538	P
TGBC24	Cellline	SAM18297147	TRIOBP	22_37759248_C_T	22	37759248	C	T	0.989796	P2103L	missense_variant	MODERATE	ENSG00000100106	p.Pro2103Leu	c.6308C>T	transcript	ENST00000406386	protein_coding	2365	COSM1416185	.	.	0.29	1.538	P
G415	Cellline	SAM18297145	FAF1	1_50788102_G_A	1	50788102	G	A	0.514706	P89S	missense_variant	MODERATE	ENSG00000185104	p.Pro89Ser	c.265C>T	transcript	ENST00000396153	protein_coding	650	COSM14017	.	.	1	5.921	B
TGBC24	Cellline	SAM18297147	APC	5_112840233_G_T	5	113000000	G	T	0.990196	E1547*	stop_gained	HIGH	ENSG00000134982	p.Glu1547*	c.4639G>T	transcript	ENST00000257430	protein_coding	2843	COSM13879	.	.	1	7.342	.
G415	Cellline	SAM18297145	MAP3K3	17_63646074_G_A	17	63646074	G	A	0.75	R87Q	missense_variant&splice_region_variant	MODERATE	ENSG00000198909	p.Arg87Gln	c.260G>A	transcript	ENST00000361357	protein_coding	657	COSM1385172	Phox/Bem1p_(2),	.	1	7.218	D
TGBC24	Cellline	SAM18297147	GPR158	10_25598934_A_G	10	25598934	A	G	0.333333	N1103S	missense_variant	MODERATE	ENSG00000151025	p.Asn1103Ser	c.3308A>G	transcript	ENST00000376351	protein_coding	1215	COSM1347339	.	.	0.016	0.691	B
G415	Cellline	SAM18297145	PLXDC2	10_20245467_C_T	10	20245467	C	T	0.916667	H479Y	missense_variant	MODERATE	ENSG00000120594	p.His479Tyr	c.1435C>T	transcript	ENST00000377252	protein_coding	529	COSM1347203	.	.	1	4.709	P
TGBC24	Cellline	SAM18297147	OCM2	7_97988440_C_A	7	97988440	C	A	0.681992	G57V	missense_variant	MODERATE	ENSG00000135175	p.Gly57Val	c.170G>T	transcript	ENST00000257627	protein_coding	109	COSM1330444	EF-hand-like_domain_(1),	.	1	5.432	D
TGBC24	Cellline	SAM18297147	TTN	2_178584725_C_T	2	179000000	C	T	0.401766	R21639Q	missense_variant	MODERATE	ENSG00000155657	p.Arg21639Gln	c.64916G>A	transcript	ENST00000589042	protein_coding	35991	COSM1288721	Fibronectin,_type_III_(4),Peptidase_C2,_calpain,_large_subunit,_domain_III_(1),Ribonuclease_H-like_(1),Immunoglobulin-like_fold_(1),	.	1	4.901	D
TGBC2	Cellline	SAM18297148	HSD11B2	16_67435802_G_A	16	67435802	G	A	0.706349	R147H	missense_variant	MODERATE	ENSG00000176387	p.Arg147His	c.440G>A	transcript	ENST00000326152	protein_coding	405	COSM1254438	NAD(P)-binding_domain_(1),	.	0.448	1.266	B
TGBC24	Cellline	SAM18297147	CHST8	19_33772876_G_A	19	33772876	G	A	0.711656	R363H	missense_variant	MODERATE	ENSG00000124302	p.Arg363His	c.1088G>A	transcript	ENST00000262622	protein_coding	424	COSM1237738	.	.	0.318	0.608	B
TGBC24	Cellline	SAM18297147	TRIM71	3_32890691_G_A	3	32890691	G	A	0.985915	R496H	missense_variant	MODERATE	ENSG00000206557	p.Arg496His	c.1487G>A	transcript	ENST00000383763	protein_coding	868	COSM1230411	Immunoglobulin_E-set_(1),Immunoglobulin-like_fold_(1),	.	1	5.287	D
SNU-308	Cellline	SAM18297150	SLC9C1	3_112277839_C_T	3	112000000	C	T	0.485714	G114S	missense_variant	MODERATE	ENSG00000172139	p.Gly114Ser	c.340G>A	transcript	ENST00000305815	protein_coding	1177	COSM1226593	Cation/H+_exchanger_(1),	.	1	2.356	D
TGBC24	Cellline	SAM18297147	SLC22A8	11_63014735_C_T	11	63014735	C	T	0.538462	R75H	missense_variant	MODERATE	ENSG00000149452	p.Arg75His	c.224G>A	transcript	ENST00000336232	protein_coding	542	COSM1226068	.	.	0.998	4.577	D
NOZ	Cellline	SAM18297149	NPY4R	10_46462341_C_A	10	46462341	C	A	0.52093	A99S	missense_variant	MODERATE	ENSG00000204174	p.Ala99Ser	c.295G>T	transcript	ENST00000374312	protein_coding	375	COSM1221844	GPCR,_rhodopsin-like_superfamily_(1),	.	0.241	1.524	P
SNU-308	Cellline	SAM18297150	NPY4R	10_46462341_C_A	10	46462341	C	A	0.522388	A99S	missense_variant	MODERATE	ENSG00000204174	p.Ala99Ser	c.295G>T	transcript	ENST00000374312	protein_coding	375	COSM1221844	GPCR,_rhodopsin-like_superfamily_(1),	.	0.241	1.524	P
GB-d1	Cellline	SAM18297151	NPY4R	10_46462341_C_A	10	46462341	C	A	0.532258	A99S	missense_variant	MODERATE	ENSG00000204174	p.Ala99Ser	c.295G>T	transcript	ENST00000374312	protein_coding	375	COSM1221844	GPCR,_rhodopsin-like_superfamily_(1),	.	0.241	1.524	P
TGBC2	Cellline	SAM18297148	C1QTNF2	5_160354930_G_A	5	160000000	G	A	1	R73W	missense_variant	MODERATE	ENSG00000145861	p.Arg73Trp	c.217C>T	transcript	ENST00000393975	protein_coding	330	COSM1198508	.	.	1	5.047	P
OCUG1	Cellline	SAM18297146	EXO1	1_241879203_G_A	1	242000000	G	A	0.59434	E657K	missense_variant	MODERATE	ENSG00000174371	p.Glu657Lys	c.1969G>A	transcript	ENST00000348581	protein_coding	846	COSM1197123,COSM1197123	.	.	0.941000,0.941000	3.462000,3.462000	B
TGBC2	Cellline	SAM18297148	COMTD1	10_75235160_G_A	10	75235160	G	A	1	S116F	missense_variant	MODERATE	ENSG00000165644	p.Ser116Phe	c.347C>T	transcript	ENST00000372538	protein_coding	262	COSM1187973	.	.	0.886	1.192	D
SNU-308	Cellline	SAM18297150	SLC25A38	3_39396467_A_G	3	39396467	A	G	0.568182	M288V	missense_variant	MODERATE	ENSG00000144659	p.Met288Val	c.862A>G	transcript	ENST00000273158	protein_coding	304	COSM1186239	Mitochondrial_carrier_domain_(2),	.	1	7.215	P
OCUG1	Cellline	SAM18297146	TRAPPC12	2_3388521_A_G	2	3388521	A	G	0.179775	M300V	missense_variant	MODERATE	ENSG00000171853	p.Met300Val	c.898A>G	transcript	ENST00000324266	protein_coding	735	COSM1185824	.	.	1	4.946	P
G415	Cellline	SAM18297145	ZNF678	1_227655272_G_A	1	228000000	G	A	0.6875	R341K	missense_variant	MODERATE	ENSG00000181450	p.Arg341Lys	c.1022G>A	transcript	ENST00000343776	protein_coding	525	COSM1185765	Zinc_finger,_C2H2-like_(1),Zinc_finger,_C2H2_(3),Zinc_finger,_C2H2-type/integrase,_DNA-binding_(1),	.	0.001	0.134	P
GB-d1	Cellline	SAM18297151	SLX4	16_3594523_G_A	16	3594523	G	A	0.439024	T697M	missense_variant	MODERATE	ENSG00000188827	p.Thr697Met	c.2090C>T	transcript	ENST00000294008	protein_coding	1834	COSM1185023	BTB/POZ-like_(2),BTB/POZ_(1),BTB/POZ_fold_(2),	.	0.01	-0.01	B
NOZ	Cellline	SAM18297149	PRMT3	11_20397587_C_T	11	20397587	C	T	0.311258	Q191*	stop_gained	HIGH	ENSG00000185238	p.Gln191*	c.571C>T	transcript	ENST00000331079	protein_coding	531	COSM1158367	.	.	1	6.766	.
NOZ	Cellline	SAM18297149	KRAS	12_25245350_C_A	12	25245350	C	A	0.964389	G12V	missense_variant	MODERATE	ENSG00000133703	p.Gly12Val	c.35G>T	transcript	ENST00000256078	protein_coding	189	COSM1140133	Small_GTP-binding_protein_domain_(1),	.	1	7.743	D
G415	Cellline	SAM18297145	KRAS	12_25245347_C_T	12	25245347	C	T	0.781395	G13D	missense_variant	MODERATE	ENSG00000133703	p.Gly13Asp	c.38G>A	transcript	ENST00000256078	protein_coding	189	COSM1140132	Small_GTP-binding_protein_domain_(1),	.	1	7.743	B
NOZ	Cellline	SAM18297149	TP53	17_7673537_G_A	17	7673537	G	A	0.97561	Q331*	stop_gained&splice_region_variant	HIGH	ENSG00000141510	p.Gln331*	c.991C>T	transcript	ENST00000269305	protein_coding	393	COSM11354	.	.	1	1.858	.
OCUG1	Cellline	SAM18297146	PER3	1_7829993_G_A	1	7829993	G	A	0.118182	A1016T	missense_variant	MODERATE	ENSG00000049246	p.Ala1016Thr	c.3046G>A	transcript	ENST00000377532	protein_coding	1210	COSM1134947	Period_circadian-like,_C-terminal_(1),	.	0	-0.849	B
TGBC24	Cellline	SAM18297147	PER3	1_7829993_G_A	1	7829993	G	A	0.074766	A1016T	missense_variant	MODERATE	ENSG00000049246	p.Ala1016Thr	c.3046G>A	transcript	ENST00000377532	protein_coding	1210	COSM1134947	Period_circadian-like,_C-terminal_(1),	.	0	-0.849	B
NOZ	Cellline	SAM18297149	PER3	1_7829993_G_A	1	7829993	G	A	0.13	A1016T	missense_variant	MODERATE	ENSG00000049246	p.Ala1016Thr	c.3046G>A	transcript	ENST00000377532	protein_coding	1210	COSM1134947	Period_circadian-like,_C-terminal_(1),	.	0	-0.849	B
SNU-308	Cellline	SAM18297150	PER3	1_7829993_G_A	1	7829993	G	A	0.094737	A1016T	missense_variant	MODERATE	ENSG00000049246	p.Ala1016Thr	c.3046G>A	transcript	ENST00000377532	protein_coding	1210	COSM1134947	Period_circadian-like,_C-terminal_(1),	.	0	-0.849	B
OCUG1	Cellline	SAM18297146	TP53	17_7673821_G_A	17	7673821	G	A	0.533333	R267W	missense_variant	MODERATE	ENSG00000141510	p.Arg267Trp	c.799C>T	transcript	ENST00000269305	protein_coding	393	COSM11183	p53,_DNA-binding_domain_(1),p53-like_transcription_factor,_DNA-binding_(1),p53/RUNT-type_transcription_factor,_DNA-binding_domain_(1),	.	0.998	2.565	D
TGBC24	Cellline	SAM18297147	ATHL1	11_294275_G_A	11	294275	G	A	0.990566	R633Q	missense_variant	MODERATE	ENSG00000142102	p.Arg633Gln	c.1898G>A	transcript	ENST00000409479	protein_coding	764	COSM109410	Six-hairpin_glycosidase-like_(1),	.	0	-0.25	B
NOZ	Cellline	SAM18297149	PCDHGB1	5_141351924_C_T	5	141000000	C	T	0.746479	A555V	missense_variant	MODERATE	ENSG00000254221	p.Ala555Val	c.1664C>T	transcript	ENST00000523390	protein_coding	927	COSM1063061	Cadherin_(4),Cadherin_conserved_site_(1),Cadherin-like_(1),	.	0.098	3.813	D
GB-d1	Cellline	SAM18297151	CCDC71	3_49162980_C_T	3	49162980	C	T	1	R410Q	missense_variant	MODERATE	ENSG00000177352	p.Arg410Gln	c.1229G>A	transcript	ENST00000321895	protein_coding	467	COSM1046085	.	.	0	-0.998	B
SNU-308	Cellline	SAM18297150	C3orf20	3_14727021_G_A	3	14727021	G	A	0.458333	A563T	missense_variant	MODERATE	ENSG00000131379	p.Ala563Thr	c.1687G>A	transcript	ENST00000253697	protein_coding	904	COSM1039643	.	.	0.978	1.332	B
SNU-308	Cellline	SAM18297150	MYO1F	19_8539964_C_T	19	8539964	C	T	1	A559T	missense_variant	MODERATE	ENSG00000142347	p.Ala559Thr	c.1675G>A	transcript	ENST00000338257	protein_coding	1098	COSM1003556	Myosin_head,_motor_domain_(2),	.	1	7.434	D
TGBC24	Cellline	SAM18297147	FCGBP	19_39893949_C_T	19	39893949	C	T	0.072464	E1938K	missense_variant	MODERATE	ENSG00000275395	p.Glu1938Lys	c.5812G>A	transcript	ENST00000616721	protein_coding	4204	.,COSM4000726	Uncharacterised_domain,_cysteine-rich_(2),,Uncharacterised_domain,_cysteine-rich_(2),	.	0.000000,0.000000	-5.403000,-5.690000	B
TGBC2	Cellline	SAM18297148	FCGBP	19_39893949_C_T	19	39893949	C	T	0.285714	E1938K	missense_variant	MODERATE	ENSG00000275395	p.Glu1938Lys	c.5812G>A	transcript	ENST00000616721	protein_coding	4204	.,COSM4000726	Uncharacterised_domain,_cysteine-rich_(2),,Uncharacterised_domain,_cysteine-rich_(2),	.	0.000000,0.000000	-5.403000,-5.690000	B
NOZ	Cellline	SAM18297149	FCGBP	19_39893949_C_T	19	39893949	C	T	0.234043	E1938K	missense_variant	MODERATE	ENSG00000275395	p.Glu1938Lys	c.5812G>A	transcript	ENST00000616721	protein_coding	4204	.,COSM4000726	Uncharacterised_domain,_cysteine-rich_(2),,Uncharacterised_domain,_cysteine-rich_(2),	.	0.000000,0.000000	-5.403000,-5.690000	B
SNU-308	Cellline	SAM18297150	FCGBP	19_39893949_C_T	19	39893949	C	T	0.192982	E1938K	missense_variant	MODERATE	ENSG00000275395	p.Glu1938Lys	c.5812G>A	transcript	ENST00000616721	protein_coding	4204	.,COSM4000726	Uncharacterised_domain,_cysteine-rich_(2),,Uncharacterised_domain,_cysteine-rich_(2),	.	0.000000,0.000000	-5.403000,-5.690000	B
TGBC24	Cellline	SAM18297147	TMEM236	10_17796115_G_A	10	17796115	G	A	0.301471	G223R	missense_variant	MODERATE	ENSG00000148483	p.Gly223Arg	c.667G>A	transcript	ENST00000377495	protein_coding	351	.,COSM3997874	.	.	0.007000,0.015000	0.405000,0.267000	B
GB-d1	Cellline	SAM18297151	DFFB	1_3869734_G_T	1	3869734	G	T	0.225	G238C	missense_variant	MODERATE	ENSG00000169598	p.Gly238Cys	c.712G>T	transcript	ENST00000338895	protein_coding	362	.	Apoptosis,_DNA_fragmentation_factor_40kDa_(1),	.	0	-0.413	D
TGBC2	Cellline	SAM18297148	C1orf174	1_3889975_A_ATCG	1	3889975	A	ATCG	0.787234	D239dup	disruptive_inframe_insertion	MODERATE	ENSG00000198912	p.Asp239dup	c.714_716dupCGA	transcript	ENST00000361605	protein_coding	243	.	.	.	.	.	.
G415	Cellline	SAM18297145	RNF207	1_6212318_G_A	1	6212318	G	A	0.546875	E462K	missense_variant	MODERATE	ENSG00000158286	p.Glu462Lys	c.1384G>A	transcript	ENST00000377939	protein_coding	634	.	.	.	1	6.241	P
TGBC24	Cellline	SAM18297147	TAS1R1	1_6579249_G_GC	1	6579249	G	GC	0.899083	F732fs	frameshift_variant	HIGH	ENSG00000173662	p.Phe732fs	c.2193dupC	transcript	ENST00000333172	protein_coding	841	.	.	.	.	.	.
GB-d1	Cellline	SAM18297151	ENO1	1_8870502_T_G	1	8870502	T	G	0.133333	K64Q	missense_variant	MODERATE	ENSG00000074800	p.Lys64Gln	c.190A>C	transcript	ENST00000234590	protein_coding	434	.	Enolase,_N-terminal_(1),	.	1	3.433	B
GB-d1	Cellline	SAM18297151	TMEM201	1_9607682_C_A	1	9607682	C	A	0.541667	A429D	missense_variant	MODERATE	ENSG00000188807	p.Ala429Asp	c.1286C>A	transcript	ENST00000340381	protein_coding	666	.	.	.	0.981	3.17	B
G415	Cellline	SAM18297145	CLSTN1	1_9735064_C_A	1	9735064	C	A	0.351351	R665L	missense_variant	MODERATE	ENSG00000171603	p.Arg665Leu	c.1994G>T	transcript	ENST00000377298	protein_coding	981	.	.	.	1	7.818	P
G415	Cellline	SAM18297145	PEX14	1_10629949_C_T	1	10629949	C	T	0.8	R366W	missense_variant	MODERATE	ENSG00000142655	p.Arg366Trp	c.1096C>T	transcript	ENST00000356607	protein_coding	377	.	.	.	1	1.343	D
GB-d1	Cellline	SAM18297151	CASZ1	1_10655693_C_T	1	10655693	C	T	0.395833	G541S	missense_variant	MODERATE	ENSG00000130940	p.Gly541Ser	c.1621G>A	transcript	ENST00000377022	protein_coding	1759	.	.	.	1	5.582	D
OCUG1	Cellline	SAM18297146	CLCN6	1_11838952_TC_T	1	11838952	TC	T	0.393305	S941fs	frameshift_variant	HIGH	ENSG00000011021	p.Ser941fs	c.2823delC	transcript	ENST00000376496	protein_coding	953	.	.	.	.	.	.
NOZ	Cellline	SAM18297149	TNFRSF8	1_12135606_G_A	1	12135606	G	A	0.151515	S443N	missense_variant	MODERATE	ENSG00000120949	p.Ser443Asn	c.1328G>A	transcript	ENST00000263932	protein_coding	595	.	.	.	0.001	-0.069	B
TGBC2	Cellline	SAM18297148	TNFRSF1B	1_12188885_A_C	1	12188885	A	C	0.014925	K56N	missense_variant	MODERATE	ENSG00000028137	p.Lys56Asn	c.168A>C	transcript	ENST00000376259	protein_coding	461	.	TNFR/CD27/30/40/95_cysteine-rich_region_(4),	.	0.969	1.771	P
G415	Cellline	SAM18297145	TNFRSF1B	1_12206758_A_C	1	12206758	A	C	0.518868	H375P	missense_variant	MODERATE	ENSG00000028137	p.His375Pro	c.1124A>C	transcript	ENST00000376259	protein_coding	461	.	.	.	0.001	0.323	D
OCUG1	Cellline	SAM18297146	VPS13D	1_12261937_C_T	1	12261937	C	T	0.10625	S484L	missense_variant	MODERATE	ENSG00000048707	p.Ser484Leu	c.1451C>T	transcript	ENST00000620676	protein_coding	4388	.	.	.	1	5.579	P
TGBC2	Cellline	SAM18297148	PRAMEF1	1_12794137_G_A	1	12794137	G	A	1	W170*	stop_gained	HIGH	ENSG00000116721	p.Trp170*	c.510G>A	transcript	ENST00000332296	protein_coding	474	.	.	.	0.023	1.481	.
GB-d1	Cellline	SAM18297151	PRAMEF11	1_12825120_T_C	1	12825120	T	C	0.6	E420G	missense_variant	MODERATE	ENSG00000239810	p.Glu420Gly	c.1259A>G	transcript	ENST00000619922	protein_coding	478	.	.	.	0.078	1.997	P
TGBC2	Cellline	SAM18297148	PRAMEF6	1_12938694_G_A	1	12938694	G	A	1	A471V	missense_variant	MODERATE	ENSG00000232423	p.Ala471Val	c.1412C>T	transcript	ENST00000376189	protein_coding	476	.	.	.	0	-0.97	B
OCUG1	Cellline	SAM18297146	PRAMEF6	1_12938859_G_A	1	12938859	G	A	0.275862	P416L	missense_variant	MODERATE	ENSG00000232423	p.Pro416Leu	c.1247C>T	transcript	ENST00000376189	protein_coding	476	.	.	.	0.157	2.341	D
TGBC24	Cellline	SAM18297147	PRAMEF6	1_12938859_G_A	1	12938859	G	A	0.238095	P416L	missense_variant	MODERATE	ENSG00000232423	p.Pro416Leu	c.1247C>T	transcript	ENST00000376189	protein_coding	476	.	.	.	0.157	2.341	D
SNU-308	Cellline	SAM18297150	PRAMEF6	1_12938859_G_A	1	12938859	G	A	0.3125	P416L	missense_variant	MODERATE	ENSG00000232423	p.Pro416Leu	c.1247C>T	transcript	ENST00000376189	protein_coding	476	.	.	.	0.157	2.341	D
SNU-308	Cellline	SAM18297150	PRAMEF9	1_13178963_G_A	1	13178963	G	A	0.538462	G423D	missense_variant	MODERATE	ENSG00000204505	p.Gly423Asp	c.1268G>A	transcript	ENST00000415919	protein_coding	478	.	.	.	.	.	.
G415	Cellline	SAM18297145	PRAMEF15	1_13318515_AC_A	1	13318515	AC	A	0.12	L37fs	frameshift_variant	HIGH	ENSG00000204501	p.Leu37fs	c.109delC	transcript	ENST00000376152	protein_coding	478	.	.	.	.	.	.
OCUG1	Cellline	SAM18297146	PRAMEF15	1_13319523_T_G	1	13319523	T	G	0.114754	L149V	missense_variant	MODERATE	ENSG00000204501	p.Leu149Val	c.445T>G	transcript	ENST00000376152	protein_coding	478	.	.	.	0	-0.342	D
G415	Cellline	SAM18297145	PRAMEF15	1_13319645_T_G	1	13319645	T	G	0.5	I189M	missense_variant	MODERATE	ENSG00000204501	p.Ile189Met	c.567T>G	transcript	ENST00000376152	protein_coding	478	.	.	.	0	-4.172	B
SNU-308	Cellline	SAM18297150	PRAMEF14	1_13344167_A_G	1	13344167	A	G	0.185185	M246T	missense_variant	MODERATE	ENSG00000204481	p.Met246Thr	c.737T>C	transcript	ENST00000334600	protein_coding	474	.	.	.	0.000000,0.000000	-1.106000,-0.099000	B
OCUG1	Cellline	SAM18297146	PRAMEF20	1_13420926_G_A	1	13420926	G	A	0.113636	V366I	missense_variant	MODERATE	ENSG00000204478	p.Val366Ile	c.1096G>A	transcript	ENST00000316412	protein_coding	475	.	.	.	0.000000,0.002000	0.007000,-0.341000	B
TGBC2	Cellline	SAM18297148	PRAMEF20	1_13420926_G_A	1	13420926	G	A	0.205882	V366I	missense_variant	MODERATE	ENSG00000204478	p.Val366Ile	c.1096G>A	transcript	ENST00000316412	protein_coding	475	.	.	.	0.000000,0.002000	0.007000,-0.341000	B
OCUG1	Cellline	SAM18297146	PRAMEF20	1_13420951_G_A	1	13420951	G	A	0.139535	S374N	missense_variant	MODERATE	ENSG00000204478	p.Ser374Asn	c.1121G>A	transcript	ENST00000316412	protein_coding	475	.	.	.	0.987000,0.946000	2.418000,2.848000	P
TGBC2	Cellline	SAM18297148	PRAMEF20	1_13420951_G_A	1	13420951	G	A	0.216216	S374N	missense_variant	MODERATE	ENSG00000204478	p.Ser374Asn	c.1121G>A	transcript	ENST00000316412	protein_coding	475	.	.	.	0.987000,0.946000	2.418000,2.848000	P
OCUG1	Cellline	SAM18297146	PRAMEF20	1_13420983_C_T	1	13420983	C	T	0.135593	R385C	missense_variant	MODERATE	ENSG00000204478	p.Arg385Cys	c.1153C>T	transcript	ENST00000316412	protein_coding	475	.	.	.	0.000000,0.000000	-1.053000,-0.312000	B
TGBC2	Cellline	SAM18297148	PRAMEF20	1_13420983_C_T	1	13420983	C	T	0.166667	R385C	missense_variant	MODERATE	ENSG00000204478	p.Arg385Cys	c.1153C>T	transcript	ENST00000316412	protein_coding	475	.	.	.	0.000000,0.000000	-1.053000,-0.312000	B
OCUG1	Cellline	SAM18297146	PRAMEF20	1_13421002_C_T	1	13421002	C	T	0.1	T391M	missense_variant	MODERATE	ENSG00000204478	p.Thr391Met	c.1172C>T	transcript	ENST00000316412	protein_coding	475	.	.	.	0.000000,0.000000	-0.077000,-0.150000	B
TGBC2	Cellline	SAM18297148	PRAMEF20	1_13421002_C_T	1	13421002	C	T	0.170732	T391M	missense_variant	MODERATE	ENSG00000204478	p.Thr391Met	c.1172C>T	transcript	ENST00000316412	protein_coding	475	.	.	.	0.000000,0.000000	-0.077000,-0.150000	B
OCUG1	Cellline	SAM18297146	PRAMEF20	1_13421049_T_A	1	13421049	T	A	0.070588	L407I	missense_variant	MODERATE	ENSG00000204478	p.Leu407Ile	c.1219T>A	transcript	ENST00000316412	protein_coding	475	.	.	.	0.001000,0.000000	0.135000,-0.126000	B
TGBC2	Cellline	SAM18297148	PRAMEF20	1_13421049_T_A	1	13421049	T	A	0.121951	L407I	missense_variant	MODERATE	ENSG00000204478	p.Leu407Ile	c.1219T>A	transcript	ENST00000316412	protein_coding	475	.	.	.	0.001000,0.000000	0.135000,-0.126000	B
TGBC2	Cellline	SAM18297148	PRAMEF20	1_13421064_T_C	1	13421064	T	C	0.097561	Y412H	missense_variant	MODERATE	ENSG00000204478	p.Tyr412His	c.1234T>C	transcript	ENST00000316412	protein_coding	475	.	.	.	0.007000,0.061000	0.693000,2.197000	D
GB-d1	Cellline	SAM18297151	CELA2B	1_15482319_G_C	1	15482319	G	C	0.119617	E94D	missense_variant	MODERATE	ENSG00000215704	p.Glu94Asp	c.282G>C	transcript	ENST00000375910	protein_coding	269	.	Peptidase_cysteine/serine,_trypsin-like_(1),Peptidase_S1/S6,_chymotrypsin/Hap_(3),	.	0.533	0.475	B
GB-d1	Cellline	SAM18297151	C1orf64	1_16006150_A_C	1	16006150	A	C	0.230769	Q105P	missense_variant	MODERATE	ENSG00000183888	p.Gln105Pro	c.314A>C	transcript	ENST00000329454	protein_coding	169	.	.	.	0	0.742	B
SNU-308	Cellline	SAM18297150	FBXO42	1_16251214_A_G	1	16251214	A	G	0.514019	V537A	missense_variant	MODERATE	ENSG00000037637	p.Val537Ala	c.1610T>C	transcript	ENST00000375592	protein_coding	717	.	.	.	1	8.394	B
TGBC24	Cellline	SAM18297147	FAM231C	1_16539217_C_G	1	16539217	C	G	1	P51R	missense_variant	MODERATE	ENSG00000268991	p.Pro51Arg	c.152C>G	transcript	ENST00000600179	protein_coding	169	.	.	.	.	.	.
GB-d1	Cellline	SAM18297151	NBPF1	1_16576351_C_T	1	16576351	C	T	0.28	D679N	missense_variant	MODERATE	ENSG00000219481	p.Asp679Asn	c.2035G>A	transcript	ENST00000430580	protein_coding	1139	.	.	.	.	.	.
TGBC2	Cellline	SAM18297148	PADI6	1_17373147_G_A	1	17373147	G	A	1	D70N	missense_variant	MODERATE	ENSG00000276747	p.Asp70Asn	c.208G>A	transcript	ENST00000619609	protein_coding	694	.	.	.	.	.	.
OCUG1	Cellline	SAM18297146	RAP1GAP	1_21599624_C_G	1	21599624	C	G	0.454545	.	splice_region_variant&intron_variant	LOW	ENSG00000076864	.	c.1908-7G>C	transcript	ENST00000374763	protein_coding		.	.	.	.	.	.
NOZ	Cellline	SAM18297149	HSPG2	1_21848946_G_C	1	21848946	G	C	1	T2511S	missense_variant	MODERATE	ENSG00000142798	p.Thr2511Ser	c.7532C>G	transcript	ENST00000374695	protein_coding	4391	.	Immunoglobulin_I-set_(1),Immunoglobulin-like_(1),Immunoglobulin-like_fold_(1),	.	0.952	2.87	B
GB-d1	Cellline	SAM18297151	HSPG2	1_21852186_C_T	1	21852186	C	T	0.458333	E2258K	missense_variant	MODERATE	ENSG00000142798	p.Glu2258Lys	c.6772G>A	transcript	ENST00000374695	protein_coding	4391	.	Immunoglobulin_I-set_(1),Immunoglobulin_subtype_2_(1),Immunoglobulin-like_(1),Immunoglobulin-like_fold_(1),	.	0.997	5.059	P
OCUG1	Cellline	SAM18297146	HSPG2	1_21874919_G_T	1	21874919	G	T	0.297297	P1129Q	missense_variant	MODERATE	ENSG00000142798	p.Pro1129Gln	c.3386C>A	transcript	ENST00000374695	protein_coding	4391	.	EGF-like,_laminin_(2),EGF-like_region,_conserved_site_(2),	.	1	7.601	D
TGBC24	Cellline	SAM18297147	HSPG2	1_21875891_G_T	1	21875891	G	T	0.457627	P1052H	missense_variant	MODERATE	ENSG00000142798	p.Pro1052His	c.3155C>A	transcript	ENST00000374695	protein_coding	4391	.	Laminin_B_type_IV_(2),Laminin_B,_subgroup_(1),	.	1	8.739	D
TGBC2	Cellline	SAM18297148	EPHA8	1_22600657_G_A	1	22600657	G	A	1	.	splice_region_variant&intron_variant	LOW	ENSG00000070886	.	c.2389-4G>A	transcript	ENST00000166244	protein_coding		.	.	.	.	.	.
OCUG1	Cellline	SAM18297146	EPHA8	1_22600955_G_A	1	22600955	G	A	0.552632	A866T	missense_variant	MODERATE	ENSG00000070886	p.Ala866Thr	c.2596G>A	transcript	ENST00000166244	protein_coding	1005	.	Serine-threonine/tyrosine-protein_kinase_(2),Protein_kinase-like_domain_(1),Tyrosine-protein_kinase,_catalytic_domain_(1),Protein_kinase,_catalytic_domain_(1),	.	0.998	2.569	B
GB-d1	Cellline	SAM18297151	KDM1A	1_23082305_A_C	1	23082305	A	C	0.333333	N795T	missense_variant	MODERATE	ENSG00000004487	p.Asn795Thr	c.2384A>C	transcript	ENST00000400181	protein_coding	876	.	Amine_oxidase_(1),	.	1	9.339	P
SNU-308	Cellline	SAM18297150	PNRC2	1_23961703_G_C	1	23961703	G	C	0.166667	R82S	missense_variant	MODERATE	ENSG00000189266	p.Arg82Ser	c.246G>C	transcript	ENST00000334351	protein_coding	139	.	.	.	0.826	0.364	B
G415	Cellline	SAM18297145	NIPAL3	1_24456254_A_G	1	24456254	A	G	0.544554	T252A	missense_variant	MODERATE	ENSG00000001461	p.Thr252Ala	c.754A>G	transcript	ENST00000374399	protein_coding	406	.	.	.	1.000000,1.000000	5.459000,5.459000	.
SNU-308	Cellline	SAM18297150	TMEM57	1_25448934_G_A	1	25448934	G	A	0.355556	E117K	missense_variant&splice_region_variant	MODERATE	ENSG00000204178	p.Glu117Lys	c.349G>A	transcript	ENST00000374343	protein_coding	664	.	.	.	1	9.42	D
NOZ	Cellline	SAM18297149	AUNIP	1_25835723_A_G	1	25835723	A	G	1	M115T	missense_variant	MODERATE	ENSG00000127423	p.Met115Thr	c.344T>C	transcript	ENST00000538789	protein_coding	371	.	.	.	0	0.429	B
TGBC2	Cellline	SAM18297148	AIM1L	1_26345228_C_T	1	26345228	C	T	0.184211	R477Q	missense_variant	MODERATE	ENSG00000176092	p.Arg477Gln	c.1430G>A	transcript	ENST00000308182	protein_coding	1661	.	.	.	.	.	.
GB-d1	Cellline	SAM18297151	XKR8	1_27966943_C_T	1	27966943	C	T	0.510204	P311S	missense_variant	MODERATE	ENSG00000158156	p.Pro311Ser	c.931C>T	transcript	ENST00000373884	protein_coding	395	.	.	.	0.042	1.108	B
OCUG1	Cellline	SAM18297146	EYA3	1_28058095_C_G	1	28058095	C	G	0.315789	.	splice_acceptor_variant&intron_variant	HIGH	ENSG00000158161	.	c.-68-1G>C	transcript	ENST00000373871	protein_coding		.	.	.	.	.	.
G415	Cellline	SAM18297145	PTAFR	1_28150084_C_T	1	28150084	C	T	0.465753	S313N	missense_variant	MODERATE	ENSG00000169403	p.Ser313Asn	c.938G>A	transcript	ENST00000305392	protein_coding	342	.	.	.	0.021	0.703	B
NOZ	Cellline	SAM18297149	SNRNP40	1_31296687_T_C	1	31296687	T	C	1	H22R	missense_variant	MODERATE	ENSG00000060688	p.His22Arg	c.65A>G	transcript	ENST00000263694	protein_coding	357	.	.	.	1	4.411	B
TGBC24	Cellline	SAM18297147	CCDC28B	1_32204661_G_A	1	32204661	G	A	1	E197K	missense_variant	MODERATE	ENSG00000160050	p.Glu197Lys	c.589G>A	transcript	ENST00000421922	protein_coding	241	.	.	.	0	-1.581	.
G415	Cellline	SAM18297145	RP1-27O5.3	1_32485334_T_C	1	32485334	T	C	0.445946	.	splice_donor_variant&intron_variant	HIGH	ENSG00000254553	.	n.1402+2T>C	transcript	ENST00000480336	nonsense_mediated_decay		.	.	.	.	.	.
TGBC2	Cellline	SAM18297148	ZSCAN20	1_33491121_C_A	1	33491121	C	A	0.159574	A288E	missense_variant	MODERATE	ENSG00000121903	p.Ala288Glu	c.863C>A	transcript	ENST00000361328	protein_coding	1043	.	.	.	0.002	0.14	B
SNU-308	Cellline	SAM18297150	ZSCAN20	1_33493367_A_G	1	33493367	A	G	0.446809	N542S	missense_variant	MODERATE	ENSG00000121903	p.Asn542Ser	c.1625A>G	transcript	ENST00000361328	protein_coding	1043	.	SANT_domain,_DNA_binding_(1),	.	1	2.98	D
NOZ	Cellline	SAM18297149	C1orf94	1_34197621_TC_T	1	34197621	TC	T	0.5	L240fs	frameshift_variant	HIGH	ENSG00000142698	p.Leu240fs	c.718delC	transcript	ENST00000488417	protein_coding	598	.	.	.	.	.	.
OCUG1	Cellline	SAM18297146	CLSPN	1_35764471_G_A	1	35764471	G	A	0.516393	A126V	missense_variant	MODERATE	ENSG00000092853	p.Ala126Val	c.377C>T	transcript	ENST00000318121	protein_coding	1339	.	.	.	0.002	0.183	B
TGBC24	Cellline	SAM18297147	RRAGC	1_38851634_C_G	1	38851634	C	G	0.527778	D294H	missense_variant	MODERATE	ENSG00000116954	p.Asp294His	c.880G>C	transcript	ENST00000373001	protein_coding	399	.	.	.	1	7.818	D
G415	Cellline	SAM18297145	HIVEP3	1_41513571_G_A	1	41513571	G	A	0.64	P1884S	missense_variant	MODERATE	ENSG00000127124	p.Pro1884Ser	c.5650C>T	transcript	ENST00000247584	protein_coding	2406	.	.	.	0.052	1.919	B
G415	Cellline	SAM18297145	KDM4A	1_43704029_G_C	1	43704029	G	C	0.461538	E991Q	missense_variant	MODERATE	ENSG00000066135	p.Glu991Gln	c.2971G>C	transcript	ENST00000372396	protein_coding	1064	.	Tudor_domain_(1),	.	1	9.807	D
OCUG1	Cellline	SAM18297146	ST3GAL3	1_43920557_T_C	1	43920557	T	C	0.559322	.	splice_region_variant&intron_variant	LOW	ENSG00000126091	.	c.1098+7T>C	transcript	ENST00000262915	protein_coding		.	.	.	.	.	.
TGBC2	Cellline	SAM18297148	RNF220	1_44622783_C_T	1	44622783	C	T	0.444444	P267L	missense_variant	MODERATE	ENSG00000187147	p.Pro267Leu	c.800C>T	transcript	ENST00000355387	protein_coding	566	.	.	.	1	5.415	D
TGBC2	Cellline	SAM18297148	PLK3	1_44803380_G_A	1	44803380	G	A	1	R354K	missense_variant	MODERATE	ENSG00000173846	p.Arg354Lys	c.1061G>A	transcript	ENST00000372201	protein_coding	646	.	.	.	1	5.021	B
G415	Cellline	SAM18297145	PLK3	1_44803614_C_G	1	44803614	C	G	0.517647	Q363E	missense_variant	MODERATE	ENSG00000173846	p.Gln363Glu	c.1087C>G	transcript	ENST00000372201	protein_coding	646	.	.	.	0.763	0.949	B
OCUG1	Cellline	SAM18297146	ZSWIM5	1_45019251_T_C	1	45019251	T	C	0.384615	S921G	missense_variant	MODERATE	ENSG00000162415	p.Ser921Gly	c.2761A>G	transcript	ENST00000359600	protein_coding	1185	.	.	.	1	7.997	B
OCUG1	Cellline	SAM18297146	DMBX1	1_46507098_C_A	1	46507098	C	A	0.504587	Q30K	missense_variant	MODERATE	ENSG00000197587	p.Gln30Lys	c.88C>A	transcript	ENST00000371956	protein_coding	382	.	.	.	1	7.625	P
TGBC24	Cellline	SAM18297147	MKNK1	1_46576573_A_G	1	46576573	A	G	1	.	splice_donor_variant&intron_variant	HIGH	ENSG00000079277	.	c.314+2T>C	transcript	ENST00000371946	protein_coding		.	.	.	1	8.689	.
TGBC24	Cellline	SAM18297147	MKNK1	1_46576574_C_A	1	46576574	C	A	1	.	splice_donor_variant&intron_variant	HIGH	ENSG00000079277	.	c.314+1G>T	transcript	ENST00000371946	protein_coding		.	.	.	1	7.287	.
G415	Cellline	SAM18297145	FOXD2	1_47438754_T_G	1	47438754	T	G	0.438596	S207A	missense_variant	MODERATE	ENSG00000186564	p.Ser207Ala	c.619T>G	transcript	ENST00000334793	protein_coding	495	.	Winged_helix-turn-helix_transcription_repressor_DNA-binding_(1),Transcription_factor,_fork_head_(3),	.	0.997	2.38	B
OCUG1	Cellline	SAM18297146	NRDC	1_51825344_C_G	1	51825344	C	G	0.190476	E395Q	missense_variant	MODERATE	ENSG00000078618	p.Glu395Gln	c.1183G>C	transcript	ENST00000354831	protein_coding	1219	.	Peptidase_M16,_core_(1),Metalloenzyme,_LuxS/M16_peptidase-like,_metal-binding_(1),Peptidase_M16,_N-terminal_(1),	.	1	5.679	P
NOZ	Cellline	SAM18297149	TTC4	1_54741443_T_C	1	54741443	T	C	0.942857	L365S	missense_variant	MODERATE	ENSG00000243725	p.Leu365Ser	c.1094T>C	transcript	ENST00000371281	protein_coding	387	.	.	.	1	5.371	D
GB-d1	Cellline	SAM18297151	C8B	1_56949751_G_A	1	56949751	G	A	0.446809	T223I	missense_variant&splice_region_variant	MODERATE	ENSG00000021852	p.Thr223Ile	c.668C>T	transcript	ENST00000371237	protein_coding	591	.	Membrane_attack_complex_component/perforin_(MACPF)_domain_(1),	.	1	4.661	D
GB-d1	Cellline	SAM18297151	MYSM1	1_58675545_T_C	1	58675545	T	C	0.464789	K476E	missense_variant	MODERATE	ENSG00000162601	p.Lys476Glu	c.1426A>G	transcript	ENST00000472487	protein_coding	828	.	Homeodomain-like_(1),	.	1	3.042	P
SNU-308	Cellline	SAM18297150	KANK4	1_62274465_G_C	1	62274465	G	C	1	F213L	missense_variant	MODERATE	ENSG00000132854	p.Phe213Leu	c.639C>G	transcript	ENST00000371153	protein_coding	995	.	.	.	0	-1.317	B
G415	Cellline	SAM18297145	ROR1	1_64178248_G_C	1	64178248	G	C	0.555556	R736T	missense_variant	MODERATE	ENSG00000185483	p.Arg736Thr	c.2207G>C	transcript	ENST00000371079	protein_coding	937	.	Serine-threonine/tyrosine-protein_kinase_(2),Protein_kinase-like_domain_(1),Tyrosine-protein_kinase,_catalytic_domain_(1),Protein_kinase,_catalytic_domain_(1),	.	1	9.476	D
TGBC2	Cellline	SAM18297148	SERBP1	1_67413256_G_A	1	67413256	G	A	0.827586	A393V	missense_variant	MODERATE	ENSG00000142864	p.Ala393Val	c.1178C>T	transcript	ENST00000370995	protein_coding	408	.	.	.	1	4.465	B
NOZ	Cellline	SAM18297149	ERICH3	1_74576896_A_G	1	74576896	A	G	0.976744	G739G	splice_region_variant&synonymous_variant	LOW	ENSG00000178965	p.Gly739Gly	c.2217T>C	transcript	ENST00000326665	protein_coding	1530	.	.	.	.	.	.
TGBC2	Cellline	SAM18297148	PTGFR	1_78493137_G_A	1	78493137	G	A	0.986301	E132K	missense_variant	MODERATE	ENSG00000122420	p.Glu132Lys	c.394G>A	transcript	ENST00000370757	protein_coding	359	.	GPCR,_rhodopsin-like_superfamily_(1),	.	1	9.476	D
GB-d1	Cellline	SAM18297151	IFI44	1_78655475_C_G	1	78655475	C	G	0.411111	F268L	missense_variant	MODERATE	ENSG00000137965	p.Phe268Leu	c.804C>G	transcript	ENST00000370747	protein_coding	444	.	.	.	0	-0.035	B
TGBC24	Cellline	SAM18297147	MCOLN3	1_85045321_G_A	1	85045321	G	A	1	H14Y	missense_variant	MODERATE	ENSG00000055732	p.His14Tyr	c.40C>T	transcript	ENST00000370589	protein_coding	553	.	.	.	0.404	1.653	B
G415	Cellline	SAM18297145	SYDE2	1_85182727_C_A	1	85182727	C	A	0.428571	E639*	stop_gained	HIGH	ENSG00000097096	p.Glu639*	c.1915G>T	transcript	ENST00000341460	protein_coding	1194	.	.	.	1	7.139	.
TGBC2	Cellline	SAM18297148	BCL10	1_85270908_T_C	1	85270908	T	C	1	.	splice_acceptor_variant&intron_variant	HIGH	ENSG00000142867	.	c.58-2A>G	transcript	ENST00000370580	protein_coding		.	.	.	1	6.316	.
GB-d1	Cellline	SAM18297151	COL24A1	1_86125070_C_A	1	86125070	C	A	0.247191	M422I	missense_variant	MODERATE	ENSG00000171502	p.Met422Ile	c.1266G>T	transcript	ENST00000370571	protein_coding	1714	.	.	.	0.053	-0.174	B
SNU-308	Cellline	SAM18297150	TGFBR3	1_91729962_G_A	1	91729962	G	A	0.056522	P194S	missense_variant	MODERATE	ENSG00000069702	p.Pro194Ser	c.580C>T	transcript	ENST00000212355	protein_coding	851	.	.	.	1	6.528	D
SNU-308	Cellline	SAM18297150	FNDC7	1_108730929_G_C	1	109000000	G	C	0.349398	.	splice_donor_variant&intron_variant	HIGH	ENSG00000143107	.	c.1879+1G>C	transcript	ENST00000370017	protein_coding		.	.	.	1	9.343	.
NOZ	Cellline	SAM18297149	UBL4B	1_110112808_C_CA	1	110000000	C	CA	0.910256	H92fs	frameshift_variant	HIGH	ENSG00000186150	p.His92fs	c.275dupA	transcript	ENST00000334179	protein_coding	174	.	.	.	.	.	.
SNU-308	Cellline	SAM18297150	WNT2B	1_112514971_C_T	1	113000000	C	T	0.669604	R94C	missense_variant	MODERATE	ENSG00000134245	p.Arg94Cys	c.280C>T	transcript	ENST00000369684	protein_coding	391	.	.	.	1	7.818	D
GB-d1	Cellline	SAM18297151	MOV10	1_112698070_G_C	1	113000000	G	C	0.52381	D759H	missense_variant	MODERATE	ENSG00000155363	p.Asp759His	c.2275G>C	transcript	ENST00000357443	protein_coding	1003	.	.	.	0.977	1.631	P
TGBC24	Cellline	SAM18297147	FAM19A3	1_112724062_G_A	1	113000000	G	A	1	R128Q	missense_variant	MODERATE	ENSG00000184599	p.Arg128Gln	c.383G>A	transcript	ENST00000369630	protein_coding	169	.	.	.	0	-7.035	B
SNU-308	Cellline	SAM18297150	CSDE1	1_114730631_C_T	1	115000000	C	T	0.550725	M402I	missense_variant	MODERATE	ENSG00000009307	p.Met402Ile	c.1206G>A	transcript	ENST00000438362	protein_coding	844	.	Cold_shock_protein_(1),Nucleic_acid-binding,_OB-fold-like_(1),Cold-shock_protein,_DNA-binding_(1),	.	1	4.405	B
GB-d1	Cellline	SAM18297151	SEC22B	1_120157112_T_G	1	120000000	T	G	0.36875	T192P	missense_variant	MODERATE	ENSG00000265808	p.Thr192Pro	c.574A>C	transcript	ENST00000578049	protein_coding	215	.	.	.	.	.	.
G415	Cellline	SAM18297145	NBPF26	1_120805675_C_G	1	121000000	C	G	1	P29A	missense_variant	MODERATE	ENSG00000273136	p.Pro29Ala	c.85C>G	transcript	ENST00000620612	protein_coding	1186	.	.	.	.	.	.
G415	Cellline	SAM18297145	NBPF26	1_120810433_G_T	1	121000000	G	T	0.347826	C218F	missense_variant	MODERATE	ENSG00000273136	p.Cys218Phe	c.653G>T	transcript	ENST00000620612	protein_coding	1186	.	.	.	.	.	.
NOZ	Cellline	SAM18297149	NBPF26	1_120810433_G_T	1	121000000	G	T	0.391304	C218F	missense_variant	MODERATE	ENSG00000273136	p.Cys218Phe	c.653G>T	transcript	ENST00000620612	protein_coding	1186	.	.	.	.	.	.
SNU-308	Cellline	SAM18297150	NBPF26	1_120810433_G_T	1	121000000	G	T	0.5	C218F	missense_variant	MODERATE	ENSG00000273136	p.Cys218Phe	c.653G>T	transcript	ENST00000620612	protein_coding	1186	.	.	.	.	.	.
GB-d1	Cellline	SAM18297151	NBPF26	1_120813980_G_A	1	121000000	G	A	0.428571	A360T	missense_variant	MODERATE	ENSG00000273136	p.Ala360Thr	c.1078G>A	transcript	ENST00000620612	protein_coding	1186	.	.	.	.	.	.
G415	Cellline	SAM18297145	SRGAP2B	1_144892167_C_G	1	145000000	C	G	0.525773	G457A	missense_variant	MODERATE	ENSG00000196369	p.Gly457Ala	c.1370G>C	transcript	ENST00000612199	protein_coding	458	.	.	.	.	.	.
TGBC24	Cellline	SAM18297147	SRGAP2B	1_144892167_C_G	1	145000000	C	G	0.653543	G457A	missense_variant	MODERATE	ENSG00000196369	p.Gly457Ala	c.1370G>C	transcript	ENST00000612199	protein_coding	458	.	.	.	.	.	.
TGBC2	Cellline	SAM18297148	SRGAP2B	1_144892167_C_G	1	145000000	C	G	0.831579	G457A	missense_variant	MODERATE	ENSG00000196369	p.Gly457Ala	c.1370G>C	transcript	ENST00000612199	protein_coding	458	.	.	.	.	.	.
OCUG1	Cellline	SAM18297146	NBPF20	1_145403317_T_G	1	145000000	T	G	0.470588	K59N	missense_variant&splice_region_variant	MODERATE	ENSG00000162825	p.Lys59Asn	c.177A>C	transcript	ENST00000369373	protein_coding	5646	.	.	.	0.174000,0.210000	-1.460000,-0.281000	.
SNU-308	Cellline	SAM18297150	ANKRD35	1_145872046_G_A	1	146000000	G	A	1	T908M	missense_variant	MODERATE	ENSG00000198483	p.Thr908Met	c.2723C>T	transcript	ENST00000355594	protein_coding	1001	.	.	.	0.034	0.879	B
TGBC2	Cellline	SAM18297148	PEX11B	1_145912367_G_C	1	146000000	G	C	0.214286	L192V	missense_variant	MODERATE	ENSG00000131779	p.Leu192Val	c.574C>G	transcript	ENST00000369306	protein_coding	259	.	.	.	.	.	.
OCUG1	Cellline	SAM18297146	NBPF12	1_146964432_A_G	1	147000000	A	G	0.888889	.	splice_region_variant&intron_variant	LOW	ENSG00000268043	.	c.566+3A>G	transcript	ENST00000617844	protein_coding		.	.	.	.	.	.
OCUG1	Cellline	SAM18297146	NBPF12	1_146972960_A_G	1	147000000	A	G	1	K601E	missense_variant&splice_region_variant	MODERATE	ENSG00000268043	p.Lys601Glu	c.1801A>G	transcript	ENST00000617844	protein_coding	1457	.	.	.	0.072	-0.091	.
OCUG1	Cellline	SAM18297146	NBPF12	1_146984940_T_TACGTATTGG	1	147000000	T	TACGTATTGG	0.6	L934E935insDVL	disruptive_inframe_insertion	MODERATE	ENSG00000268043	p.Leu934_Glu935insAspValLeu	c.2796_2804dupCGTATTGGA	transcript	ENST00000617844	protein_coding	1457	.	.	.	.	.	.
TGBC2	Cellline	SAM18297148	NBPF12	1_146989730_G_C	1	147000000	G	C	0.145833	L1185F	missense_variant	MODERATE	ENSG00000268043	p.Leu1185Phe	c.3555G>C	transcript	ENST00000617844	protein_coding	1457	.	.	.	0.000000,0.000000,0.000000,0.000000,0.000000	-1.072000,-1.447000,-1.408000,-1.140000,-1.797000	.
NOZ	Cellline	SAM18297149	NBPF14	1_148559969_G_C	1	149000000	G	C	1	.	splice_region_variant&intron_variant	LOW	ENSG00000270629	.	c.4557-4C>G	transcript	ENST00000619423	protein_coding		.	.	.	.	.	.
OCUG1	Cellline	SAM18297146	PDE4DIP	1_148931858_G_A	1	149000000	G	A	0.375	E230K	missense_variant	MODERATE	ENSG00000178104	p.Glu230Lys	c.688G>A	transcript	ENST00000585156	protein_coding	2482	.	.	.	1.000000,1.000000	4.307000,4.307000	.
GB-d1	Cellline	SAM18297151	PDE4DIP	1_148967775_C_G	1	149000000	C	G	0.46	S689C	missense_variant	MODERATE	ENSG00000178104	p.Ser689Cys	c.2066C>G	transcript	ENST00000585156	protein_coding	2482	.	.	.	.	.	.
OCUG1	Cellline	SAM18297146	NBPF9	1_149075799_C_T	1	149000000	C	T	0.333333	E282K	missense_variant	MODERATE	ENSG00000269713	p.Glu282Lys	c.844G>A	transcript	ENST00000584027	protein_coding	1111	.	.	.	0.000000,0.000000	-1.267000,-0.108000	.
OCUG1	Cellline	SAM18297146	NBPF19	1_149554594_C_G	1	150000000	C	G	0.833333	D3796E	missense_variant	MODERATE	ENSG00000271383	p.Asp3796Glu	c.11388C>G	transcript	ENST00000621744	protein_coding	3843	.	.	.	.	.	.
OCUG1	Cellline	SAM18297146	PPIAL4C	1_149584102_C_T	1	150000000	C	T	1	R69C	missense_variant	MODERATE	ENSG00000263464	p.Arg69Cys	c.205C>T	transcript	ENST00000585245	protein_coding	164	.	.	.	.	.	.
GB-d1	Cellline	SAM18297151	PPIAL4C	1_149584102_C_T	1	150000000	C	T	0.5	R69C	missense_variant	MODERATE	ENSG00000263464	p.Arg69Cys	c.205C>T	transcript	ENST00000585245	protein_coding	164	.	.	.	.	.	.
OCUG1	Cellline	SAM18297146	PPIAL4C	1_149584199_C_T	1	150000000	C	T	0.583333	A101V	missense_variant	MODERATE	ENSG00000263464	p.Ala101Val	c.302C>T	transcript	ENST00000585245	protein_coding	164	.	.	.	.	.	.
TGBC2	Cellline	SAM18297148	RPRD2	1_150471052_G_A	1	150000000	G	A	0.674603	E702K	missense_variant	MODERATE	ENSG00000163125	p.Glu702Lys	c.2104G>A	transcript	ENST00000369068	protein_coding	1461	.	.	.	1	7.935	P
TGBC2	Cellline	SAM18297148	ADAMTSL4	1_150554374_C_G	1	151000000	C	G	0.777778	P381A	missense_variant	MODERATE	ENSG00000143382	p.Pro381Ala	c.1141C>G	transcript	ENST00000369039	protein_coding	1097	.	.	.	0.994	1.217	B
G415	Cellline	SAM18297145	OAZ3	1_151768152_C_T	1	152000000	C	T	0.574468	A133V	missense_variant	MODERATE	ENSG00000143450	p.Ala133Val	c.398C>T	transcript	ENST00000400999	protein_coding	235	.	Acyl-CoA_N-acyltransferase_(1),	.	0.788	0.367	B
SNU-308	Cellline	SAM18297150	TCHH	1_152112055_G_C	1	152000000	G	C	1	Q388E	missense_variant	MODERATE	ENSG00000159450	p.Gln388Glu	c.1162C>G	transcript	ENST00000368804	protein_coding	1943	.	.	.	0	-2.503	B
G415	Cellline	SAM18297145	TCHH	1_152112238_T_TCTC	1	152000000	T	TCTC	0.145455	E326dup	inframe_insertion	MODERATE	ENSG00000159450	p.Glu326dup	c.976_978dupGAG	transcript	ENST00000368804	protein_coding	1943	.	.	.	.	.	.
GB-d1	Cellline	SAM18297151	HRNR	1_152219350_T_C	1	152000000	T	C	0.519481	H760R	missense_variant	MODERATE	ENSG00000197915	p.His760Arg	c.2279A>G	transcript	ENST00000368801	protein_coding	2850	.	.	.	0	-1.032	B
TGBC2	Cellline	SAM18297148	FLG	1_152303256_TCA_T	1	152000000	TCA	T	0.601695	S3876fs	frameshift_variant	HIGH	ENSG00000143631	p.Ser3876fs	c.11628_11629delTG	transcript	ENST00000368799	protein_coding	4061	.	.	.	.	.	.
OCUG1	Cellline	SAM18297146	FLG	1_152304107_C_A	1	152000000	C	A	0.090909	E3593D	missense_variant	MODERATE	ENSG00000143631	p.Glu3593Asp	c.10779G>T	transcript	ENST00000368799	protein_coding	4061	.	.	.	0.002	0.308	B
OCUG1	Cellline	SAM18297146	FLG	1_152306167_A_G	1	152000000	A	G	0.044	W2907R	missense_variant	MODERATE	ENSG00000143631	p.Trp2907Arg	c.8719T>C	transcript	ENST00000368799	protein_coding	4061	.	.	.	0.000000,0.000000	-0.799000,-0.799000	.
NOZ	Cellline	SAM18297149	FLG	1_152306167_A_G	1	152000000	A	G	0.109589	W2907R	missense_variant	MODERATE	ENSG00000143631	p.Trp2907Arg	c.8719T>C	transcript	ENST00000368799	protein_coding	4061	.	.	.	0.000000,0.000000	-0.799000,-0.799000	.
SNU-308	Cellline	SAM18297150	FLG	1_152306167_A_G	1	152000000	A	G	0.059172	W2907R	missense_variant	MODERATE	ENSG00000143631	p.Trp2907Arg	c.8719T>C	transcript	ENST00000368799	protein_coding	4061	.	.	.	0.000000,0.000000	-0.799000,-0.799000	.
GB-d1	Cellline	SAM18297151	FLG	1_152307804_C_T	1	152000000	C	T	0.292683	R2361Q	missense_variant	MODERATE	ENSG00000143631	p.Arg2361Gln	c.7082G>A	transcript	ENST00000368799	protein_coding	4061	.	.	.	0	-1.997	B
GB-d1	Cellline	SAM18297151	FLG	1_152311710_C_A	1	152000000	C	A	0.106557	R1059I	missense_variant	MODERATE	ENSG00000143631	p.Arg1059Ile	c.3176G>T	transcript	ENST00000368799	protein_coding	4061	.	.	.	0	-0.356	B
TGBC2	Cellline	SAM18297148	FLG2	1_152355325_C_T	1	152000000	C	T	0.337629	G821R	missense_variant	MODERATE	ENSG00000143520	p.Gly821Arg	c.2461G>A	transcript	ENST00000388718	protein_coding	2391	.	.	.	0	-0.397	D
OCUG1	Cellline	SAM18297146	FLG2	1_152358752_G_T	1	152000000	G	T	0.104478	L45M	missense_variant	MODERATE	ENSG00000143520	p.Leu45Met	c.133C>A	transcript	ENST00000388718	protein_coding	2391	.	S100/CaBP-9k-type,_calcium_binding,_subdomain_(1),EF-hand-like_domain_(1),	.	1	1.151	D
G415	Cellline	SAM18297145	LCE4A	1_152709326_G_A	1	153000000	G	A	1	G84D	missense_variant	MODERATE	ENSG00000187170	p.Gly84Asp	c.251G>A	transcript	ENST00000335535	protein_coding	99	.	.	.	0.856	3.571	D
TGBC24	Cellline	SAM18297147	LCE6A	1_152843585_G_A	1	153000000	G	A	0.461538	R22K	missense_variant	MODERATE	ENSG00000235942	p.Arg22Lys	c.65G>A	transcript	ENST00000431011	protein_coding	80	.	.	.	0	-0.096	B
G415	Cellline	SAM18297145	C1orf189	1_154199436_C_G	1	154000000	C	G	0.473684	E99D	missense_variant	MODERATE	ENSG00000163263	p.Glu99Asp	c.297G>C	transcript	ENST00000368525	protein_coding	101	.	.	.	1	0.992	D
OCUG1	Cellline	SAM18297146	ATP8B2	1_154342530_T_C	1	154000000	T	C	0.483333	.	splice_region_variant&intron_variant	LOW	ENSG00000143515	.	c.1386+7T>C	transcript	ENST00000368489	protein_coding		.	.	.	.	.	.
G415	Cellline	SAM18297145	TDRD10	1_154544919_C_A	1	155000000	C	A	0.983607	P308T	missense_variant	MODERATE	ENSG00000163239	p.Pro308Thr	c.922C>A	transcript	ENST00000368480	protein_coding	366	.	Maternal_tudor_protein_(1),	.	0.103	1.266	D
TGBC24	Cellline	SAM18297147	UBE2Q1	1_154551981_T_TGA	1	155000000	T	TGA	0.373626	.	splice_region_variant&intron_variant	LOW	ENSG00000160714	.	c.967-3_967-2insTC	transcript	ENST00000292211	protein_coding		.	.	.	.	.	.
NOZ	Cellline	SAM18297149	GON4L	1_155765221_T_G	1	156000000	T	G	0.015152	M1418L	missense_variant	MODERATE	ENSG00000116580	p.Met1418Leu	c.4252A>C	transcript	ENST00000368331	protein_coding	2241	.	.	.	0	-0.619	B
GB-d1	Cellline	SAM18297151	NES	1_156670557_C_T	1	157000000	C	T	0.135135	E1211K	missense_variant	MODERATE	ENSG00000132688	p.Glu1211Lys	c.3631G>A	transcript	ENST00000368223	protein_coding	1621	.	.	.	0.001	0.281	B
TGBC2	Cellline	SAM18297148	SPTA1	1_158647632_T_G	1	159000000	T	G	0.354839	N1268T	missense_variant	MODERATE	ENSG00000163554	p.Asn1268Thr	c.3803A>C	transcript	ENST00000614909	protein_coding	2430	.	.	.	1	4.48	B
TGBC24	Cellline	SAM18297147	SPTA1	1_158661323_C_G	1	159000000	C	G	0.098765	E851Q	missense_variant	MODERATE	ENSG00000163554	p.Glu851Gln	c.2551G>C	transcript	ENST00000614909	protein_coding	2430	.	.	.	0	0.435	B
GB-d1	Cellline	SAM18297151	SPTA1	1_158661417_G_A	1	159000000	G	A	0.293333	.	splice_region_variant&intron_variant	LOW	ENSG00000163554	.	c.2465-8C>T	transcript	ENST00000614909	protein_coding		.	.	.	.	.	.
GB-d1	Cellline	SAM18297151	CASQ1	1_160190951_T_C	1	160000000	T	C	0.507042	L67P	missense_variant	MODERATE	ENSG00000143318	p.Leu67Pro	c.200T>C	transcript	ENST00000368078	protein_coding	396	.	Thioredoxin-like_fold_(2),,.	.	1.000000,1.000000	7.223000,7.223000	D
GB-d1	Cellline	SAM18297151	DCAF8	1_160231382_C_G	1	160000000	C	G	0.485507	E329Q	missense_variant	MODERATE	ENSG00000132716	p.Glu329Gln	c.985G>C	transcript	ENST00000326837	protein_coding	597	.	WD40/YVTN_repeat-like-containing_domain_(1),WD40_repeat-like-containing_domain_(1),WD40-repeat-containing_domain_(1),	.	1	7.045	D
OCUG1	Cellline	SAM18297146	COPA	1_160290511_T_C	1	160000000	T	C	0.618421	Q1208R	missense_variant	MODERATE	ENSG00000122218	p.Gln1208Arg	c.3623A>G	transcript	ENST00000368069	protein_coding	1233	.	Coatomer,_alpha_subunit,_C-terminal_(1),	.	1	7.364	B
GB-d1	Cellline	SAM18297151	ITLN2	1_160951296_G_A	1	161000000	G	A	0.483871	.	splice_region_variant&intron_variant	LOW	ENSG00000158764	.	c.194-6C>T	transcript	ENST00000368029	protein_coding		.	.	.	.	.	.
TGBC2	Cellline	SAM18297148	DUSP12	1_161751892_TG_T	1	162000000	TG	T	0.1875	L162fs	frameshift_variant	HIGH	ENSG00000081721	p.Leu162fs	c.486delG	transcript	ENST00000367943	protein_coding	340	.	.	.	.	.	.
TGBC2	Cellline	SAM18297148	C1orf111	1_162374619_G_A	1	162000000	G	A	0.410256	.	splice_region_variant&intron_variant	LOW	ENSG00000171722	.	c.218-3C>T	transcript	ENST00000367935	protein_coding		.	.	.	.	.	.
TGBC24	Cellline	SAM18297147	PBX1	1_164811986_C_G	1	165000000	C	G	0.6	.	splice_region_variant&intron_variant	LOW	ENSG00000185630	.	c.838-4C>G	transcript	ENST00000420696	protein_coding		.	.	.	.	.	.
SNU-308	Cellline	SAM18297150	LMX1A	1_165204016_AG_A	1	165000000	AG	A	0.83871	L338fs	frameshift_variant	HIGH	ENSG00000162761	p.Leu338fs	c.1012delC	transcript	ENST00000294816	protein_coding	382	.	.	.	.	.	.
OCUG1	Cellline	SAM18297146	DPT	1_168701105_C_T	1	169000000	C	T	0.052632	G151S	missense_variant	MODERATE	ENSG00000143196	p.Gly151Ser	c.451G>A	transcript	ENST00000367817	protein_coding	201	.	.	.	1	2.273	B
OCUG1	Cellline	SAM18297146	F5	1_169542839_ACTC_A	1	170000000	ACTC	A	0.528517	E755del	inframe_deletion	MODERATE	ENSG00000198734	p.Glu755del	c.2263_2265delGAG	transcript	ENST00000367796	protein_coding	2229	.	.	.	.	.	.
GB-d1	Cellline	SAM18297151	METTL18	1_169793431_C_G	1	170000000	C	G	0.469027	E89Q	missense_variant	MODERATE	ENSG00000171806	p.Glu89Gln	c.265G>C	transcript	ENST00000303469	protein_coding	372	.	.	.	0.005	1.438	P
OCUG1	Cellline	SAM18297146	KIFAP3	1_170046745_G_C	1	170000000	G	C	0.092308	L96V	missense_variant	MODERATE	ENSG00000075945	p.Leu96Val	c.286C>G	transcript	ENST00000361580	protein_coding	792	.	Armadillo-like_helical_(1),	.	1	2.492	D
OCUG1	Cellline	SAM18297146	PRRC2C	1_171540204_G_A	1	172000000	G	A	0.619289	R913Q	missense_variant	MODERATE	ENSG00000117523	p.Arg913Gln	c.2738G>A	transcript	ENST00000367742	protein_coding	2819	.	.	.	0.962	1.152	B
TGBC2	Cellline	SAM18297148	SUCO	1_172570720_A_G	1	173000000	A	G	0.180328	T505A	missense_variant	MODERATE	ENSG00000094975	p.Thr505Ala	c.1513A>G	transcript	ENST00000367723	protein_coding	1405	.	Galactose-binding_domain-like_(1),Sad1/UNC-like,_C-terminal_(2),	.	1	4.34	B
TGBC2	Cellline	SAM18297148	ASTN1	1_177023516_G_T	1	177000000	G	T	0.884615	N442K	missense_variant	MODERATE	ENSG00000152092	p.Asn442Lys	c.1326C>A	transcript	ENST00000361833	protein_coding	1294	.	.	.	1	5.585	D
OCUG1	Cellline	SAM18297146	AXDND1	1_179385294_T_G	1	179000000	T	G	0.362319	F266L	missense_variant	MODERATE	ENSG00000162779	p.Phe266Leu	c.798T>G	transcript	ENST00000367618	protein_coding	1012	.	.	.	1	1.279	D
TGBC24	Cellline	SAM18297147	TDRD5	1_179654204_G_T	1	180000000	G	T	0.727273	D722Y	missense_variant	MODERATE	ENSG00000162782	p.Asp722Tyr	c.2164G>T	transcript	ENST00000444136	protein_coding	1035	.	.	.	0.792	0.833	B
TGBC2	Cellline	SAM18297148	CEP350	1_180094179_G_A	1	180000000	G	A	0.691824	E2692K	missense_variant	MODERATE	ENSG00000135837	p.Glu2692Lys	c.8074G>A	transcript	ENST00000367607	protein_coding	3117	.	.	.	1.000000,1.000000	5.031000,5.031000	B
GB-d1	Cellline	SAM18297151	KIAA1614	1_180917859_G_A	1	181000000	G	A	0.434783	V336M	missense_variant	MODERATE	ENSG00000135835	p.Val336Met	c.1006G>A	transcript	ENST00000367588	protein_coding	1190	.	.	.	0	0.465	B
G415	Cellline	SAM18297145	CACNA1E	1_181484009_C_T	1	181000000	C	T	0.976744	P89S	missense_variant&splice_region_variant	MODERATE	ENSG00000198216	p.Pro89Ser	c.265C>T	transcript	ENST00000367573	protein_coding	2313	.	.	.	1	7.668	P
TGBC2	Cellline	SAM18297148	CACNA1E	1_181755336_C_T	1	182000000	C	T	0.227723	L1310F	missense_variant	MODERATE	ENSG00000198216	p.Leu1310Phe	c.3928C>T	transcript	ENST00000367573	protein_coding	2313	.	Ion_transport_(1),	.	1	5.948	D
GB-d1	Cellline	SAM18297151	LAMC1	1_183122200_G_A	1	183000000	G	A	0.447761	V784I	missense_variant	MODERATE	ENSG00000135862	p.Val784Ile	c.2350G>A	transcript	ENST00000258341	protein_coding	1609	.	EGF-like,_laminin_(3),	.	1	5.074	B
GB-d1	Cellline	SAM18297151	HMCN1	1_185970396_G_T	1	186000000	G	T	0.142857	K758N	missense_variant	MODERATE	ENSG00000143341	p.Lys758Asn	c.2274G>T	transcript	ENST00000271588	protein_coding	5635	.	Immunoglobulin_I-set_(1),Immunoglobulin_subtype_2_(1),Immunoglobulin-like_(1),Immunoglobulin-like_fold_(1),	.	1	3.372	P
TGBC2	Cellline	SAM18297148	CFH	1_196679683_A_G	1	197000000	A	G	0.608696	Y227C	missense_variant	MODERATE	ENSG00000000971	p.Tyr227Cys	c.680A>G	transcript	ENST00000367429	protein_coding	1231	.	Complement_control_module_(2),Sushi/SCR/CCP_(3),	.	0.986	0.585	D
G415	Cellline	SAM18297145	CRB1	1_197421881_G_C	1	197000000	G	C	0.467742	G685R	missense_variant	MODERATE	ENSG00000134376	p.Gly685Arg	c.2053G>C	transcript	ENST00000367400	protein_coding	1406	.	Concanavalin_A-like_lectin/glucanase,_subgroup_(1),EGF_(1),Epidermal_growth_factor-like_(1),Epidermal_growth_factor-like,_type_3_(1),	.	1	9.361	D
G415	Cellline	SAM18297145	ZNF281	1_200409430_AGGGGGGGGCTCAGCG_A	1	200000000	AGGGGGGGGCTCAGCG	A	0.65625	A88P92del	disruptive_inframe_deletion	MODERATE	ENSG00000162702	p.Ala88_Pro92del	c.261_275delCGCTGAGCCCCCCCC	transcript	ENST00000294740	protein_coding	895	.	.	.	.	.	.
GB-d1	Cellline	SAM18297151	LAD1	1_201386878_C_A	1	201000000	C	A	0.471698	L175F	missense_variant	MODERATE	ENSG00000159166	p.Leu175Phe	c.525G>T	transcript	ENST00000367313	protein_coding	531	.	.	.	0	0.341	D
GB-d1	Cellline	SAM18297151	NAV1	1_201649023_C_T	1	202000000	C	T	0.104348	P119S	missense_variant	MODERATE	ENSG00000134369	p.Pro119Ser	c.355C>T	transcript	ENST00000367296	protein_coding	1877	.	.	.	1	4.4	B
OCUG1	Cellline	SAM18297146	RASSF5	1_206538300_G_A	1	207000000	G	A	0.5	.	splice_region_variant&intron_variant	LOW	ENSG00000266094	.	c.579+7G>A	transcript	ENST00000579436	protein_coding		.	.	.	.	.	.
NOZ	Cellline	SAM18297149	C4BPB	1_207090386_C_T	1	207000000	C	T	1	T46I	missense_variant	MODERATE	ENSG00000123843	p.Thr46Ile	c.137C>T	transcript	ENST00000243611	protein_coding	252	.	Complement_control_module_(2),Sushi/SCR/CCP_(3),	.	0.002	0.328	B
OCUG1	Cellline	SAM18297146	LAMB3	1_209615363_G_A	1	210000000	G	A	0.164557	R1143C	missense_variant	MODERATE	ENSG00000196878	p.Arg1143Cys	c.3427C>T	transcript	ENST00000356082	protein_coding	1172	.	.	.	0.985	2.167	D
TGBC2	Cellline	SAM18297148	G0S2	1_209675910_C_T	1	210000000	C	T	0.744681	Q76*	stop_gained	HIGH	ENSG00000123689	p.Gln76*	c.226C>T	transcript	ENST00000367029	protein_coding	103	.	.	.	0	0.701	.
GB-d1	Cellline	SAM18297151	IRF6	1_209801316_G_C	1	210000000	G	C	0.411765	S33C	missense_variant	MODERATE	ENSG00000117595	p.Ser33Cys	c.98C>G	transcript	ENST00000367021	protein_coding	467	.	Interferon_regulatory_factor,_conserved_site_(1),Winged_helix-turn-helix_transcription_repressor_DNA-binding_(1),Interferon_regulatory_factor_DNA-binding_domain_(3),	.	1	4.249	P
NOZ	Cellline	SAM18297149	PPP2R5A	1_212357150_T_C	1	212000000	T	C	1	.	splice_region_variant&intron_variant	LOW	ENSG00000066027	.	c.1099-7T>C	transcript	ENST00000261461	protein_coding		.	.	.	.	.	.
GB-d1	Cellline	SAM18297151	SMYD2	1_214332149_G_A	1	214000000	G	A	0.173913	E357K	missense_variant	MODERATE	ENSG00000143499	p.Glu357Lys	c.1069G>A	transcript	ENST00000366957	protein_coding	433	.	Tetratricopeptide-like_helical_(1),	.	1	9.835	B
G415	Cellline	SAM18297145	KCTD3	1_215619076_T_C	1	216000000	T	C	1	.	splice_region_variant&intron_variant	LOW	ENSG00000136636	.	c.1747+6T>C	transcript	ENST00000259154	protein_coding		.	.	.	.	.	.
SNU-308	Cellline	SAM18297150	USH2A	1_215743221_G_T	1	216000000	G	T	0.015873	T3835N	missense_variant	MODERATE	ENSG00000042781	p.Thr3835Asn	c.11504C>A	transcript	ENST00000307340	protein_coding	5202	.	Fibronectin,_type_III_(4),Immunoglobulin-like_fold_(1),	.	0.919	1.348	B
TGBC2	Cellline	SAM18297148	USH2A	1_216292312_T_A	1	216000000	T	A	0.293333	Y568F	missense_variant	MODERATE	ENSG00000042781	p.Tyr568Phe	c.1703A>T	transcript	ENST00000307340	protein_coding	5202	.	EGF-like,_laminin_(2),	.	1	5.394	B
GB-d1	Cellline	SAM18297151	USH2A	1_216422308_GAGCCCAATGAAAGAACTGGGCA_G	1	216000000	GAGCCCAATGAAAGAACTGGGCA	G	0.137615	C3fs	frameshift_variant	HIGH	ENSG00000042781	p.Cys3fs	c.7_28delTGCCCAGTTCTTTCATTGGGCT	transcript	ENST00000307340	protein_coding	5202	.	.	.	.	.	.
OCUG1	Cellline	SAM18297146	DNAH14	1_225207195_G_T	1	225000000	G	T	0.061539	M2116I	missense_variant	MODERATE	ENSG00000185842	p.Met2116Ile	c.6348G>T	transcript	ENST00000430092	protein_coding	4515	.	.	.	0.981	1.821	B
GB-d1	Cellline	SAM18297151	EPHX1	1_225838852_A_G	1	226000000	A	G	0.421769	Y188C	missense_variant	MODERATE	ENSG00000143819	p.Tyr188Cys	c.563A>G	transcript	ENST00000272167	protein_coding	455	.	Alpha/beta_hydrolase_fold-1_(1),	.	1	9.22	D
TGBC2	Cellline	SAM18297148	PARP1	1_226377148_T_C	1	226000000	T	C	0.38806	Y634C	missense_variant	MODERATE	ENSG00000143799	p.Tyr634Cys	c.1901A>G	transcript	ENST00000366794	protein_coding	1014	.	WGR_domain_(1),	.	1	5.949	P
NOZ	Cellline	SAM18297149	SNAP47	1_227747990_C_A	1	228000000	C	A	0.22973	P130Q	missense_variant	MODERATE	ENSG00000143740	p.Pro130Gln	c.389C>A	transcript	ENST00000315781	protein_coding	464	.	.	.	1	7.024	D
G415	Cellline	SAM18297145	OBSCN	1_228293467_A_G	1	228000000	A	G	0.986667	H4090R	missense_variant	MODERATE	ENSG00000154358	p.His4090Arg	c.12269A>G	transcript	ENST00000366707	protein_coding	8925	.	Immunoglobulin_subtype_(1),Immunoglobulin_I-set_(1),Immunoglobulin-like_(1),Immunoglobulin-like_fold_(1),	.	0	-2.005	B
GB-d1	Cellline	SAM18297151	OBSCN	1_228371545_G_A	1	228000000	G	A	0.285714	V7880M	missense_variant	MODERATE	ENSG00000154358	p.Val7880Met	c.23638G>A	transcript	ENST00000366707	protein_coding	8925	.	.	.	0.006000,0.006000	1.200000,1.200000	.
OCUG1	Cellline	SAM18297146	PGBD5	1_230325333_G_T	1	230000000	G	T	0.025	C383*	stop_gained	HIGH	ENSG00000177614	p.Cys383*	c.1149C>A	transcript	ENST00000525115	protein_coding	455	.	.	.	1	4.227	.
TGBC24	Cellline	SAM18297147	PGBD5	1_230332880_G_A	1	230000000	G	A	0.43662	R344C	missense_variant	MODERATE	ENSG00000177614	p.Arg344Cys	c.1030C>T	transcript	ENST00000525115	protein_coding	455	.	.	.	1	3.909	D
GB-d1	Cellline	SAM18297151	MAP10	1_232805282_G_C	1	233000000	G	C	0.30303	E87Q	missense_variant	MODERATE	ENSG00000212916	p.Glu87Gln	c.259G>C	transcript	ENST00000418460	protein_coding	1047	.	.	.	0	-2.888	.
GB-d1	Cellline	SAM18297151	B3GALNT2	1_235484315_T_G	1	235000000	T	G	0.418605	.	splice_region_variant&intron_variant	LOW	ENSG00000162885	.	c.555+7A>C	transcript	ENST00000366600	protein_coding		.	.	.	.	.	.
SNU-308	Cellline	SAM18297150	ACTN2	1_236762578_G_T	1	237000000	G	T	0.396552	A882S	missense_variant	MODERATE	ENSG00000077522	p.Ala882Ser	c.2644G>T	transcript	ENST00000366578	protein_coding	894	.	EF-hand,_Ca_insensitive_(1),EF-hand-like_domain_(1),	.	0.687	1.626	B
NOZ	Cellline	SAM18297149	RYR2	1_237569308_A_G	1	238000000	A	G	0.142857	D1196G	missense_variant	MODERATE	ENSG00000198626	p.Asp1196Gly	c.3587A>G	transcript	ENST00000366574	protein_coding	4967	.	Concanavalin_A-like_lectin/glucanase_(1),SPla/RYanodine_receptor_subgroup_(1),B30.2/SPRY_domain_(1),SPla/RYanodine_receptor_SPRY_(1),	.	1	9.279	B
TGBC2	Cellline	SAM18297148	WDR64	1_241683608_G_C	1	242000000	G	C	0.745455	R239T	missense_variant	MODERATE	ENSG00000162843	p.Arg239Thr	c.716G>C	transcript	ENST00000366552	protein_coding	1081	.	.	.	0.455	0.123	.
TGBC24	Cellline	SAM18297147	PLD5	1_242124631_C_G	1	242000000	C	G	0.411765	S257T	missense_variant	MODERATE	ENSG00000180287	p.Ser257Thr	c.770G>C	transcript	ENST00000442594	protein_coding	536	.	Phospholipase_D/viral_envelope_(1),	.	1	5.984	B
G415	Cellline	SAM18297145	AHCTF1	1_246885565_A_C	1	247000000	A	C	1	I898S	missense_variant	MODERATE	ENSG00000153207	p.Ile898Ser	c.2693T>G	transcript	ENST00000366508	protein_coding	2301	.	.	.	1	7.74	D
NOZ	Cellline	SAM18297149	AHCTF1	1_246903977_C_A	1	247000000	C	A	1	C348F	missense_variant	MODERATE	ENSG00000153207	p.Cys348Phe	c.1043G>T	transcript	ENST00000366508	protein_coding	2301	.	.	.	1	7.298	D
NOZ	Cellline	SAM18297149	OR2G2	1_247588859_T_A	1	248000000	T	A	0.035714	L167Q	missense_variant	MODERATE	ENSG00000177489	p.Leu167Gln	c.500T>A	transcript	ENST00000320065	protein_coding	317	.	GPCR,_rhodopsin-like_superfamily_(1),	.	0	0.342	D
TGBC2	Cellline	SAM18297148	OR13G1	1_247672815_G_A	1	248000000	G	A	0.75641	P76L	missense_variant	MODERATE	ENSG00000197437	p.Pro76Leu	c.227C>T	transcript	ENST00000359688	protein_coding	307	.	GPCR,_rhodopsin-like_superfamily_(1),	.	1	8.371	D
G415	Cellline	SAM18297145	OR14A2	1_247723159_C_A	1	248000000	C	A	1	M295I	missense_variant	MODERATE	ENSG00000241128	p.Met295Ile	c.885G>T	transcript	ENST00000366485	protein_coding	314	.	.	.	0	-5.718	.
SNU-308	Cellline	SAM18297150	OR2L3	1_248061561_A_T	1	248000000	A	T	1	K294*	stop_gained	HIGH	ENSG00000198128	p.Lys294*	c.880A>T	transcript	ENST00000359959	protein_coding	312	.	.	.	0.001	1.309	.
GB-d1	Cellline	SAM18297151	GRHL1	2_9996406_G_A	2	9996406	G	A	0.222222	.	splice_region_variant&intron_variant	LOW	ENSG00000134317	.	c.1677+5G>A	transcript	ENST00000324907	protein_coding		.	.	.	.	.	.
GB-d1	Cellline	SAM18297151	NOL10	2_10607301_G_C	2	10607301	G	C	0.978947	P346R	missense_variant	MODERATE	ENSG00000115761	p.Pro346Arg	c.1037C>G	transcript	ENST00000381685	protein_coding	688	.	WD40_repeat-like-containing_domain_(1),	.	1	9.731	D
TGBC2	Cellline	SAM18297148	ATP6V1C2	2_10775074_G_A	2	10775074	G	A	0.634146	.	splice_region_variant&intron_variant	LOW	ENSG00000143882	.	c.855+3G>A	transcript	ENST00000635370	protein_coding		.	.	.	.	.	.
TGBC2	Cellline	SAM18297148	PDIA6	2_10788966_T_C	2	10788966	T	C	0.5	I338V	missense_variant	MODERATE	ENSG00000143870	p.Ile338Val	c.1012A>G	transcript	ENST00000404371	protein_coding	492	.	Thioredoxin-like_fold_(3),	.	0.009	-0.955	B
NOZ	Cellline	SAM18297149	KCNF1	2_10913717_G_A	2	10913717	G	A	0.315789	E431K	missense_variant	MODERATE	ENSG00000162975	p.Glu431Lys	c.1291G>A	transcript	ENST00000295082	protein_coding	494	.	.	.	1	9.358	P
GB-d1	Cellline	SAM18297151	GREB1	2_11598844_C_A	2	11598844	C	A	0.27439	H773N	missense_variant	MODERATE	ENSG00000196208	p.His773Asn	c.2317C>A	transcript	ENST00000234142	protein_coding	1949	.	.	.	1	7.361	D
NOZ	Cellline	SAM18297149	LPIN1	2_11771660_G_A	2	11771660	G	A	0.227273	E242K	missense_variant	MODERATE	ENSG00000134324	p.Glu242Lys	c.724G>A	transcript	ENST00000449576	protein_coding	975	.	.	.	1	6.208	B
NOZ	Cellline	SAM18297149	PUM2	2_20263281_C_T	2	20263281	C	T	0.359551	D713N	missense_variant	MODERATE	ENSG00000055917	p.Asp713Asn	c.2137G>A	transcript	ENST00000338086	protein_coding	1064	.	Armadillo-like_helical_(1),Armadillo-type_fold_(1),	.	1	7.818	D
NOZ	Cellline	SAM18297149	PUM2	2_20263292_C_T	2	20263292	C	T	0.345238	R709K	missense_variant	MODERATE	ENSG00000055917	p.Arg709Lys	c.2126G>A	transcript	ENST00000338086	protein_coding	1064	.	Armadillo-like_helical_(1),Armadillo-type_fold_(1),	.	1	7.818	B
OCUG1	Cellline	SAM18297146	APOB	2_21007716_T_C	2	21007716	T	C	0.184971	N3051S	missense_variant	MODERATE	ENSG00000084674	p.Asn3051Ser	c.9152A>G	transcript	ENST00000233242	protein_coding	4563	.	.	.	1	2.245	B
GB-d1	Cellline	SAM18297151	APOB	2_21009841_C_T	2	21009841	C	T	0.184615	E2343K	missense_variant	MODERATE	ENSG00000084674	p.Glu2343Lys	c.7027G>A	transcript	ENST00000233242	protein_coding	4563	.	.	.	0.312	0.909	B
TGBC24	Cellline	SAM18297147	APOB	2_21009942_C_T	2	21009942	C	T	0.53	R2309K	missense_variant	MODERATE	ENSG00000084674	p.Arg2309Lys	c.6926G>A	transcript	ENST00000233242	protein_coding	4563	.	.	.	0.409	0.742	B
NOZ	Cellline	SAM18297149	ATAD2B	2_23819789_G_T	2	23819789	G	T	0.117647	S742*	stop_gained	HIGH	ENSG00000119778	p.Ser742*	c.2225C>A	transcript	ENST00000238789	protein_coding	1458	.	.	.	1.000000,1.000000	3.235000,3.235000	.
OCUG1	Cellline	SAM18297146	MFSD2B	2_24023209_T_G	2	24023209	T	G	0.721804	V380G	missense_variant	MODERATE	ENSG00000205639	p.Val380Gly	c.1139T>G	transcript	ENST00000338315	protein_coding	504	.	Major_facilitator_superfamily_domain,_general_substrate_transporter_(1),	.	0.997	2.918	B
OCUG1	Cellline	SAM18297146	FAM228B	2_24164308_GC_G	2	24164308	GC	G	0.512821	Q303fs	frameshift_variant	HIGH	ENSG00000219626	p.Gln303fs	c.907delC	transcript	ENST00000611127	protein_coding	324	.	.	.	.	.	.
TGBC24	Cellline	SAM18297147	FAM228B	2_24164308_GC_G	2	24164308	GC	G	0.461538	Q303fs	frameshift_variant	HIGH	ENSG00000219626	p.Gln303fs	c.907delC	transcript	ENST00000611127	protein_coding	324	.	.	.	.	.	.
G415	Cellline	SAM18297145	ITSN2	2_24217980_G_C	2	24217980	G	C	0.217391	L1245V	missense_variant	MODERATE	ENSG00000198399	p.Leu1245Val	c.3733C>G	transcript	ENST00000355123	protein_coding	1697	.	Dbl_homology_(DH)_domain_(5),	.	1	9.357	D
GB-d1	Cellline	SAM18297151	ITSN2	2_24246219_C_G	2	24246219	C	G	0.038168	D1163H	missense_variant	MODERATE	ENSG00000198399	p.Asp1163His	c.3487G>C	transcript	ENST00000355123	protein_coding	1697	.	Src_homology-3_domain_(5),	.	1	7.44	D
TGBC24	Cellline	SAM18297147	ITSN2	2_24258010_ATGTTTTGAGAAGTTCAAG_A	2	24258010	ATGTTTTGAGAAGTTCAAG	A	0.235294	L917H922del	disruptive_inframe_deletion	MODERATE	ENSG00000198399	p.Leu917_His922del	c.2748_2765delCTTGAACTTCTCAAAACA	transcript	ENST00000355123	protein_coding	1697	.	.	.	.	.	.
TGBC24	Cellline	SAM18297147	CENPO	2_24816822_G_GT	2	24816822	G	GT	0.47619	.	splice_region_variant&intron_variant	LOW	ENSG00000138092	.	c.766+5_766+6insT	transcript	ENST00000260662	protein_coding		.	.	.	.	.	.
TGBC24	Cellline	SAM18297147	CENPO	2_24816823_A_T	2	24816823	A	T	0.5	.	splice_region_variant&intron_variant	LOW	ENSG00000138092	.	c.766+6A>T	transcript	ENST00000260662	protein_coding		.	.	.	.	.	.
TGBC2	Cellline	SAM18297148	ADCY3	2_24827947_C_T	2	24827947	C	T	0.46	R796H	missense_variant	MODERATE	ENSG00000138031	p.Arg796His	c.2387G>A	transcript	ENST00000405392	protein_coding	1145	.	.	.	0.439	1.322	P
OCUG1	Cellline	SAM18297146	EPT1	2_26367152_G_T	2	26367152	G	T	0.113208	G81V	missense_variant	MODERATE	ENSG00000138018	p.Gly81Val	c.242G>T	transcript	ENST00000260585	protein_coding	397	.	.	.	1	4.529	D
TGBC24	Cellline	SAM18297147	PREB	2_27132369_G_A	2	27132369	G	A	0.424242	R263*	stop_gained	HIGH	ENSG00000138073	p.Arg263*	c.787C>T	transcript	ENST00000260643	protein_coding	417	.	.	.	1.000000,1.000000	3.755000,3.755000	.
SNU-308	Cellline	SAM18297150	C2orf16	2_27581867_C_A	2	27581867	C	A	0.258065	S1765R	missense_variant	MODERATE	ENSG00000221843	p.Ser1765Arg	c.5295C>A	transcript	ENST00000408964	protein_coding	1984	.	.	.	0	-6.146	B
SNU-308	Cellline	SAM18297150	C2orf16	2_27581871_T_C	2	27581871	T	C	0.285714	C1767R	missense_variant	MODERATE	ENSG00000221843	p.Cys1767Arg	c.5299T>C	transcript	ENST00000408964	protein_coding	1984	.	.	.	0	-0.835	B
NOZ	Cellline	SAM18297149	SLC4A1AP	2_27688026_T_C	2	27688026	T	C	0.105263	.	splice_region_variant&intron_variant	LOW	ENSG00000163798	.	c.2203+6T>C	transcript	ENST00000326019	protein_coding		.	.	.	.	.	.
OCUG1	Cellline	SAM18297146	WDR43	2_28927630_A_G	2	28927630	A	G	0.737864	H412R	missense_variant	MODERATE	ENSG00000163811	p.His412Arg	c.1235A>G	transcript	ENST00000407426	protein_coding	677	.	.	.	0.821	1.092	B
SNU-308	Cellline	SAM18297150	ALK	2_29920188_G_T	2	29920188	G	T	0.626126	P158T	missense_variant	MODERATE	ENSG00000171094	p.Pro158Thr	c.472C>A	transcript	ENST00000389048	protein_coding	1620	.	.	.	1	2.571	B
GB-d1	Cellline	SAM18297151	BIRC6	2_32441463_G_T	2	32441463	G	T	0.196429	.	splice_donor_variant&intron_variant	HIGH	ENSG00000115760	.	c.3944+1G>T	transcript	ENST00000421745	protein_coding		.	.	.	1	7.966	.
NOZ	Cellline	SAM18297149	BIRC6	2_32487665_G_C	2	32487665	G	C	0.633027	G2611A	missense_variant	MODERATE	ENSG00000115760	p.Gly2611Ala	c.7832G>C	transcript	ENST00000421745	protein_coding	4857	.	.	.	1	7.628	D
TGBC2	Cellline	SAM18297148	LTBP1	2_33134922_A_G	2	33134922	A	G	0.433333	H388R	missense_variant	MODERATE	ENSG00000049323	p.His388Arg	c.1163A>G	transcript	ENST00000404816	protein_coding	1721	.	.	.	1	7.317	D
GB-d1	Cellline	SAM18297151	FAM98A	2_33585105_G_C	2	33585105	G	C	0.171717	H410D	missense_variant	MODERATE	ENSG00000119812	p.His410Asp	c.1228C>G	transcript	ENST00000238823	protein_coding	518	.	.	.	1	6.015	B
TGBC2	Cellline	SAM18297148	FEZ2	2_36558467_G_C	2	36558467	G	C	0.557692	S344C	missense_variant	MODERATE	ENSG00000171055	p.Ser344Cys	c.1031C>G	transcript	ENST00000379245	protein_coding	380	.	.	.	1	5.571	D
TGBC2	Cellline	SAM18297148	ARHGEF33	2_38951044_G_T	2	38951044	G	T	0.456522	A326S	missense_variant	MODERATE	ENSG00000214694	p.Ala326Ser	c.976G>T	transcript	ENST00000398800	protein_coding	870	.	Dbl_homology_(DH)_domain_(4),	.	0.974	4.04	P
G415	Cellline	SAM18297145	SOS1	2_38985882_G_C	2	38985882	G	C	0.978723	T1315R	missense_variant	MODERATE	ENSG00000115904	p.Thr1315Arg	c.3944C>G	transcript	ENST00000402219	protein_coding	1333	.	.	.	0.999	4.058	B
NOZ	Cellline	SAM18297149	THUMPD2	2_39755914_A_C	2	39755914	A	C	0.42623	L313R	missense_variant	MODERATE	ENSG00000138050	p.Leu313Arg	c.938T>G	transcript	ENST00000505747	protein_coding	503	.	Putative_RNA_methylase_(1),	.	1	5.833	D
NOZ	Cellline	SAM18297149	THUMPD2	2_39755926_A_G	2	39755926	A	G	0.4375	L309P	missense_variant	MODERATE	ENSG00000138050	p.Leu309Pro	c.926T>C	transcript	ENST00000505747	protein_coding	503	.	Putative_RNA_methylase_(1),	.	1	5.833	D
TGBC24	Cellline	SAM18297147	THADA	2_43428092_G_A	2	43428092	G	A	0.433628	.	splice_region_variant&intron_variant	LOW	ENSG00000115970	.	c.4058+8C>T	transcript	ENST00000405006	protein_coding		.	.	.	.	.	.
TGBC24	Cellline	SAM18297147	TMEM247	2_46484346_GTCT_G	2	46484346	GTCT	G	0.449339	F196del	disruptive_inframe_deletion	MODERATE	ENSG00000187600	p.Phe196del	c.585_587delCTT	transcript	ENST00000434431	protein_coding	218	.	.	.	.	.	.
NOZ	Cellline	SAM18297149	RHOQ	2_46543143_G_T	2	46543143	G	T	0.324074	A41S	missense_variant	MODERATE	ENSG00000119729	p.Ala41Ser	c.121G>T	transcript	ENST00000616091	protein_coding	213	.	Small_GTP-binding_protein_domain_(1),	.	1	7.189	B
TGBC24	Cellline	SAM18297147	FSHR	2_48963380_C_A	2	48963380	C	A	0.421875	V481L	missense_variant	MODERATE	ENSG00000170820	p.Val481Leu	c.1441G>T	transcript	ENST00000406846	protein_coding	695	.	GPCR,_rhodopsin-like_superfamily_(1),	.	1	2.715	D
NOZ	Cellline	SAM18297149	FSHR	2_48983129_A_C	2	48983129	A	C	0.554348	C188G	missense_variant	MODERATE	ENSG00000170820	p.Cys188Gly	c.562T>G	transcript	ENST00000406846	protein_coding	695	.	.	.	1	1.557	B
SNU-308	Cellline	SAM18297150	PPP4R3B	2_55598736_T_G	2	55598736	T	G	0.38	I201L	missense_variant	MODERATE	ENSG00000275052	p.Ile201Leu	c.601A>C	transcript	ENST00000616407	protein_coding	849	.	Domain_of_unknown_function_DUF625_(1),Armadillo-type_fold_(1),	.	1	3.999	B
NOZ	Cellline	SAM18297149	BCL11A	2_60461777_A_G	2	60461777	A	G	0.6	C379R	missense_variant	MODERATE	ENSG00000119866	p.Cys379Arg	c.1135T>C	transcript	ENST00000335712	protein_coding	835	.	Zinc_finger,_C2H2-like_(1),Zinc_finger,_C2H2_(3),Zinc_finger,_C2H2-type/integrase,_DNA-binding_(1),	.	1	7.327	D
NOZ	Cellline	SAM18297149	KIAA1841	2_61088413_A_G	2	61088413	A	G	0.568965	I345V	missense_variant	MODERATE	ENSG00000162929	p.Ile345Val	c.1033A>G	transcript	ENST00000402291	protein_coding	718	.	.	.	1	2.943	B
TGBC2	Cellline	SAM18297148	AHSA2	2_61186687_CCTAT_C	2	61186687	CCTAT	C	0.196429	I117fs	frameshift_variant	HIGH	ENSG00000173209	p.Ile117fs	c.349_352delATCT	transcript	ENST00000410073	protein_coding	146	.	.	.	.	.	.
TGBC24	Cellline	SAM18297147	USP34	2_61204551_G_C	2	61204551	G	C	0.416667	L3069V	missense_variant	MODERATE	ENSG00000115464	p.Leu3069Val	c.9205C>G	transcript	ENST00000398571	protein_coding	3546	.	Armadillo-type_fold_(1),,.	.	1.000000,1.000000	2.633000,2.633000	P
NOZ	Cellline	SAM18297149	USP34	2_61420738_A_T	2	61420738	A	T	0.285714	.	splice_region_variant&intron_variant	LOW	ENSG00000115464	.	c.131+8T>A	transcript	ENST00000398571	protein_coding		.	.	.	.	.	.
GB-d1	Cellline	SAM18297151	ZNF638	2_71380538_G_A	2	71380538	G	A	1	V784I	missense_variant	MODERATE	ENSG00000075292	p.Val784Ile	c.2350G>A	transcript	ENST00000264447	protein_coding	1978	.	.	.	0.002	0	B
GB-d1	Cellline	SAM18297151	ZNF638	2_71427174_A_G	2	71427174	A	G	0.956522	K1769E	missense_variant	MODERATE	ENSG00000075292	p.Lys1769Glu	c.5305A>G	transcript	ENST00000264447	protein_coding	1978	.	.	.	1	5.25	P
TGBC24	Cellline	SAM18297147	ALMS1	2_73452285_G_T	2	73452285	G	T	0.429319	V1920F	missense_variant	MODERATE	ENSG00000116127	p.Val1920Phe	c.5758G>T	transcript	ENST00000613296	protein_coding	4168	.	.	.	0	-0.148	P
TGBC2	Cellline	SAM18297148	ALMS1	2_73608545_T_C	2	73608545	T	C	0.432432	Y4145H	missense_variant	MODERATE	ENSG00000116127	p.Tyr4145His	c.12433T>C	transcript	ENST00000613296	protein_coding	4168	.	.	.	0.994	2.636	D
TGBC2	Cellline	SAM18297148	DCTN1	2_74361576_C_A	2	74361576	C	A	0.666667	A1254S	missense_variant	MODERATE	ENSG00000204843	p.Ala1254Ser	c.3760G>T	transcript	ENST00000361874	protein_coding	1278	.	.	.	0.996	2.835	B
G415	Cellline	SAM18297145	GCFC2	2_75665954_G_A	2	75665954	G	A	1	H735Y	missense_variant	MODERATE	ENSG00000005436	p.His735Tyr	c.2203C>T	transcript	ENST00000321027	protein_coding	781	.	.	.	0.955	1.778	P
TGBC2	Cellline	SAM18297148	DNAH6	2_84588960_GAC_G	2	84588960	GAC	G	0.34	.	splice_region_variant&intron_variant	LOW	ENSG00000115423	.	c.2610+7_2610+8delAC	transcript	ENST00000237449	protein_coding		.	.	.	.	.	.
OCUG1	Cellline	SAM18297146	GGCX	2_85554223_A_G	2	85554223	A	G	0.203125	L270P	missense_variant	MODERATE	ENSG00000115486	p.Leu270Pro	c.809T>C	transcript	ENST00000233838	protein_coding	758	.	HTTM_(1),	.	1	8.806	D
SNU-308	Cellline	SAM18297150	POLR1A	2_86045691_A_G	2	86045691	A	G	0.278689	F938L	missense_variant	MODERATE	ENSG00000068654	p.Phe938Leu	c.2812T>C	transcript	ENST00000263857	protein_coding	1720	.	RNA_polymerase_Rpb1,_domain_4_(1),	.	1	8.543	D
OCUG1	Cellline	SAM18297146	EIF2AK3	2_88583521_G_C	2	88583521	G	C	0.096154	Q558E	missense_variant	MODERATE	ENSG00000172071	p.Gln558Glu	c.1672C>G	transcript	ENST00000303236	protein_coding	1116	.	.	.	1	8.914	D
G415	Cellline	SAM18297145	PROM2	2_95288268_G_T	2	95288268	G	T	0.55814	V768L	missense_variant	MODERATE	ENSG00000155066	p.Val768Leu	c.2302G>T	transcript	ENST00000317620	protein_coding	834	.	.	.	1	3.295	P
G415	Cellline	SAM18297145	ADRA2B	2_96115238_CTCCTCCTCT_C	2	96115238	CTCCTCCTCT	C	0.666667	E302E304del	disruptive_inframe_deletion	MODERATE	ENSG00000274286	p.Glu302_Glu304del	c.903_911delAGAGGAGGA	transcript	ENST00000620793	protein_coding	450	.	.	.	.	.	.
TGBC2	Cellline	SAM18297148	ADRA2B	2_96115238_CTCCTCCTCT_C	2	96115238	CTCCTCCTCT	C	0.617647	E302E304del	disruptive_inframe_deletion	MODERATE	ENSG00000274286	p.Glu302_Glu304del	c.903_911delAGAGGAGGA	transcript	ENST00000620793	protein_coding	450	.	.	.	.	.	.
TGBC24	Cellline	SAM18297147	STARD7	2_96195512_T_C	2	96195512	T	C	0.468085	N110D	missense_variant	MODERATE	ENSG00000084090	p.Asn110Asp	c.328A>G	transcript	ENST00000337288	protein_coding	370	.	.	.	0	-0.431	B
NOZ	Cellline	SAM18297149	CNNM3	2_96828094_C_T	2	96828094	C	T	0.321429	.	splice_region_variant&intron_variant	LOW	ENSG00000168763	.	c.1690-5C>T	transcript	ENST00000305510	protein_coding		.	.	.	.	.	.
SNU-308	Cellline	SAM18297150	FAHD2B	2_97083994_G_A	2	97083994	G	A	0.731707	T279I	missense_variant	MODERATE	ENSG00000144199	p.Thr279Ile	c.836C>T	transcript	ENST00000272610	protein_coding	314	.	Fumarylacetoacetase,_C-terminal-related_(2),Fumarylacetoacetase,_C-terminal_(1),	.	1	5.824	D
GB-d1	Cellline	SAM18297151	TMEM131	2_97802455_G_A	2	97802455	G	A	1	S875L	missense_variant	MODERATE	ENSG00000075568	p.Ser875Leu	c.2624C>T	transcript	ENST00000186436	protein_coding	1883	.	.	.	1	7.663	B
SNU-308	Cellline	SAM18297150	TSGA10	2_99068979_T_C	2	99068979	T	C	0.608696	N376S	missense_variant	MODERATE	ENSG00000135951	p.Asn376Ser	c.1127A>G	transcript	ENST00000355053	protein_coding	698	.	.	.	1	1.976	B
G415	Cellline	SAM18297145	TSGA10	2_99103994_C_G	2	99103994	C	G	0.146341	R195T	missense_variant	MODERATE	ENSG00000135951	p.Arg195Thr	c.584G>C	transcript	ENST00000355053	protein_coding	698	.	.	.	1	2.657	P
NOZ	Cellline	SAM18297149	MITD1	2_99173974_A_AT	2	99173974	A	AT	0.553191	I65fs	frameshift_variant	HIGH	ENSG00000158411	p.Ile65fs	c.193dupA	transcript	ENST00000289359	protein_coding	249	.	.	.	.	.	.
NOZ	Cellline	SAM18297149	AFF3	2_99558939_C_T	2	99558939	C	T	0.542636	R1099Q	missense_variant	MODERATE	ENSG00000144218	p.Arg1099Gln	c.3296G>A	transcript	ENST00000409579	protein_coding	1251	.	.	.	1	5.907	P
TGBC2	Cellline	SAM18297148	AFF3	2_99593872_CGGCTGA_C	2	99593872	CGGCTGA	C	0.416667	S620A621del	inframe_deletion	MODERATE	ENSG00000144218	p.Ser620_Ala621del	c.1858_1863delTCAGCC	transcript	ENST00000409579	protein_coding	1251	.	.	.	.	.	.
TGBC2	Cellline	SAM18297148	AFF3	2_99593880_G_C	2	99593880	G	C	0.454545	T619S	missense_variant	MODERATE	ENSG00000144218	p.Thr619Ser	c.1856C>G	transcript	ENST00000409579	protein_coding	1251	.	.	.	1	2.799	B
TGBC24	Cellline	SAM18297147	IL18RAP	2_102451972_C_G	2	102000000	C	G	0.418033	L531V	missense_variant	MODERATE	ENSG00000115607	p.Leu531Val	c.1591C>G	transcript	ENST00000264260	protein_coding	599	.	Toll/interleukin-1_receptor_homology_(TIR)_domain_(4),	.	1	5.677	D
TGBC24	Cellline	SAM18297147	MFSD9	2_102732355_G_A	2	103000000	G	A	0.54918	L74F	missense_variant	MODERATE	ENSG00000135953	p.Leu74Phe	c.220C>T	transcript	ENST00000258436	protein_coding	474	.	Major_facilitator_superfamily_domain,_general_substrate_transporter_(1),Major_facilitator_superfamily_domain_(1),	.	1	3.608	D
G415	Cellline	SAM18297145	MERTK	2_112028518_C_T	2	112000000	C	T	0.103448	A885V	missense_variant	MODERATE	ENSG00000153208	p.Ala885Val	c.2654C>T	transcript	ENST00000295408	protein_coding	999	.	.	.	0.004	0.823	B
G415	Cellline	SAM18297145	PSD4	2_113198755_G_A	2	113000000	G	A	0.966102	M880I	missense_variant	MODERATE	ENSG00000125637	p.Met880Ile	c.2640G>A	transcript	ENST00000245796	protein_coding	1056	.	Pleckstrin_homology-type_(1),Pleckstrin_homology_domain,_spectrin-type_(1),Pleckstrin_homology_domain_(3),	.	1	9.049	P
TGBC2	Cellline	SAM18297148	DPP10	2_115746094_A_C	2	116000000	A	C	0.596491	Q291H	missense_variant	MODERATE	ENSG00000175497	p.Gln291His	c.873A>C	transcript	ENST00000393147	protein_coding	800	.	Peptidase_S9B,_dipeptidylpeptidase_IV_N-terminal_(1),	.	1	2.472	B
SNU-308	Cellline	SAM18297150	TFCP2L1	2_121231875_C_T	2	121000000	C	T	0.707965	R431Q	missense_variant	MODERATE	ENSG00000115112	p.Arg431Gln	c.1292G>A	transcript	ENST00000263707	protein_coding	479	.	.	.	0.98	2.382	B
TGBC24	Cellline	SAM18297147	UGGT1	2_128189726_A_G	2	128000000	A	G	0.68	K1551R	missense_variant	MODERATE	ENSG00000136731	p.Lys1551Arg	c.4652A>G	transcript	ENST00000259253	protein_coding	1555	.	.	.	0.041	-0.361	B
G415	Cellline	SAM18297145	POTEJ	2_130657164_A_G	2	131000000	A	G	0.75	M802V	missense_variant	MODERATE	ENSG00000222038	p.Met802Val	c.2404A>G	transcript	ENST00000409602	protein_coding	1038	.	.	.	1	3.813	.
NOZ	Cellline	SAM18297149	GPR39	2_132417714_C_G	2	132000000	C	G	0.386831	I224M	missense_variant	MODERATE	ENSG00000183840	p.Ile224Met	c.672C>G	transcript	ENST00000329321	protein_coding	453	.	GPCR,_rhodopsin-like_superfamily_(1),	.	1	2.244	D
GB-d1	Cellline	SAM18297151	GPR39	2_132645484_C_T	2	133000000	C	T	0.073171	Q414*	stop_gained	HIGH	ENSG00000183840	p.Gln414*	c.1240C>T	transcript	ENST00000329321	protein_coding	453	.	.	.	0.998	3.009	.
TGBC24	Cellline	SAM18297147	RAB3GAP1	2_135130028_G_A	2	135000000	G	A	0.114286	R336H	missense_variant	MODERATE	ENSG00000115839	p.Arg336His	c.1007G>A	transcript	ENST00000442034	protein_coding	988	.	.	.	1	7.407	B
TGBC24	Cellline	SAM18297147	MCM6	2_135848112_T_C	2	136000000	T	C	0.8	N665S	missense_variant	MODERATE	ENSG00000076003	p.Asn665Ser	c.1994A>G	transcript	ENST00000264156	protein_coding	821	.	.	.	1	7.991	B
GB-d1	Cellline	SAM18297151	SPOPL	2_138550564_A_C	2	139000000	A	C	0.166667	S54R	missense_variant	MODERATE	ENSG00000144228	p.Ser54Arg	c.160A>C	transcript	ENST00000280098	protein_coding	392	.	TRAF-type_(1),TRAF-like_(1),MATH_(3),	.	1	9.339	D
GB-d1	Cellline	SAM18297151	ORC4	2_147939245_G_A	2	148000000	G	A	1	L285F	missense_variant	MODERATE	ENSG00000115947	p.Leu285Phe	c.853C>T	transcript	ENST00000264169	protein_coding	436	.	.	.	1	2.182	B
SNU-308	Cellline	SAM18297150	NMI	2_151275544_C_A	2	151000000	C	A	0.4375	D192Y	missense_variant	MODERATE	ENSG00000123609	p.Asp192Tyr	c.574G>T	transcript	ENST00000243346	protein_coding	307	.	Nmi/IFP_35_(1),Nucleotide-binding,_alpha-beta_plait_(1),	.	1	2.821	D
NOZ	Cellline	SAM18297149	NEB	2_151493375_C_T	2	151000000	C	T	0.326733	R8283H	missense_variant	MODERATE	ENSG00000183091	p.Arg8283His	c.24848G>A	transcript	ENST00000618972	protein_coding	8560	.	.	.	1.000000,1.000000	2.638000,2.638000	.
GB-d1	Cellline	SAM18297151	NEB	2_151609850_C_T	2	152000000	C	T	0.253968	D4097N	missense_variant	MODERATE	ENSG00000183091	p.Asp4097Asn	c.12289G>A	transcript	ENST00000618972	protein_coding	8560	.	.	.	1	4.802	D
GB-d1	Cellline	SAM18297151	NEB	2_151672386_T_A	2	152000000	T	A	0.293478	N1428Y	missense_variant	MODERATE	ENSG00000183091	p.Asn1428Tyr	c.4282A>T	transcript	ENST00000618972	protein_coding	8560	.	.	.	0.108	2.853	P
NOZ	Cellline	SAM18297149	NEB	2_151696731_G_A	2	152000000	G	A	0.160839	T492I	missense_variant	MODERATE	ENSG00000183091	p.Thr492Ile	c.1475C>T	transcript	ENST00000618972	protein_coding	8560	.	.	.	0.975	1.585	B
GB-d1	Cellline	SAM18297151	RBMS1	2_160303418_C_G	2	160000000	C	G	0.177778	E158Q	missense_variant	MODERATE	ENSG00000153250	p.Glu158Gln	c.472G>C	transcript	ENST00000348849	protein_coding	406	.	Nucleotide-binding,_alpha-beta_plait_(1),RNA_recognition_motif_domain_(3),	.	1	7.818	B
GB-d1	Cellline	SAM18297151	SCN2A	2_165315590_GA_G	2	165000000	GA	G	0.175	N503fs	frameshift_variant	HIGH	ENSG00000136531	p.Asn503fs	c.1508delA	transcript	ENST00000283256	protein_coding	2005	.	.	.	.	.	.
G415	Cellline	SAM18297145	SCN2A	2_165315646_A_C	2	165000000	A	C	0.056	N520T	missense_variant	MODERATE	ENSG00000136531	p.Asn520Thr	c.1559A>C	transcript	ENST00000283256	protein_coding	2005	.	Domain_of_unknown_function_DUF3451_(1),	.	0.975	2.735	B
NOZ	Cellline	SAM18297149	GALNT3	2_165749780_T_A	2	166000000	T	A	0.354839	T581S	missense_variant	MODERATE	ENSG00000115339	p.Thr581Ser	c.1741A>T	transcript	ENST00000392701	protein_coding	633	.	Ricin_B-related_lectin_(1),Ricin_B_lectin_(3),	.	1	4.985	B
G415	Cellline	SAM18297145	XIRP2	2_167243974_C_A	2	167000000	C	A	1	S861Y	missense_variant	MODERATE	ENSG00000163092	p.Ser861Tyr	c.2582C>A	transcript	ENST00000409195	protein_coding	3549	.	.	.	0	0.752	B
G415	Cellline	SAM18297145	XIRP2	2_167251128_C_A	2	167000000	C	A	1	H3246N	missense_variant	MODERATE	ENSG00000163092	p.His3246Asn	c.9736C>A	transcript	ENST00000409195	protein_coding	3549	.	.	.	0.355	3.774	P
NOZ	Cellline	SAM18297149	FASTKD1	2_169546478_G_T	2	170000000	G	T	0.369231	Q481K	missense_variant	MODERATE	ENSG00000138399	p.Gln481Lys	c.1441C>A	transcript	ENST00000453153	protein_coding	847	.	.	.	1	6.475	D
TGBC24	Cellline	SAM18297147	ITGA6	2_172487637_G_C	2	172000000	G	C	0.068966	.	splice_region_variant&intron_variant	LOW	ENSG00000091409	.	c.2361+7G>C	transcript	ENST00000442250	protein_coding		.	.	.	.	.	.
G415	Cellline	SAM18297145	CDCA7	2_173363391_G_A	2	173000000	G	A	1	D184N	missense_variant	MODERATE	ENSG00000144354	p.Asp184Asn	c.550G>A	transcript	ENST00000306721	protein_coding	450	.	.	.	1	7.974	D
TGBC24	Cellline	SAM18297147	CHRNA1	2_174757567_T_A	2	175000000	T	A	0.266667	N140Y	missense_variant&splice_region_variant	MODERATE	ENSG00000138435	p.Asn140Tyr	c.418A>T	transcript	ENST00000261007	protein_coding	482	.	Neurotransmitter-gated_ion-channel_ligand-binding_(3),	.	1	7.898	D
TGBC24	Cellline	SAM18297147	HOXD8	2_176130559_C_A	2	176000000	C	A	0.283951	P65T	missense_variant	MODERATE	ENSG00000175879	p.Pro65Thr	c.193C>A	transcript	ENST00000313173	protein_coding	290	.	.	.	0.996	-0.078	B
OCUG1	Cellline	SAM18297146	TTC30B	2_177550950_C_T	2	178000000	C	T	0.410405	R605H	missense_variant	MODERATE	ENSG00000196659	p.Arg605His	c.1814G>A	transcript	ENST00000408939	protein_coding	665	.	.	.	0.769	1.836	B
TGBC2	Cellline	SAM18297148	AC012499.1	2_177701087_T_A	2	178000000	T	A	0.029412	.	splice_region_variant&intron_variant	LOW	ENSG00000229941	.	n.144-7T>A	transcript	ENST00000412133	antisense		.	.	.	.	.	.
TGBC2	Cellline	SAM18297148	OSBPL6	2_178339063_C_G	2	178000000	C	G	0.488	T288S	missense_variant	MODERATE	ENSG00000079156	p.Thr288Ser	c.863C>G	transcript	ENST00000392505	protein_coding	959	.	.	.	1	7.487	B
TGBC2	Cellline	SAM18297148	TTN	2_178531095_G_A	2	179000000	G	A	0.506944	R35174C	missense_variant	MODERATE	ENSG00000155657	p.Arg35174Cys	c.105520C>T	transcript	ENST00000589042	protein_coding	35991	.	Immunoglobulin_I-set_(1),Immunoglobulin_subtype_2_(1),Immunoglobulin-like_(1),Peptidase_C2,_calpain,_large_subunit,_domain_III_(1),Ribonuclease_H-like_(1),Immunoglobulin-like_fold_(1),	.	1	7.963	D
GB-d1	Cellline	SAM18297151	TTN	2_178564498_G_T	2	179000000	G	T	0.289157	L27212I	missense_variant	MODERATE	ENSG00000155657	p.Leu27212Ile	c.81634C>A	transcript	ENST00000589042	protein_coding	35991	.	Fibronectin,_type_III_(4),Peptidase_C2,_calpain,_large_subunit,_domain_III_(1),Ribonuclease_H-like_(1),Immunoglobulin-like_fold_(1),	.	0.997	3.256	D
SNU-308	Cellline	SAM18297150	TTN	2_178566247_C_G	2	179000000	C	G	0.295238	E26629Q	missense_variant	MODERATE	ENSG00000155657	p.Glu26629Gln	c.79885G>C	transcript	ENST00000589042	protein_coding	35991	.	Immunoglobulin_subtype_(1),Immunoglobulin_I-set_(1),Immunoglobulin-like_(1),Peptidase_C2,_calpain,_large_subunit,_domain_III_(1),Ribonuclease_H-like_(1),Immunoglobulin-like_fold_(1),	.	1	7.77	B
GB-d1	Cellline	SAM18297151	TTN	2_178589575_C_G	2	179000000	C	G	0.08	R20717T	missense_variant	MODERATE	ENSG00000155657	p.Arg20717Thr	c.62150G>C	transcript	ENST00000589042	protein_coding	35991	.	Fibronectin,_type_III_(4),Peptidase_C2,_calpain,_large_subunit,_domain_III_(1),Ribonuclease_H-like_(1),Immunoglobulin-like_fold_(1),	.	1	3.888	D
NOZ	Cellline	SAM18297149	TTN	2_178718198_G_C	2	179000000	G	C	0.34717	L8270V	missense_variant	MODERATE	ENSG00000155657	p.Leu8270Val	c.24808C>G	transcript	ENST00000589042	protein_coding	35991	.	Immunoglobulin_I-set_(1),Immunoglobulin-like_(1),Ribonuclease_H-like_(1),Immunoglobulin-like_fold_(1),	.	0.934	1.58	D
GB-d1	Cellline	SAM18297151	TTN	2_178780048_C_G	2	179000000	C	G	1	K1227N	missense_variant	MODERATE	ENSG00000155657	p.Lys1227Asn	c.3681G>C	transcript	ENST00000589042	protein_coding	35991	.	Ribonuclease_H-like_(1),	.	1	3.547	P
TGBC2	Cellline	SAM18297148	CCDC141	2_178834409_C_T	2	179000000	C	T	0.555556	G1453R	missense_variant	MODERATE	ENSG00000163492	p.Gly1453Arg	c.4357G>A	transcript	ENST00000420890	protein_coding	1530	.	.	.	1	6.162	P
TGBC2	Cellline	SAM18297148	CERKL	2_181548566_C_T	2	182000000	C	T	0.561404	S397N	missense_variant	MODERATE	ENSG00000188452	p.Ser397Asn	c.1190G>A	transcript	ENST00000339098	protein_coding	558	.	.	.	0	-0.376	B
OCUG1	Cellline	SAM18297146	FSIP2	2_185791146_C_T	2	186000000	C	T	0.657895	T1426I	missense_variant	MODERATE	ENSG00000188738	p.Thr1426Ile	c.4277C>T	transcript	ENST00000343098	protein_coding	6996	.	.	.	0.073	0.361	.
NOZ	Cellline	SAM18297149	FSIP2	2_185793699_C_A	2	186000000	C	A	0.647059	T2277K	missense_variant	MODERATE	ENSG00000188738	p.Thr2277Lys	c.6830C>A	transcript	ENST00000343098	protein_coding	6996	.	.	.	0	0.377	.
GB-d1	Cellline	SAM18297151	FSIP2	2_185804913_G_C	2	186000000	G	C	0.290323	E5292Q	missense_variant	MODERATE	ENSG00000188738	p.Glu5292Gln	c.15874G>C	transcript	ENST00000343098	protein_coding	6996	.	.	.	1	2.227	.
TGBC24	Cellline	SAM18297147	FSIP2	2_185806557_G_A	2	186000000	G	A	0.294872	E5840K	missense_variant	MODERATE	ENSG00000188738	p.Glu5840Lys	c.17518G>A	transcript	ENST00000343098	protein_coding	6996	.	.	.	0.006	0.694	.
SNU-308	Cellline	SAM18297150	MSTN	2_190060366_T_C	2	190000000	T	C	0.363636	Y148C	missense_variant	MODERATE	ENSG00000138379	p.Tyr148Cys	c.443A>G	transcript	ENST00000260950	protein_coding	375	.	Transforming_growth_factor-beta,_N-terminal_(1),	.	1	2.4	B
TGBC2	Cellline	SAM18297148	MYO1B	2_191408197_G_C	2	191000000	G	C	0.353846	.	splice_region_variant&intron_variant	LOW	ENSG00000128641	.	c.2631+8G>C	transcript	ENST00000304164	protein_coding		.	.	.	.	.	.
TGBC2	Cellline	SAM18297148	SLC39A10	2_195683855_A_C	2	196000000	A	C	0.428571	N389H	missense_variant	MODERATE	ENSG00000196950	p.Asn389His	c.1165A>C	transcript	ENST00000359634	protein_coding	831	.	.	.	0.811	1.662	B
SNU-308	Cellline	SAM18297150	DNAH7	2_195775865_T_C	2	196000000	T	C	0.4	D3728G	missense_variant	MODERATE	ENSG00000118997	p.Asp3728Gly	c.11183A>G	transcript	ENST00000312428	protein_coding	4024	.	Dynein_heavy_chain_(1),	.	1	7.216	B
TGBC24	Cellline	SAM18297147	DNAH7	2_195873634_T_C	2	196000000	T	C	0.483871	N2116S	missense_variant	MODERATE	ENSG00000118997	p.Asn2116Ser	c.6347A>G	transcript	ENST00000312428	protein_coding	4024	.	ATPase,_AAA+_type,_core_(1),	.	1	7.655	B
OCUG1	Cellline	SAM18297146	PGAP1	2_196885476_CT_C	2	197000000	CT	C	0.294118	.	splice_acceptor_variant&intron_variant	HIGH	ENSG00000197121	.	c.1221-2delA	transcript	ENST00000354764	protein_coding		.	.	.	.	.	.
GB-d1	Cellline	SAM18297151	COQ10B	2_197462626_A_G	2	197000000	A	G	1	I114M	missense_variant	MODERATE	ENSG00000115520	p.Ile114Met	c.342A>G	transcript	ENST00000263960	protein_coding	238	.	START-like_domain_(1),	.	1	1.303	B
SNU-308	Cellline	SAM18297150	PLCL1	2_198085343_AT_A	2	198000000	AT	A	0.62963	W610fs	frameshift_variant	HIGH	ENSG00000115896	p.Trp610fs	c.1828delT	transcript	ENST00000428675	protein_coding	1095	.	.	.	.	.	.
NOZ	Cellline	SAM18297149	SATB2	2_199272222_C_A	2	199000000	C	A	0.108696	D731Y	missense_variant	MODERATE	ENSG00000119042	p.Asp731Tyr	c.2191G>T	transcript	ENST00000260926	protein_coding	733	.	.	.	0.998	4.144	P
G415	Cellline	SAM18297145	TYW5	2_199948391_C_T	2	200000000	C	T	0.256684	G54R	missense_variant	MODERATE	ENSG00000162971	p.Gly54Arg	c.160G>A	transcript	ENST00000354611	protein_coding	315	.	.	.	1	5.361	D
GB-d1	Cellline	SAM18297151	SGOL2	2_200572825_G_C	2	201000000	G	C	1	E827Q	missense_variant	MODERATE	ENSG00000163535	p.Glu827Gln	c.2479G>C	transcript	ENST00000357799	protein_coding	1265	.	.	.	0.015	0.511	P
GB-d1	Cellline	SAM18297151	SGOL2	2_200572927_G_C	2	201000000	G	C	0.985075	E861Q	missense_variant	MODERATE	ENSG00000163535	p.Glu861Gln	c.2581G>C	transcript	ENST00000357799	protein_coding	1265	.	.	.	0.042	1.142	D
OCUG1	Cellline	SAM18297146	ORC2	2_200913946_T_C	2	201000000	T	C	0.3125	N505D	missense_variant	MODERATE	ENSG00000115942	p.Asn505Asp	c.1513A>G	transcript	ENST00000234296	protein_coding	577	.	.	.	1	4.523	B
SNU-308	Cellline	SAM18297150	MPP4	2_201690247_C_A	2	202000000	C	A	0.675	K78N	missense_variant	MODERATE	ENSG00000082126	p.Lys78Asn	c.234G>T	transcript	ENST00000409474	protein_coding	637	.	L27_(2),	.	0.967	1.551	P
TGBC24	Cellline	SAM18297147	ALS2	2_201705166_G_A	2	202000000	G	A	0.12381	S1554L	missense_variant	MODERATE	ENSG00000003393	p.Ser1554Leu	c.4661C>T	transcript	ENST00000264276	protein_coding	1657	.	Vacuolar_sorting_protein_9_(2),	.	1	8.903	D
G415	Cellline	SAM18297145	NBEAL1	2_203107777_G_T	2	203000000	G	T	0.993939	C484F	missense_variant	MODERATE	ENSG00000144426	p.Cys484Phe	c.1451G>T	transcript	ENST00000449802	protein_coding	2694	.	Armadillo-type_fold_(1),	.	1	9.23	D
GB-d1	Cellline	SAM18297151	PARD3B	2_204965315_TA_T	2	205000000	TA	T	0.764706	K130fs	frameshift_variant	HIGH	ENSG00000116117	p.Lys130fs	c.390delA	transcript	ENST00000406610	protein_coding	1205	.	.	.	.	.	.
G415	Cellline	SAM18297145	DYTN	2_206700155_C_T	2	207000000	C	T	1	C182Y	missense_variant	MODERATE	ENSG00000232125	p.Cys182Tyr	c.545G>A	transcript	ENST00000452335	protein_coding	578	.	EF-hand_domain,_type_2_(1),	.	1	2.855	P
NOZ	Cellline	SAM18297149	METTL21A	2_207624268_G_T	2	208000000	G	T	0.37037	D36E	missense_variant	MODERATE	ENSG00000144401	p.Asp36Glu	c.108C>A	transcript	ENST00000272839	protein_coding	236	.	.	.	1	5.084	D
NOZ	Cellline	SAM18297149	ERBB4	2_211430947_T_G	2	211000000	T	G	0.1875	K881Q	missense_variant&splice_region_variant	MODERATE	ENSG00000178568	p.Lys881Gln	c.2641A>C	transcript	ENST00000342788	protein_coding	1308	.	Serine-threonine/tyrosine-protein_kinase_(1),Protein_kinase-like_domain_(1),Tyrosine-protein_kinase,_catalytic_domain_(1),Protein_kinase,_catalytic_domain_(1),	.	1	7.967	D
TGBC2	Cellline	SAM18297148	BARD1	2_214781414_C_A	2	215000000	C	A	0.368421	V154F	missense_variant	MODERATE	ENSG00000138376	p.Val154Phe	c.460G>T	transcript	ENST00000260947	protein_coding	777	.	.	.	1	2.384	D
TGBC2	Cellline	SAM18297148	ABCA12	2_214978956_T_G	2	215000000	T	G	0.421053	K1609Q	missense_variant	MODERATE	ENSG00000144452	p.Lys1609Gln	c.4825A>C	transcript	ENST00000272895	protein_coding	2595	.	.	.	1	6.044	D
NOZ	Cellline	SAM18297149	ABCA12	2_214982202_A_T	2	215000000	A	T	0.550725	S1522T	missense_variant	MODERATE	ENSG00000144452	p.Ser1522Thr	c.4564T>A	transcript	ENST00000272895	protein_coding	2595	.	ATPase,_AAA+_type,_core_(1),ABC_transporter-like_(1),	.	1	3.31	B
OCUG1	Cellline	SAM18297146	PECR	2_216043918_G_A	2	216000000	G	A	0.438596	S271L	missense_variant	MODERATE	ENSG00000115425	p.Ser271Leu	c.812C>T	transcript	ENST00000265322	protein_coding	303	.	.	.	0	-1.591	B
TGBC24	Cellline	SAM18297147	GPBAR1	2_218263587_C_G	2	218000000	C	G	0.402597	T288R	missense_variant	MODERATE	ENSG00000179921	p.Thr288Arg	c.863C>G	transcript	ENST00000479077	protein_coding	330	.	.	.	0.945	2.017	D
GB-d1	Cellline	SAM18297151	TUBA4B	2_219271292_G_T	2	219000000	G	T	0.982759	G107*	stop_gained	HIGH	ENSG00000243910	p.Gly107*	c.319G>T	transcript	ENST00000490341	protein_coding	241	.	.	.	.	.	.
G415	Cellline	SAM18297145	PTPRN	2_219301651_C_T	2	219000000	C	T	0.981132	E355K	missense_variant	MODERATE	ENSG00000054356	p.Glu355Lys	c.1063G>A	transcript	ENST00000295718	protein_coding	979	.	.	.	0.99	2.509	D
TGBC2	Cellline	SAM18297148	DES	2_219420603_G_C	2	219000000	G	C	0.494505	E282Q	missense_variant	MODERATE	ENSG00000175084	p.Glu282Gln	c.844G>C	transcript	ENST00000373960	protein_coding	470	.	Filament_(1),	.	1	9.657	D
OCUG1	Cellline	SAM18297146	COL4A4	2_227012238_G_C	2	227000000	G	C	0.404762	P1426A	missense_variant	MODERATE	ENSG00000081052	p.Pro1426Ala	c.4276C>G	transcript	ENST00000396625	protein_coding	1690	.	.	.	1	3.6	P
TGBC2	Cellline	SAM18297148	COL4A4	2_227059590_C_A	2	227000000	C	A	0.666667	G733V	missense_variant	MODERATE	ENSG00000081052	p.Gly733Val	c.2198G>T	transcript	ENST00000396625	protein_coding	1690	.	.	.	0	-1.181	P
OCUG1	Cellline	SAM18297146	COL4A3	2_227267014_C_T	2	227000000	C	T	0.60396	T477I	missense_variant	MODERATE	ENSG00000169031	p.Thr477Ile	c.1430C>T	transcript	ENST00000396578	protein_coding	1670	.	.	.	0.004	0.333	B
TGBC24	Cellline	SAM18297147	SPHKAP	2_228017080_G_T	2	228000000	G	T	0.47191	N1258K	missense_variant	MODERATE	ENSG00000153820	p.Asn1258Lys	c.3774C>A	transcript	ENST00000392056	protein_coding	1700	.	.	.	1	1.539	D
NOZ	Cellline	SAM18297149	NMUR1	2_231525246_A_G	2	232000000	A	G	0.308824	S360P	missense_variant	MODERATE	ENSG00000171596	p.Ser360Pro	c.1078T>C	transcript	ENST00000305141	protein_coding	426	.	.	.	1	9.107	D
GB-d1	Cellline	SAM18297151	CHRNG	2_232541451_C_G	2	233000000	C	G	1	P143R	missense_variant	MODERATE	ENSG00000196811	p.Pro143Arg	c.428C>G	transcript	ENST00000389494	protein_coding	517	.	Neurotransmitter-gated_ion-channel_ligand-binding_(3),	.	1	6.026	D
TGBC2	Cellline	SAM18297148	EIF4E2	2_232556534_A_G	2	233000000	A	G	0.411765	.	splice_region_variant&intron_variant	LOW	ENSG00000135930	.	c.135+4A>G	transcript	ENST00000258416	protein_coding		.	.	.	.	.	.
NOZ	Cellline	SAM18297149	GIGYF2	2_232845778_G_A	2	233000000	G	A	0.571429	E1140K	missense_variant	MODERATE	ENSG00000204120	p.Glu1140Lys	c.3418G>A	transcript	ENST00000409480	protein_coding	1321	.	.	.	1	9.869	D
TGBC2	Cellline	SAM18297148	USP40	2_233485945_C_T	2	233000000	C	T	0.488889	R1088H	missense_variant	MODERATE	ENSG00000085982	p.Arg1088His	c.3263G>A	transcript	ENST00000450966	protein_coding	1247	.	.	.	1.000000,1.000000	1.654000,1.654000	.
G415	Cellline	SAM18297145	MROH2A	2_233789906_C_T	2	234000000	C	T	1	R155*	stop_gained	HIGH	ENSG00000185038	p.Arg155*	c.463C>T	transcript	ENST00000610772	protein_coding	1688	.	.	.	0.987	0.924	.
TGBC24	Cellline	SAM18297147	MROH2A	2_233816856_T_G	2	234000000	T	G	0.5	W981G	missense_variant	MODERATE	ENSG00000185038	p.Trp981Gly	c.2941T>G	transcript	ENST00000610772	protein_coding	1688	.	.	.	0.035	-0.439	.
G415	Cellline	SAM18297145	GBX2	2_236167667_G_C	2	236000000	G	C	0.977273	S102C	missense_variant	MODERATE	ENSG00000168505	p.Ser102Cys	c.305C>G	transcript	ENST00000306318	protein_coding	348	.	.	.	1.000000,1.000000	2.959000,2.959000	.
TGBC2	Cellline	SAM18297148	ILKAP	2_238170945_C_T	2	238000000	C	T	0.351852	E346K	missense_variant&splice_region_variant	MODERATE	ENSG00000132323	p.Glu346Lys	c.1036G>A	transcript	ENST00000254654	protein_coding	392	.	Protein_phosphatase_2C-like_(5),	.	0.963	2.097	B
OCUG1	Cellline	SAM18297146	ANKMY1	2_240529284_C_T	2	241000000	C	T	0.393939	G236R	missense_variant	MODERATE	ENSG00000144504	p.Gly236Arg	c.706G>A	transcript	ENST00000401804	protein_coding	1030	.	.	.	0.010000,0.010000	1.134000,1.134000	.
TGBC2	Cellline	SAM18297148	AGXT	2_240868896_C_T	2	241000000	C	T	0.365854	P11S	missense_variant	MODERATE	ENSG00000172482	p.Pro11Ser	c.31C>T	transcript	ENST00000307503	protein_coding	392	.	Pyridoxal_phosphate-dependent_transferase,_major_domain_(1),	.	0.993	3.646	D
TGBC24	Cellline	SAM18297147	HDLBP	2_241239913_C_G	2	241000000	C	G	0.529915	L793F	missense_variant	MODERATE	ENSG00000115677	p.Leu793Phe	c.2379G>C	transcript	ENST00000310931	protein_coding	1268	.	.,K_Homology_(1),,.	.	0.996000,0.996000,0.996000	0.337000,0.337000,0.337000	.
GB-d1	Cellline	SAM18297151	43345	2_241326039_G_C	2	241000000	G	C	0.166667	G54A	missense_variant	MODERATE	ENSG00000168385	p.Gly54Ala	c.161G>C	transcript	ENST00000616972	protein_coding	396	.	.	.	1	9.666	D
G415	Cellline	SAM18297145	DTYMK	2_241678549_C_T	2	242000000	C	T	1	G144E	missense_variant	MODERATE	ENSG00000168393	p.Gly144Glu	c.431G>A	transcript	ENST00000305784	protein_coding	212	.	.	.	1.000000,1.000000	6.945000,6.945000	.
TGBC2	Cellline	SAM18297148	CNTN4	3_2902894_C_T	3	2902894	C	T	0.294118	Q366*	stop_gained	HIGH	ENSG00000144619	p.Gln366*	c.1096C>T	transcript	ENST00000397461	protein_coding	1026	.	.	.	1	2.236	.
G415	Cellline	SAM18297145	CNTN4	3_3053909_A_T	3	3053909	A	T	0.09375	I972F	missense_variant	MODERATE	ENSG00000144619	p.Ile972Phe	c.2914A>T	transcript	ENST00000397461	protein_coding	1026	.	Fibronectin,_type_III_(3),Immunoglobulin-like_fold_(1),	.	1	6.947	D
SNU-308	Cellline	SAM18297150	SETD5	3_9447234_C_CT	3	9447234	C	CT	0.446429	V590fs	frameshift_variant	HIGH	ENSG00000168137	p.Val590fs	c.1767dupT	transcript	ENST00000407969	protein_coding	1461	.	.	.	.	.	.
SNU-308	Cellline	SAM18297150	IL17RC	3_9923989_G_GC	3	9923989	G	GC	0.522388	K318fs	frameshift_variant	HIGH	ENSG00000163702	p.Lys318fs	c.950dupC	transcript	ENST00000295981	protein_coding	791	.	.	.	.	.	.
TGBC2	Cellline	SAM18297148	MKRN2	3_12568929_C_A	3	12568929	C	A	0.217391	D27E	missense_variant	MODERATE	ENSG00000075975	p.Asp27Glu	c.81C>A	transcript	ENST00000170447	protein_coding	416	.	Zinc_finger,_CCCH-type_(2),	.	0.78	1.137	D
SNU-308	Cellline	SAM18297150	TMEM43	3_14132929_AC_A	3	14132929	AC	A	0.29	P170fs	frameshift_variant&splice_region_variant	HIGH	ENSG00000170876	p.Pro170fs	c.510delC	transcript	ENST00000306077	protein_coding	400	.	.	.	.	.	.
G415	Cellline	SAM18297145	HACL1	3_15580045_C_A	3	15580045	C	A	0.608247	G223V	missense_variant&splice_region_variant	MODERATE	ENSG00000131373	p.Gly223Val	c.668G>T	transcript	ENST00000321169	protein_coding	578	.	Thiamine_pyrophosphate_enzyme,_central_domain_(1),	.	1	7.136	D
G415	Cellline	SAM18297145	SATB1	3_18352063_C_A	3	18352063	C	A	0.694444	E570*	stop_gained	HIGH	ENSG00000182568	p.Glu570*	c.1708G>T	transcript	ENST00000417717	protein_coding	795	.	.	.	1	7.792	.
GB-d1	Cellline	SAM18297151	KCNH8	3_19513054_G_A	3	19513054	G	A	0.076923	E722K	missense_variant	MODERATE	ENSG00000183960	p.Glu722Lys	c.2164G>A	transcript	ENST00000328405	protein_coding	1107	.	.	.	1	5.057	B
G415	Cellline	SAM18297145	ZNF385D	3_21750895_C_A	3	21750895	C	A	0.606061	G8C	missense_variant&splice_region_variant	MODERATE	ENSG00000151789	p.Gly8Cys	c.22G>T	transcript	ENST00000281523	protein_coding	395	.	.	.	1	5.532	D
NOZ	Cellline	SAM18297149	GADL1	3_30854789_T_C	3	30854789	T	C	0.564103	N113S	missense_variant&splice_region_variant	MODERATE	ENSG00000144644	p.Asn113Ser	c.338A>G	transcript	ENST00000282538	protein_coding	521	.	Pyridoxal_phosphate-dependent_transferase,_major_domain_(1),	.	1	0.811	B
NOZ	Cellline	SAM18297149	TRANK1	3_36834798_T_C	3	36834798	T	C	0.303797	E1832G	missense_variant	MODERATE	ENSG00000168016	p.Glu1832Gly	c.5495A>G	transcript	ENST00000429976	protein_coding	2925	.	.	.	1	3.873	P
NOZ	Cellline	SAM18297149	GOLGA4	3_37296130_T_C	3	37296130	T	C	0.618123	V264A	missense_variant	MODERATE	ENSG00000144674	p.Val264Ala	c.791T>C	transcript	ENST00000356847	protein_coding	2243	.	.	.	0.015	-0.248	B
GB-d1	Cellline	SAM18297151	PLCD1	3_38016711_C_T	3	38016711	C	T	0.979592	E91K	missense_variant	MODERATE	ENSG00000187091	p.Glu91Lys	c.271G>A	transcript	ENST00000463876	protein_coding	777	.	Pleckstrin_homology-type_(1),Pleckstrin_homology_domain_(2),	.	0.999	4.025	P
SNU-308	Cellline	SAM18297150	DLEC1	3_38039343_ACCTGGAAGTCCT_A	3	38039343	ACCTGGAAGTCCT	A	0.368	W41S44del	disruptive_inframe_deletion	MODERATE	ENSG00000008226	p.Trp41_Ser44del	c.122_133delGGAAGTCCTCCT	transcript	ENST00000346219	protein_coding	1778	.	.	.	.	.	.
GB-d1	Cellline	SAM18297151	DLEC1	3_38097833_C_A	3	38097833	C	A	0.222222	N885K	missense_variant	MODERATE	ENSG00000008226	p.Asn885Lys	c.2655C>A	transcript	ENST00000346219	protein_coding	1778	.	.	.	0.008	-0.074	D
NOZ	Cellline	SAM18297149	EXOG	3_38497715_T_G	3	38497715	T	G	0.067797	Y84D	missense_variant	MODERATE	ENSG00000157036	p.Tyr84Asp	c.250T>G	transcript	ENST00000287675	protein_coding	368	.	.,DNA/RNA_non-specific_endonuclease_(2),Extracellular_Endonuclease,_subunit_A_(2),	.	1.000000,1.000000	5.644000,5.644000	.
G415	Cellline	SAM18297145	SCN11A	3_38903891_C_G	3	38903891	C	G	0.050633	E606Q	missense_variant	MODERATE	ENSG00000168356	p.Glu606Gln	c.1816G>C	transcript	ENST00000302328	protein_coding	1791	.	.	.	0	-2.044	B
NOZ	Cellline	SAM18297149	SNRK	3_43348249_T_C	3	43348249	T	C	0.384615	Y664H	missense_variant	MODERATE	ENSG00000163788	p.Tyr664His	c.1990T>C	transcript	ENST00000296088	protein_coding	765	.	.	.	1	3.601	B
NOZ	Cellline	SAM18297149	KIF15	3_44794305_C_T	3	44794305	C	T	0.648936	T243I	missense_variant	MODERATE	ENSG00000163808	p.Thr243Ile	c.728C>T	transcript	ENST00000326047	protein_coding	1388	.	Kinesin,_motor_domain_(5),	.	0.978	2.492	B
OCUG1	Cellline	SAM18297146	KIF15	3_44812256_C_A	3	44812256	C	A	0.92623	D748E	missense_variant	MODERATE	ENSG00000163808	p.Asp748Glu	c.2244C>A	transcript	ENST00000326047	protein_coding	1388	.	.	.	1	2.301	P
NOZ	Cellline	SAM18297149	TGM4	3_44903922_C_T	3	44903922	C	T	0.383178	P337L	missense_variant	MODERATE	ENSG00000163810	p.Pro337Leu	c.1010C>T	transcript	ENST00000296125	protein_coding	684	.	Transglutaminase-like_(2),	.	0	-1.664	D
TGBC24	Cellline	SAM18297147	LZTFL1	3_45830980_G_A	3	45830980	G	A	0.440678	A178V	missense_variant	MODERATE	ENSG00000163818	p.Ala178Val	c.533C>T	transcript	ENST00000296135	protein_coding	299	.	.	.	0.981	3.426	B
NOZ	Cellline	SAM18297149	LRRC2	3_46545126_T_C	3	46545126	T	C	0.684211	T85A	missense_variant	MODERATE	ENSG00000163827	p.Thr85Ala	c.253A>G	transcript	ENST00000296144	protein_coding	371	.	.	.	0	-3.925	B
GB-d1	Cellline	SAM18297151	SCAP	3_47417630_A_T	3	47417630	A	T	0.977778	S882T	missense_variant	MODERATE	ENSG00000114650	p.Ser882Thr	c.2644T>A	transcript	ENST00000265565	protein_coding	1279	.	.	.	0.999	1.127	B
GB-d1	Cellline	SAM18297151	CAMP	3_48224620_G_A	3	48224620	G	A	0.945946	M112I	missense_variant	MODERATE	ENSG00000164047	p.Met112Ile	c.336G>A	transcript	ENST00000296435	protein_coding	173	.	.	.	0.366	0.356	B
SNU-308	Cellline	SAM18297150	CELSR3	3_48659066_C_T	3	48659066	C	T	0.40625	G1190D	missense_variant	MODERATE	ENSG00000008300	p.Gly1190Asp	c.3569G>A	transcript	ENST00000164024	protein_coding	3312	.	Cadherin_(1),Cadherin-like_(1),	.	1	6.037	D
GB-d1	Cellline	SAM18297151	QRICH1	3_49057298_A_G	3	49057298	A	G	0.4	I301T	missense_variant	MODERATE	ENSG00000198218	p.Ile301Thr	c.902T>C	transcript	ENST00000357496	protein_coding	776	.	.	.	1	8.962	P
G415	Cellline	SAM18297145	LAMB2	3_49123205_A_T	3	49123205	A	T	0.593333	M1384K	missense_variant	MODERATE	ENSG00000172037	p.Met1384Lys	c.4151T>A	transcript	ENST00000305544	protein_coding	1798	.	.	.	0.936	4.625	B
NOZ	Cellline	SAM18297149	LAMB2	3_49129716_C_T	3	49129716	C	T	0.529412	R469Q	missense_variant&splice_region_variant	MODERATE	ENSG00000172037	p.Arg469Gln	c.1406G>A	transcript	ENST00000305544	protein_coding	1798	.	EGF-like,_laminin_(2),	.	0.681	1.069	D
NOZ	Cellline	SAM18297149	SEMA3F	3_50174261_C_T	3	50174261	C	T	0.077922	Q123*	stop_gained	HIGH	ENSG00000001617	p.Gln123*	c.367C>T	transcript	ENST00000002829	protein_coding	785	.	.	.	1	3.996	.
GB-d1	Cellline	SAM18297151	CACNA2D2	3_50366114_T_A	3	50366114	T	A	1	Y928F	missense_variant	MODERATE	ENSG00000007402	p.Tyr928Phe	c.2783A>T	transcript	ENST00000423994	protein_coding	1153	.	.	.	1	5.75	B
OCUG1	Cellline	SAM18297146	DOCK3	3_51227354_T_A	3	51227354	T	A	0.565217	N483K	missense_variant	MODERATE	ENSG00000088538	p.Asn483Lys	c.1449T>A	transcript	ENST00000266037	protein_coding	2030	.	.	.	1	1.054	D
OCUG1	Cellline	SAM18297146	STAB1	3_52524175_C_CCTGT	3	52524175	C	CCTGT	0.804545	F2542fs	frameshift_variant	HIGH	ENSG00000010327	p.Phe2542fs	c.7621_7624dupGTCT	transcript	ENST00000321725	protein_coding	2570	.	.	.	.	.	.
TGBC24	Cellline	SAM18297147	PBRM1	3_52579097_C_CA	3	52579097	C	CA	0.861111	V1164fs	frameshift_variant	HIGH	ENSG00000163939	p.Val1164fs	c.3489dupT	transcript	ENST00000296302	protein_coding	1689	.	.	.	.	.	.
G415	Cellline	SAM18297145	DCP1A	3_53304294_T_C	3	53304294	T	C	0.41791	.	splice_region_variant&intron_variant	LOW	ENSG00000272886	.	c.511-4A>G	transcript	ENST00000610213	protein_coding		.	.	.	.	.	.
GB-d1	Cellline	SAM18297151	CACNA1D	3_53749409_C_G	3	53749409	C	G	0.098214	I1172M	missense_variant	MODERATE	ENSG00000157388	p.Ile1172Met	c.3516C>G	transcript	ENST00000288139	protein_coding	2181	.	.	.	0.996	0.49	D
GB-d1	Cellline	SAM18297151	IL17RB	3_53849678_C_A	3	53849678	C	A	0.333333	Q37K	missense_variant	MODERATE	ENSG00000056736	p.Gln37Lys	c.109C>A	transcript	ENST00000288167	protein_coding	502	.	.	.	0.028	0.383	B
NOZ	Cellline	SAM18297149	ARHGEF3	3_56729318_C_G	3	56729318	C	G	0.642384	Q543H	missense_variant	MODERATE	ENSG00000163947	p.Gln543His	c.1629G>C	transcript	ENST00000338458	protein_coding	558	.	.	.	1	0.743	P
TGBC24	Cellline	SAM18297147	IL17RD	3_57105921_C_T	3	57105921	C	T	0.976744	R228H	missense_variant	MODERATE	ENSG00000144730	p.Arg228His	c.683G>A	transcript	ENST00000296318	protein_coding	739	.	.	.	0.998	1.072	B
GB-d1	Cellline	SAM18297151	SLMAP	3_57916959_C_G	3	57916959	C	G	0.165517	S714C	missense_variant	MODERATE	ENSG00000163681	p.Ser714Cys	c.2141C>G	transcript	ENST00000428312	protein_coding	828	.	.	.	0.997000,0.997000	3.268000,3.268000	.
G415	Cellline	SAM18297145	ABHD6	3_58293753_G_T	3	58293753	G	T	0.173333	K334N	missense_variant	MODERATE	ENSG00000163686	p.Lys334Asn	c.1002G>T	transcript	ENST00000295962	protein_coding	337	.	.	.	1	1.874	D
OCUG1	Cellline	SAM18297146	RPP14	3_58316551_G_A	3	58316551	G	A	0.061404	E67K	missense_variant	MODERATE	ENSG00000163684	p.Glu67Lys	c.199G>A	transcript	ENST00000295959	protein_coding	124	.	.	.	1	6.761	P
TGBC24	Cellline	SAM18297147	ACOX2	3_58505225_C_A	3	58505225	C	A	1	*682Lext*?	stop_lost	HIGH	ENSG00000168306	p.Ter682Leuext*?	c.2045G>T	transcript	ENST00000302819	protein_coding	681	.	.	.	0.998	1.006	.
TGBC2	Cellline	SAM18297148	PSMD6	3_64022655_G_C	3	64022655	G	C	0.327869	R98G	missense_variant	MODERATE	ENSG00000163636	p.Arg98Gly	c.292C>G	transcript	ENST00000492933	protein_coding	442	.	.	.	0.001	0.832	B
GB-d1	Cellline	SAM18297151	ADAMTS9	3_64603935_A_C	3	64603935	A	C	0.307692	L1245W	missense_variant	MODERATE	ENSG00000163638	p.Leu1245Trp	c.3734T>G	transcript	ENST00000498707	protein_coding	1935	.	.	.	0.983000,0.983000	3.437000,3.437000	D
G415	Cellline	SAM18297145	FRMD4B	3_69193678_T_C	3	69193678	T	C	0.181818	K562E	missense_variant	MODERATE	ENSG00000114541	p.Lys562Glu	c.1684A>G	transcript	ENST00000398540	protein_coding	1034	.	.	.	1	5.71	P
GB-d1	Cellline	SAM18297151	CNTN3	3_74301480_A_C	3	74301480	A	C	0.146341	Y671*	stop_gained	HIGH	ENSG00000113805	p.Tyr671*	c.2013T>G	transcript	ENST00000263665	protein_coding	1028	.	.	.	0.995	0.497	.
NOZ	Cellline	SAM18297149	ZNF717	3_75741278_G_A	3	75741278	G	A	0.573529	S42L	missense_variant&splice_region_variant	MODERATE	ENSG00000227124	p.Ser42Leu	c.125C>T	transcript	ENST00000478296	protein_coding	864	.	.	.	0.001	0.041	B
TGBC24	Cellline	SAM18297147	ROBO1	3_79589832_A_C	3	79589832	A	C	0.971631	L27R	missense_variant	MODERATE	ENSG00000169855	p.Leu27Arg	c.80T>G	transcript	ENST00000464233	protein_coding	1651	.	.	.	1	6.015	D
GB-d1	Cellline	SAM18297151	MINA	3_97949852_G_C	3	97949852	G	C	0.909091	S351*	stop_gained	HIGH	ENSG00000170854	p.Ser351*	c.1052C>G	transcript	ENST00000333396	protein_coding	465	.	.	.	0.002	1.28	.
OCUG1	Cellline	SAM18297146	NIT2	3_100346261_G_T	3	100000000	G	T	0.486486	.	splice_region_variant&intron_variant	LOW	ENSG00000114021	.	c.505+6G>T	transcript	ENST00000394140	protein_coding		.	.	.	0	-0.676	.
NOZ	Cellline	SAM18297149	LNP1	3_100451756_A_T	3	100000000	A	T	0.044444	H78L	missense_variant	MODERATE	ENSG00000206535	p.His78Leu	c.233A>T	transcript	ENST00000489752	protein_coding	191	.	.	.	0.001	1.079	B
OCUG1	Cellline	SAM18297146	ABI3BP	3_100825847_G_C	3	101000000	G	C	0.408451	.	splice_region_variant&intron_variant	LOW	ENSG00000154175	.	c.2624-3C>G	transcript	ENST00000471714	protein_coding		.	.	.	.	.	.
SNU-308	Cellline	SAM18297150	ABI3BP	3_100834734_C_T	3	101000000	C	T	0.47619	R751H	missense_variant	MODERATE	ENSG00000154175	p.Arg751His	c.2252G>A	transcript	ENST00000471714	protein_coding	1777	.	.	.	0.999000,0.999000	0.240000,0.240000	B
NOZ	Cellline	SAM18297149	IMPG2	3_101242793_G_C	3	101000000	G	C	0.070352	P973A	missense_variant	MODERATE	ENSG00000081148	p.Pro973Ala	c.2917C>G	transcript	ENST00000193391	protein_coding	1241	.	SEA_(2),	.	0.993	3.171	B
GB-d1	Cellline	SAM18297151	DPPA4	3_109333885_T_A	3	109000000	T	A	0.018868	I55F	missense_variant	MODERATE	ENSG00000121570	p.Ile55Phe	c.163A>T	transcript	ENST00000335658	protein_coding	304	.	.	.	0	-1.085	B
TGBC24	Cellline	SAM18297147	SLC9C1	3_112262946_C_G	3	112000000	C	G	1	G392A	missense_variant	MODERATE	ENSG00000172139	p.Gly392Ala	c.1175G>C	transcript	ENST00000305815	protein_coding	1177	.	Cation/H+_exchanger_(1),	.	0	0.318	B
OCUG1	Cellline	SAM18297146	NAA50	3_113724042_C_G	3	114000000	C	G	0.6	R21T	missense_variant	MODERATE	ENSG00000121579	p.Arg21Thr	c.62G>C	transcript	ENST00000240922	protein_coding	169	.	GCN5-related_N-acetyltransferase_(GNAT)_domain_(1),Acyl-CoA_N-acyltransferase_(2),	.	1	7.743	B
NOZ	Cellline	SAM18297149	NDUFB4	3_120596385_C_T	3	121000000	C	T	0.37931	S9L	missense_variant	MODERATE	ENSG00000065518	p.Ser9Leu	c.26C>T	transcript	ENST00000184266	protein_coding	129	.	.	.	0.007	2.238	D
TGBC2	Cellline	SAM18297148	POLQ	3_121481583_T_C	3	121000000	T	C	0.188679	E2202G	missense_variant	MODERATE	ENSG00000051341	p.Glu2202Gly	c.6605A>G	transcript	ENST00000621776	protein_coding	2725	.	.	.	1	4.935	D
G415	Cellline	SAM18297145	CASR	3_122262122_G_A	3	122000000	G	A	0.754902	G363S	missense_variant	MODERATE	ENSG00000036828	p.Gly363Ser	c.1087G>A	transcript	ENST00000498619	protein_coding	1088	.	Extracellular_ligand-binding_receptor_(1),	.	1	3.402	B
NOZ	Cellline	SAM18297149	KPNA1	3_122427697_A_G	3	122000000	A	G	0.450704	C424R	missense_variant	MODERATE	ENSG00000114030	p.Cys424Arg	c.1270T>C	transcript	ENST00000344337	protein_coding	538	.	Armadillo-like_helical_(1),Armadillo-type_fold_(1),	.	1	7.164	D
G415	Cellline	SAM18297145	DTX3L	3_122568798_G_A	3	123000000	G	A	0.26601	E237K	missense_variant	MODERATE	ENSG00000163840	p.Glu237Lys	c.709G>A	transcript	ENST00000296161	protein_coding	740	.	.	.	0	-0.205	B
SNU-308	Cellline	SAM18297150	PARP15	3_122605942_GACA_G	3	123000000	GACA	G	0.46	N66del	disruptive_inframe_deletion	MODERATE	ENSG00000173200	p.Asn66del	c.198_200delCAA	transcript	ENST00000464300	protein_coding	678	.	.	.	.	.	.
OCUG1	Cellline	SAM18297146	CFAP100	3_126423590_C_T	3	126000000	C	T	0.445783	T412M	missense_variant	MODERATE	ENSG00000163885	p.Thr412Met	c.1235C>T	transcript	ENST00000505024	protein_coding	612	.	.	.	0.997	0.646	B
OCUG1	Cellline	SAM18297146	PLXNA1	3_127014779_G_A	3	127000000	G	A	0.419355	R942Q	missense_variant	MODERATE	ENSG00000114554	p.Arg942Gln	c.2825G>A	transcript	ENST00000393409	protein_coding	1896	.	Cell_surface_receptor_IPT/TIG_(2),Immunoglobulin_E-set_(1),Immunoglobulin-like_fold_(1),	.	0.63	3.429	P
NOZ	Cellline	SAM18297149	MCM2	3_127617999_C_T	3	128000000	C	T	0.532847	S644F	missense_variant	MODERATE	ENSG00000073111	p.Ser644Phe	c.1931C>T	transcript	ENST00000265056	protein_coding	904	.	.	.	1	5.751	D
OCUG1	Cellline	SAM18297146	MGLL	3_127695188_G_A	3	128000000	G	A	0.358491	V201V	splice_region_variant&synonymous_variant	LOW	ENSG00000074416	p.Val201Val	c.603C>T	transcript	ENST00000265052	protein_coding	313	.	.	.	0.004	-2.107	.
NOZ	Cellline	SAM18297149	EEFSEC	3_128262180_G_A	3	128000000	G	A	0.422222	A193T	missense_variant	MODERATE	ENSG00000132394	p.Ala193Thr	c.577G>A	transcript	ENST00000254730	protein_coding	596	.	Protein_synthesis_factor,_GTP-binding_(1),	.	1	9.064	P
GB-d1	Cellline	SAM18297151	GATA2	3_128481253_C_G	3	128000000	C	G	0.058333	K403N	missense_variant	MODERATE	ENSG00000179348	p.Lys403Asn	c.1209G>C	transcript	ENST00000341105	protein_coding	480	.	.	.	0.99	0.312	D
G415	Cellline	SAM18297145	RPN1	3_128620593_C_T	3	129000000	C	T	0.723404	V548M	missense_variant&splice_region_variant	MODERATE	ENSG00000163902	p.Val548Met	c.1642G>A	transcript	ENST00000296255	protein_coding	607	.	.	.	1	7.172	D
TGBC24	Cellline	SAM18297147	COL6A6	3_130563640_G_A	3	131000000	G	A	1	A213T	missense_variant	MODERATE	ENSG00000206384	p.Ala213Thr	c.637G>A	transcript	ENST00000358511	protein_coding	2263	.	.	.	0.001	0.866	B
NOZ	Cellline	SAM18297149	PIK3R4	3_130735885_T_G	3	131000000	T	G	0.454545	H284P	missense_variant	MODERATE	ENSG00000196455	p.His284Pro	c.851A>C	transcript	ENST00000356763	protein_coding	1358	.	Serine/threonine-protein_kinase-like_domain_(1),Armadillo-like_helical_(1),Protein_kinase-like_domain_(1),Armadillo-type_fold_(1),Protein_kinase,_catalytic_domain_(1),	.	0.014	-0.472	B
GB-d1	Cellline	SAM18297151	ATP2C1	3_130975336_G_C	3	131000000	G	C	0.333333	R507T	missense_variant	MODERATE	ENSG00000017260	p.Arg507Thr	c.1520G>C	transcript	ENST00000507488	protein_coding	973	.	.,ATPase,_cation-transporting,_domain_N_(1),Haloacid_dehalogenase-like_hydrolase_(1),HAD-like_domain_(1),ATPase,_P-type,_cytoplasmic_domain_N_(1),	.	1.000000,1.000000	7.037000,7.037000	.
GB-d1	Cellline	SAM18297151	CPNE4	3_131555547_T_G	3	132000000	T	G	0.266667	K374Q	missense_variant	MODERATE	ENSG00000196353	p.Lys374Gln	c.1120A>C	transcript	ENST00000502818	protein_coding	575	.	von_Willebrand_factor,_type_A_(1),Copine_(1),	.	1	7.389	D
G415	Cellline	SAM18297145	CPNE4	3_131587554_C_T	3	132000000	C	T	0.242188	G255D	missense_variant	MODERATE	ENSG00000196353	p.Gly255Asp	c.764G>A	transcript	ENST00000502818	protein_coding	575	.	C2_membrane_targeting_protein_(1),C2_calcium-dependent_membrane_targeting_(2),C2_calcium/lipid-binding_domain,_CaLB_(1),	.	1	6.985	D
G415	Cellline	SAM18297145	ACKR4	3_132600952_T_G	3	133000000	T	G	0.13	I185M	missense_variant	MODERATE	ENSG00000129048	p.Ile185Met	c.555T>G	transcript	ENST00000249887	protein_coding	350	.	GPCR,_rhodopsin-like_superfamily_(1),	.	0.004	-0.784	P
G415	Cellline	SAM18297145	BFSP2	3_133400121_G_T	3	133000000	G	T	0.197183	S13I	missense_variant	MODERATE	ENSG00000170819	p.Ser13Ile	c.38G>T	transcript	ENST00000302334	protein_coding	415	.	.	.	0.386	4.293	B
G415	Cellline	SAM18297145	EPHB1	3_135201558_A_C	3	135000000	A	C	0.055556	N739H	missense_variant	MODERATE	ENSG00000154928	p.Asn739His	c.2215A>C	transcript	ENST00000398015	protein_coding	984	.	Serine-threonine/tyrosine-protein_kinase_(2),Protein_kinase-like_domain_(1),Tyrosine-protein_kinase,_catalytic_domain_(1),Protein_kinase,_catalytic_domain_(1),	.	1	9.263	D
NOZ	Cellline	SAM18297149	CP	3_149177952_A_G	3	149000000	A	G	0.291096	L969P	missense_variant	MODERATE	ENSG00000047457	p.Leu969Pro	c.2906T>C	transcript	ENST00000264613	protein_coding	1065	.	Cupredoxin_(2),Multicopper_oxidase,_type_2_(1),	.	1	9.317	D
NOZ	Cellline	SAM18297149	PFN2	3_149968476_C_G	3	150000000	C	G	0.406091	K69N	missense_variant	MODERATE	ENSG00000070087	p.Lys69Asn	c.207G>C	transcript	ENST00000423691	protein_coding	188	.	.	.	1	3.735	D
SNU-308	Cellline	SAM18297150	EIF2A	3_150568259_G_T	3	151000000	G	T	0.481752	A260S	missense_variant	MODERATE	ENSG00000144895	p.Ala260Ser	c.778G>T	transcript	ENST00000460851	protein_coding	585	.	WD40/YVTN_repeat-like-containing_domain_(1),Translation_initiation_factor_2A,_beta_propellor-like_domain_(1),,.	.	1.000000,1.000000	5.171000,5.171000	B
NOZ	Cellline	SAM18297149	SIAH2	3_150762476_A_T	3	151000000	A	T	0.622776	L125Q	missense_variant	MODERATE	ENSG00000181788	p.Leu125Gln	c.374T>A	transcript	ENST00000312960	protein_coding	324	.	Zinc_finger,_RING/FYVE/PHD-type_(1),Seven-in-absentia_protein,_TRAF-like_domain_(1),	.	1	8.971	D
G415	Cellline	SAM18297145	MED12L	3_151193582_G_T	3	151000000	G	T	0.192982	R687S	missense_variant	MODERATE	ENSG00000144893	p.Arg687Ser	c.2061G>T	transcript	ENST00000474524	protein_coding	2145	.	.,Mediator_complex,_subunit_Med12,_LCEWAV-domain_(1),	.	0.957000,0.957000	-0.081000,-0.081000	.
G415	Cellline	SAM18297145	P2RY14	3_151214348_G_C	3	151000000	G	C	0.189189	.	splice_region_variant&intron_variant	LOW	ENSG00000174944	.	c.-24-8C>G	transcript	ENST00000309170	protein_coding		.	.	.	.	.	.
OCUG1	Cellline	SAM18297146	IGSF10	3_151443630_G_A	3	151000000	G	A	0.512195	P1773S	missense_variant	MODERATE	ENSG00000152580	p.Pro1773Ser	c.5317C>T	transcript	ENST00000282466	protein_coding	2623	.	Immunoglobulin_I-set_(1),Immunoglobulin_subtype_2_(1),Immunoglobulin-like_(1),Immunoglobulin-like_fold_(1),	.	1	6.588	D
TGBC2	Cellline	SAM18297148	GPR149	3_154421473_A_T	3	154000000	A	T	0.5	F397I	missense_variant	MODERATE	ENSG00000174948	p.Phe397Ile	c.1189T>A	transcript	ENST00000389740	protein_coding	731	.	.	.	1	6.274	D
NOZ	Cellline	SAM18297149	GPR149	3_154428669_G_A	3	154000000	G	A	0.393443	A316V	missense_variant	MODERATE	ENSG00000174948	p.Ala316Val	c.947C>T	transcript	ENST00000389740	protein_coding	731	.	GPCR,_rhodopsin-like_superfamily_(1),	.	1	8.885	D
TGBC24	Cellline	SAM18297147	PLCH1	3_155481548_T_A	3	155000000	T	A	0.665	E1501V	missense_variant	MODERATE	ENSG00000114805	p.Glu1501Val	c.4502A>T	transcript	ENST00000340059	protein_coding	1693	.	.	.	1	7.562	D
TGBC24	Cellline	SAM18297147	PLCH1	3_155481549_C_A	3	155000000	C	A	0.668342	E1501*	stop_gained	HIGH	ENSG00000114805	p.Glu1501*	c.4501G>T	transcript	ENST00000340059	protein_coding	1693	.	.	.	1	7.355	.
OCUG1	Cellline	SAM18297146	PLCH1	3_155549842_C_G	3	156000000	C	G	0.53271	G424A	missense_variant	MODERATE	ENSG00000114805	p.Gly424Ala	c.1271G>C	transcript	ENST00000340059	protein_coding	1693	.	PLC-like_phosphodiesterase,_TIM_beta/alpha-barrel_domain_(2),Phospholipase_C,_phosphatidylinositol-specific_,_X_domain_(3),	.	0.999	1.407	P
TGBC24	Cellline	SAM18297147	OTOL1	3_161503245_A_T	3	162000000	A	T	0.272727	D246V	missense_variant	MODERATE	ENSG00000182447	p.Asp246Val	c.737A>T	transcript	ENST00000327928	protein_coding	477	.	.	.	0.004	1.622	B
SNU-308	Cellline	SAM18297150	SEC62	3_169982818_A_T	3	170000000	A	T	0.818182	E121D	missense_variant	MODERATE	ENSG00000008952	p.Glu121Asp	c.363A>T	transcript	ENST00000337002	protein_coding	399	.	Winged_helix-turn-helix_transcription_repressor_DNA-binding_(1),	.	0.991	0.295	B
TGBC24	Cellline	SAM18297147	TMEM212	3_171851992_C_G	3	172000000	C	G	0.477273	T57S	missense_variant	MODERATE	ENSG00000186329	p.Thr57Ser	c.170C>G	transcript	ENST00000334567	protein_coding	194	.	.	.	0.195	1.444	B
SNU-308	Cellline	SAM18297150	MRPL47	3_179588914_CTT_C	3	180000000	CTT	C	0.403846	K237fs	frameshift_variant	HIGH	ENSG00000136522	p.Lys237fs	c.709_710delAA	transcript	ENST00000476781	protein_coding	250	.	.	.	.	.	.
OCUG1	Cellline	SAM18297146	YEATS2	3_183800493_C_T	3	184000000	C	T	0.623762	P1118L	missense_variant	MODERATE	ENSG00000163872	p.Pro1118Leu	c.3353C>T	transcript	ENST00000305135	protein_coding	1422	.	.	.	0.985	3.284	B
TGBC2	Cellline	SAM18297148	ECE2	3_184291043_G_T	3	184000000	G	T	0.621622	R731L	missense_variant	MODERATE	ENSG00000145194	p.Arg731Leu	c.2192G>T	transcript	ENST00000402825	protein_coding	883	.	Peptidase_M13,_neprilysin,_C-terminal_(1),Metallopeptidase,_catalytic_domain_(1),	.	1	9.247	D
GB-d1	Cellline	SAM18297151	EPHB3	3_184576910_G_T	3	185000000	G	T	0.991453	E361*	stop_gained	HIGH	ENSG00000182580	p.Glu361*	c.1081G>T	transcript	ENST00000330394	protein_coding	998	.	.	.	1	7.895	.
OCUG1	Cellline	SAM18297146	ST6GAL1	3_187074332_T_C	3	187000000	T	C	0.38983	L326L	splice_region_variant&synonymous_variant	LOW	ENSG00000073849	p.Leu326Leu	c.978T>C	transcript	ENST00000169298	protein_coding	406	.	.	.	.	.	.
G415	Cellline	SAM18297145	OSTN	3_191218927_T_C	3	191000000	T	C	0.666667	S95P	missense_variant	MODERATE	ENSG00000188729	p.Ser95Pro	c.283T>C	transcript	ENST00000339051	protein_coding	133	.	.	.	1	5.972	D
NOZ	Cellline	SAM18297149	HES1	3_194137811_G_A	3	194000000	G	A	0.551724	G141S	missense_variant	MODERATE	ENSG00000114315	p.Gly141Ser	c.421G>A	transcript	ENST00000232424	protein_coding	280	.	Orange_subgroup_(1),Orange_(2),	.	1	5.559	B
OCUG1	Cellline	SAM18297146	SDHAP1	3_195984104_G_A	3	196000000	G	A	0.184211	.	splice_region_variant&intron_variant	LOW	ENSG00000185485	.	n.750+8C>T	transcript	ENST00000427841	processed_transcript		.	.	.	.	.	.
TGBC24	Cellline	SAM18297147	SDHAP1	3_195984104_G_A	3	196000000	G	A	0.145833	.	splice_region_variant&intron_variant	LOW	ENSG00000185485	.	n.750+8C>T	transcript	ENST00000427841	processed_transcript		.	.	.	.	.	.
NOZ	Cellline	SAM18297149	PAK2	3_196805366_C_T	3	197000000	C	T	0.466667	P151S	missense_variant	MODERATE	ENSG00000180370	p.Pro151Ser	c.451C>T	transcript	ENST00000327134	protein_coding	524	.	.	.	0.998	1.903	B
GB-d1	Cellline	SAM18297151	PAK2	3_196820403_G_A	3	197000000	G	A	0.142857	E396K	missense_variant	MODERATE	ENSG00000180370	p.Glu396Lys	c.1186G>A	transcript	ENST00000327134	protein_coding	524	.	Serine/threonine-protein_kinase-like_domain_(1),Serine/threonine-protein_kinase,_catalytic__domain_(1),Protein_kinase-like_domain_(1),Protein_kinase,_catalytic_domain_(1),	.	1	9.208	P
TGBC2	Cellline	SAM18297148	SENP5	3_196886019_A_T	3	197000000	A	T	0.021739	R280W	missense_variant	MODERATE	ENSG00000119231	p.Arg280Trp	c.838A>T	transcript	ENST00000323460	protein_coding	755	.	.	.	0.27	0.86	P
TGBC2	Cellline	SAM18297148	ZNF595	4_87223_T_G	4	87223	T	G	0.017544	Y573*	stop_gained	HIGH	ENSG00000272602	p.Tyr573*	c.1719T>G	transcript	ENST00000610261	protein_coding	648	.	.	.	.	.	.
OCUG1	Cellline	SAM18297146	ZNF718	4_130852_C_T	4	130852	C	T	1	T23I	missense_variant	MODERATE	ENSG00000250312	p.Thr23Ile	c.68C>T	transcript	ENST00000510175	protein_coding	478	.	.	.	.	.	.
TGBC2	Cellline	SAM18297148	ZNF718	4_130852_C_T	4	130852	C	T	1	T23I	missense_variant	MODERATE	ENSG00000250312	p.Thr23Ile	c.68C>T	transcript	ENST00000510175	protein_coding	478	.	.	.	.	.	.
GB-d1	Cellline	SAM18297151	ZNF718	4_130852_C_T	4	130852	C	T	0.97561	T23I	missense_variant	MODERATE	ENSG00000250312	p.Thr23Ile	c.68C>T	transcript	ENST00000510175	protein_coding	478	.	.	.	.	.	.
OCUG1	Cellline	SAM18297146	ZNF718	4_131416_G_C	4	131416	G	C	0.958333	S46T	missense_variant	MODERATE	ENSG00000250312	p.Ser46Thr	c.137G>C	transcript	ENST00000510175	protein_coding	478	.	.	.	.	.	.
TGBC2	Cellline	SAM18297148	ZNF718	4_131416_G_C	4	131416	G	C	1	S46T	missense_variant	MODERATE	ENSG00000250312	p.Ser46Thr	c.137G>C	transcript	ENST00000510175	protein_coding	478	.	.	.	.	.	.
GB-d1	Cellline	SAM18297151	ZNF718	4_131416_G_C	4	131416	G	C	0.944444	S46T	missense_variant	MODERATE	ENSG00000250312	p.Ser46Thr	c.137G>C	transcript	ENST00000510175	protein_coding	478	.	.	.	.	.	.
NOZ	Cellline	SAM18297149	ZNF732	4_271788_T_G	4	271788	T	G	0.08	T357P	missense_variant	MODERATE	ENSG00000186777	p.Thr357Pro	c.1069A>C	transcript	ENST00000419098	protein_coding	585	.	Zinc_finger,_C2H2_(1),Zinc_finger,_C2H2-type/integrase,_DNA-binding_(1),	.	0.965	1.36	D
TGBC2	Cellline	SAM18297148	PDE6B	4_666580_G_A	4	666580	G	A	0.477273	G773D	missense_variant	MODERATE	ENSG00000133256	p.Gly773Asp	c.2318G>A	transcript	ENST00000496514	protein_coding	854	.	.,5&apos_(2),-cyclic_nucleotide_phosphodiesterase,_catalytic_domain_(2),3&apos_(2),	.	1.000000,1.000000	9.209000,9.209000	.
TGBC24	Cellline	SAM18297147	CRIPAK	4_1394590_T_C	4	1394590	T	C	0.282609	C27R	missense_variant	MODERATE	ENSG00000179979	p.Cys27Arg	c.79T>C	transcript	ENST00000324803	protein_coding	446	.	.	.	0.017	-0.458	B
G415	Cellline	SAM18297145	FAM193A	4_2716102_A_G	4	2716102	A	G	0.378378	K1234K	splice_region_variant&synonymous_variant	LOW	ENSG00000125386	p.Lys1234Lys	c.3702A>G	transcript	ENST00000324666	protein_coding	1265	.	.	.	.	.	.
GB-d1	Cellline	SAM18297151	LYAR	4_4274619_C_T	4	4274619	C	T	0.210526	E194K	missense_variant	MODERATE	ENSG00000145220	p.Glu194Lys	c.580G>A	transcript	ENST00000343470	protein_coding	379	.	.	.	0.998	4.125	P
TGBC24	Cellline	SAM18297147	CRMP1	4_5841349_C_G	4	5841349	C	G	0.228916	S371T	missense_variant	MODERATE	ENSG00000072832	p.Ser371Thr	c.1112G>C	transcript	ENST00000324989	protein_coding	686	.	Amidohydrolase_1_(1),Metal-dependent_hydrolase,_composite_domain_(1),	.	1	7.281	B
TGBC2	Cellline	SAM18297148	KIAA0232	4_6880910_G_A	4	6880910	G	A	1	G1378R	missense_variant	MODERATE	ENSG00000170871	p.Gly1378Arg	c.4132G>A	transcript	ENST00000307659	protein_coding	1395	.	.	.	0.969	2.708	D
GB-d1	Cellline	SAM18297151	CC2D2A	4_15555195_G_C	4	15555195	G	C	0.134328	L870F	missense_variant	MODERATE	ENSG00000048342	p.Leu870Phe	c.2610G>C	transcript	ENST00000424120	protein_coding	1620	.	.	.	1	1.017	D
OCUG1	Cellline	SAM18297146	LDB2	4_16759253_T_A	4	16759253	T	A	0.327957	D47V	missense_variant	MODERATE	ENSG00000169744	p.Asp47Val	c.140A>T	transcript	ENST00000304523	protein_coding	373	.	.	.	1	8.04	D
OCUG1	Cellline	SAM18297146	ADGRA3	4_22388660_A_T	4	22388660	A	T	0.5	L1004H	missense_variant	MODERATE	ENSG00000152990	p.Leu1004His	c.3011T>A	transcript	ENST00000334304	protein_coding	1321	.	GPCR,_family_2-like_(1),	.	1	5.24	P
NOZ	Cellline	SAM18297149	CCDC149	4_24834990_A_G	4	24834990	A	G	0.1875	S260P	missense_variant	MODERATE	ENSG00000181982	p.Ser260Pro	c.778T>C	transcript	ENST00000635206	protein_coding	540	.	.	.	1	3.451	B
SNU-308	Cellline	SAM18297150	SEL1L3	4_25847315_G_A	4	25847315	G	A	0.990099	P238S	missense_variant	MODERATE	ENSG00000091490	p.Pro238Ser	c.712C>T	transcript	ENST00000399878	protein_coding	1132	.	.	.	1	5.489	D
TGBC24	Cellline	SAM18297147	ARAP2	4_36210463_G_A	4	36210463	G	A	0.985507	P472S	missense_variant	MODERATE	ENSG00000047365	p.Pro472Ser	c.1414C>T	transcript	ENST00000303965	protein_coding	1704	.	.	.	1	5.924	D
SNU-308	Cellline	SAM18297150	TBC1D1	4_38124991_ATATT_A	4	38124991	ATATT	A	0.933333	F999fs	frameshift_variant	HIGH	ENSG00000065882	p.Phe999fs	c.2995_2998delTTTA	transcript	ENST00000261439	protein_coding	1168	.	.	.	.	.	.
GB-d1	Cellline	SAM18297151	NSUN7	4_40761178_A_AT	4	40761178	A	AT	0.121212	L123fs	frameshift_variant	HIGH	ENSG00000179299	p.Leu123fs	c.368dupT	transcript	ENST00000381782	protein_coding	718	.	.	.	.	.	.
NOZ	Cellline	SAM18297149	NSUN7	4_40774354_G_T	4	40774354	G	T	0.196429	R193M	missense_variant	MODERATE	ENSG00000179299	p.Arg193Met	c.578G>T	transcript	ENST00000381782	protein_coding	718	.	.	.	1	2.579	D
NOZ	Cellline	SAM18297149	NSUN7	4_40774355_G_T	4	40774355	G	T	0.205357	R193S	missense_variant	MODERATE	ENSG00000179299	p.Arg193Ser	c.579G>T	transcript	ENST00000381782	protein_coding	718	.	.	.	1	0.494	P
NOZ	Cellline	SAM18297149	BEND4	4_42143856_T_C	4	42143856	T	C	0.206349	N209S	missense_variant	MODERATE	ENSG00000188848	p.Asn209Ser	c.626A>G	transcript	ENST00000502486	protein_coding	534	.	.	.	0.006	0.454	B
OCUG1	Cellline	SAM18297146	YIPF7	4_44629450_T_A	4	44629450	T	A	0.457143	T151S	missense_variant	MODERATE	ENSG00000177752	p.Thr151Ser	c.451A>T	transcript	ENST00000332990	protein_coding	280	.	.,Yip1_domain_(1),	.	0.006000,0.006000	-0.244000,-0.244000	.
TGBC24	Cellline	SAM18297147	GABRA4	4_46974232_C_T	4	46974232	C	T	0.465753	G241S	missense_variant&splice_region_variant	MODERATE	ENSG00000109158	p.Gly241Ser	c.721G>A	transcript	ENST00000264318	protein_coding	554	.	Neurotransmitter-gated_ion-channel_ligand-binding_(3),	.	1	7.651	D
TGBC2	Cellline	SAM18297148	CNGA1	4_47936500_A_G	4	47936500	A	G	0.987013	F734S	missense_variant	MODERATE	ENSG00000198515	p.Phe734Ser	c.2201T>C	transcript	ENST00000402813	protein_coding	759	.	.	.	0.99	2.377	B
TGBC24	Cellline	SAM18297147	CNGA1	4_47940855_T_A	4	47940855	T	A	0.48	E260V	missense_variant	MODERATE	ENSG00000198515	p.Glu260Val	c.779A>T	transcript	ENST00000402813	protein_coding	759	.	.	.	1	7.651	D
TGBC24	Cellline	SAM18297147	RP11-1281K21.1	4_49242708_C_A	4	49242708	C	A	0.5	.	splice_region_variant&non_coding_exon_variant	LOW	ENSG00000237961	.	n.721G>T	transcript	ENST00000506408	processed_pseudogene		.	.	.	.	.	.
G415	Cellline	SAM18297145	RP11-231C18.3	4_54288856_G_A	4	54288856	G	A	0.445946	S671N	missense_variant	MODERATE	ENSG00000282278	p.Ser671Asn	c.2012G>A	transcript	ENST00000507166	protein_coding	849	.	Serine-threonine/tyrosine-protein_kinase_(1),Protein_kinase-like_domain_(1),Tyrosine-protein_kinase,_catalytic_domain_(1),Protein_kinase,_catalytic_domain_(1),	.	1	5.805	D
SNU-308	Cellline	SAM18297150	SRD5A3	4_55369976_T_C	4	55369976	T	C	1	V281A	missense_variant	MODERATE	ENSG00000128039	p.Val281Ala	c.842T>C	transcript	ENST00000264228	protein_coding	318	.	3-oxo-5-alpha-steroid_4-dehydrogenase,_C-terminal_(2),	.	1	7.841	D
OCUG1	Cellline	SAM18297146	NMU	4_55609180_C_G	4	55609180	C	G	0.537975	.	splice_acceptor_variant&intron_variant	HIGH	ENSG00000109255	.	c.220-1G>C	transcript	ENST00000264218	protein_coding		.	.	.	1	5.322	.
G415	Cellline	SAM18297145	UGT2B11	4_69214622_C_T	4	69214622	C	T	0.425926	S34N	missense_variant	MODERATE	ENSG00000213759	p.Ser34Asn	c.101G>A	transcript	ENST00000446444	protein_coding	529	.	.	.	1	4.63	D
G415	Cellline	SAM18297145	SLC4A4	4_71560206_GAAGAAA_G	4	71560206	GAAGAAA	G	0.325	K1022K1023del	disruptive_inframe_deletion	MODERATE	ENSG00000080493	p.Lys1022_Lys1023del	c.3063_3068delAAAGAA	transcript	ENST00000425175	protein_coding	1094	.	.	.	.	.	.
OCUG1	Cellline	SAM18297146	GC	4_71756920_A_C	4	71756920	A	C	0.222222	.	splice_region_variant&intron_variant	LOW	ENSG00000145321	.	c.889-6T>G	transcript	ENST00000504199	protein_coding		.	.	.	.	.	.
GB-d1	Cellline	SAM18297151	ADAMTS3	4_72315902_T_A	4	72315902	T	A	0.358209	K519*	stop_gained	HIGH	ENSG00000156140	p.Lys519*	c.1555A>T	transcript	ENST00000286657	protein_coding	1205	.	.	.	1	8.013	.
TGBC2	Cellline	SAM18297148	ADAMTS3	4_72339525_A_T	4	72339525	A	T	0.492308	V277D	missense_variant	MODERATE	ENSG00000156140	p.Val277Asp	c.830T>A	transcript	ENST00000286657	protein_coding	1205	.	Metallopeptidase,_catalytic_domain_(1),Peptidase_M12B,_ADAM/reprolysin_(2),	.	1	9.081	D
GB-d1	Cellline	SAM18297151	CDKL2	4_75603951_G_T	4	75603951	G	T	0.691176	L221I	missense_variant	MODERATE	ENSG00000138769	p.Leu221Ile	c.661C>A	transcript	ENST00000307465	protein_coding	570	.	Serine/threonine-protein_kinase-like_domain_(1),Serine/threonine-protein_kinase,_catalytic__domain_(1),Protein_kinase-like_domain_(1),Protein_kinase,_catalytic_domain_(1),	.	1	1.854	D
GB-d1	Cellline	SAM18297151	G3BP2	4_75646330_T_G	4	75646330	T	G	0.435484	.	splice_region_variant&intron_variant	LOW	ENSG00000138757	.	c.1176+8A>C	transcript	ENST00000359707	protein_coding		.	.	.	.	.	.
G415	Cellline	SAM18297145	SCARB2	4_76163265_A_T	4	76163265	A	T	0.526882	F453Y	missense_variant	MODERATE	ENSG00000138760	p.Phe453Tyr	c.1358T>A	transcript	ENST00000264896	protein_coding	478	.	.	.	1	5.167	D
SNU-308	Cellline	SAM18297150	CCNI	4_77048328_T_G	4	77048328	T	G	0.558824	N342T	missense_variant	MODERATE	ENSG00000118816	p.Asn342Thr	c.1025A>C	transcript	ENST00000237654	protein_coding	377	.	.	.	1.000000,1.000000	5.430000,5.430000	P
TGBC2	Cellline	SAM18297148	FRAS1	4_78482427_G_A	4	78482427	G	A	1	V2882I	missense_variant	MODERATE	ENSG00000138759	p.Val2882Ile	c.8644G>A	transcript	ENST00000512123	protein_coding	4012	.	.	.	0.999000,0.999000	4.774000,4.774000	.
G415	Cellline	SAM18297145	HNRNPDL	4_82428152_C_G	4	82428152	C	G	0.555556	D214H	missense_variant	MODERATE	ENSG00000152795	p.Asp214His	c.640G>C	transcript	ENST00000295470	protein_coding	420	.	Nucleotide-binding,_alpha-beta_plait_(1),RNA_recognition_motif_domain_(3),	.	1	7.409	D
OCUG1	Cellline	SAM18297146	GPRIN3	4_89249779_G_C	4	89249779	G	C	0.320755	S111*	stop_gained	HIGH	ENSG00000185477	p.Ser111*	c.332C>G	transcript	ENST00000333209	protein_coding	776	.	.	.	0.738	1.872	.
NOZ	Cellline	SAM18297149	BMPR1B	4_95104419_G_C	4	95104419	G	C	1	D29H	missense_variant	MODERATE	ENSG00000138696	p.Asp29His	c.85G>C	transcript	ENST00000440890	protein_coding	532	.	.	.	1	4.832	.
NOZ	Cellline	SAM18297149	PDHA2	4_95840287_A_G	4	95840287	A	G	0.15625	E46G	missense_variant	MODERATE	ENSG00000163114	p.Glu46Gly	c.137A>G	transcript	ENST00000295266	protein_coding	388	.	.	.	1	5.408	D
GB-d1	Cellline	SAM18297151	ADH5	4_99082059_C_T	4	99082059	C	T	0.075472	E58K	missense_variant	MODERATE	ENSG00000197894	p.Glu58Lys	c.172G>A	transcript	ENST00000296412	protein_coding	374	.	GroES-like_(1),Alcohol_dehydrogenase_GroES-like_(1),	.	0.628	1.245	P
GB-d1	Cellline	SAM18297151	TRMT10A	4_99549342_G_C	4	99549342	G	C	0.086207	L256V	missense_variant	MODERATE	ENSG00000145331	p.Leu256Val	c.766C>G	transcript	ENST00000273962	protein_coding	339	.	.	.	1	4.31	B
GB-d1	Cellline	SAM18297151	CENPE	4_103145825_C_A	4	103000000	C	A	0.684211	.	splice_region_variant&intron_variant	LOW	ENSG00000138778	.	c.4413+4G>T	transcript	ENST00000265148	protein_coding		.	.	.	.	.	.
GB-d1	Cellline	SAM18297151	TET2	4_105235147_C_A	4	105000000	C	A	0.27957	S423*	stop_gained	HIGH	ENSG00000168769	p.Ser423*	c.1268C>A	transcript	ENST00000513237	protein_coding	2023	.	.	.	0.117	0.691	.
GB-d1	Cellline	SAM18297151	LEF1	4_108165168_C_T	4	108000000	C	T	0.288462	.	splice_region_variant&intron_variant	LOW	ENSG00000138795	.	c.214-5G>A	transcript	ENST00000265165	protein_coding		.	.	.	.	.	.
SNU-308	Cellline	SAM18297150	ALPK1	4_112431589_G_T	4	112000000	G	T	0.5	G681V	missense_variant	MODERATE	ENSG00000073331	p.Gly681Val	c.2042G>T	transcript	ENST00000177648	protein_coding	1244	.	.	.	0	-0.902	B
TGBC24	Cellline	SAM18297147	NEUROG2	4_112514892_C_G	4	113000000	C	G	1	G195A	missense_variant	MODERATE	ENSG00000178403	p.Gly195Ala	c.584G>C	transcript	ENST00000313341	protein_coding	272	.	Helix-loop-helix_DNA-binding_(1),	.	0.027	2.981	P
OCUG1	Cellline	SAM18297146	ZGRF1	4_112539967_A_G	4	113000000	A	G	0.412698	M2023T	missense_variant	MODERATE	ENSG00000138658	p.Met2023Thr	c.6068T>C	transcript	ENST00000445203	protein_coding	2104	.	.	.	1	4.67	B
OCUG1	Cellline	SAM18297146	LARP7	4_112647503_G_C	4	113000000	G	C	0.571429	Q324H	missense_variant	MODERATE	ENSG00000174720	p.Gln324His	c.972G>C	transcript	ENST00000509061	protein_coding	589	.	.	.	0.000000,0.000000	-0.437000,-0.437000	B
GB-d1	Cellline	SAM18297151	ANK2	4_113354292_C_G	4	113000000	C	G	0.060484	P1892A	missense_variant	MODERATE	ENSG00000145362	p.Pro1892Ala	c.5674C>G	transcript	ENST00000357077	protein_coding	3957	.	.	.	0.776	1.233	P
OCUG1	Cellline	SAM18297146	USP53	4_119271584_G_A	4	119000000	G	A	0.559748	S575N	missense_variant	MODERATE	ENSG00000145390	p.Ser575Asn	c.1724G>A	transcript	ENST00000274030	protein_coding	1073	.	.	.	0.996	2.518	B
SNU-308	Cellline	SAM18297150	FAT4	4_125450840_A_T	4	125000000	A	T	0.590361	D3275V	missense_variant	MODERATE	ENSG00000196159	p.Asp3275Val	c.9824A>T	transcript	ENST00000394329	protein_coding	4981	.	Cadherin_(4),Cadherin-like_(1),	.	1	9.149	D
OCUG1	Cellline	SAM18297146	FAT4	4_125491476_G_T	4	125000000	G	T	0.582278	G4885V	missense_variant	MODERATE	ENSG00000196159	p.Gly4885Val	c.14654G>T	transcript	ENST00000394329	protein_coding	4981	.	.	.	1	6.192	P
GB-d1	Cellline	SAM18297151	LARP1B	4_128091100_G_C	4	128000000	G	C	0.136364	R153T	missense_variant	MODERATE	ENSG00000138709	p.Arg153Thr	c.458G>C	transcript	ENST00000326639	protein_coding	914	.	.	.	1.000000,1.000000	7.030000,7.030000	.
SNU-308	Cellline	SAM18297150	MAML3	4_139719415_G_A	4	140000000	G	A	0.512195	P1109S	missense_variant	MODERATE	ENSG00000196782	p.Pro1109Ser	c.3325C>T	transcript	ENST00000509479	protein_coding	1138	.	.	.	0.092	-0.167	B
SNU-308	Cellline	SAM18297150	FREM3	4_143696096_C_T	4	144000000	C	T	0.504202	R1527K	missense_variant	MODERATE	ENSG00000183090	p.Arg1527Lys	c.4580G>A	transcript	ENST00000329798	protein_coding	2139	.	.	.	0.986	2.644	.
SNU-308	Cellline	SAM18297150	ZNF827	4_145849560_C_T	4	146000000	C	T	0.6	A661A	splice_region_variant&synonymous_variant	LOW	ENSG00000151612	p.Ala661Ala	c.1983G>A	transcript	ENST00000508784	protein_coding	1081	.	.	.	.	.	.
NOZ	Cellline	SAM18297149	ZNF827	4_145886037_G_A	4	146000000	G	A	1	A463V	missense_variant	MODERATE	ENSG00000151612	p.Ala463Val	c.1388C>T	transcript	ENST00000508784	protein_coding	1081	.	.	.	1	6.943	B
NOZ	Cellline	SAM18297149	TMEM184C	4_147633943_A_C	4	148000000	A	C	1	.	splice_region_variant&intron_variant	LOW	ENSG00000164168	.	c.1051+7A>C	transcript	ENST00000296582	protein_coding		.	.	.	.	.	.
TGBC24	Cellline	SAM18297147	DCLK2	4_150193214_A_G	4	150000000	A	G	0.995595	Q278R	missense_variant	MODERATE	ENSG00000170390	p.Gln278Arg	c.833A>G	transcript	ENST00000302176	protein_coding	783	.	Doublecortin_domain_(4),	.	1	6.947	D
G415	Cellline	SAM18297145	DCLK2	4_150221697_T_C	4	150000000	T	C	0.333333	S402P	missense_variant	MODERATE	ENSG00000170390	p.Ser402Pro	c.1204T>C	transcript	ENST00000302176	protein_coding	783	.	Protein_kinase-like_domain_(1),	.	0.978	1.006	B
OCUG1	Cellline	SAM18297146	LRBA	4_150321217_G_C	4	150000000	G	C	0.393939	A2546G	missense_variant	MODERATE	ENSG00000198589	p.Ala2546Gly	c.7637C>G	transcript	ENST00000357115	protein_coding	2863	.	.	.	1.000000,1.000000	9.807000,9.807000	D
TGBC2	Cellline	SAM18297148	MAB21L2	4_150583303_G_T	4	151000000	G	T	0.046296	G92C	missense_variant	MODERATE	ENSG00000181541	p.Gly92Cys	c.274G>T	transcript	ENST00000317605	protein_coding	359	.	.	.	1	9.869	D
TGBC24	Cellline	SAM18297147	SFRP2	4_153788673_A_T	4	154000000	A	T	0.448718	Y55N	missense_variant	MODERATE	ENSG00000145423	p.Tyr55Asn	c.163T>A	transcript	ENST00000274063	protein_coding	295	.	Frizzled_domain_(5),	.	1	9.177	D
NOZ	Cellline	SAM18297149	DCHS2	4_154236239_T_A	4	154000000	T	A	0.993671	T2350S	missense_variant	MODERATE	ENSG00000197410	p.Thr2350Ser	c.7048A>T	transcript	ENST00000623607	protein_coding	2916	.	Cadherin_(4),Cadherin-like_(1),	.	1	2.128	D
NOZ	Cellline	SAM18297149	DCHS2	4_154236253_G_T	4	154000000	G	T	1	P2345Q	missense_variant	MODERATE	ENSG00000197410	p.Pro2345Gln	c.7034C>A	transcript	ENST00000623607	protein_coding	2916	.	Cadherin_(4),Cadherin-like_(1),	.	1	4.777	D
SNU-308	Cellline	SAM18297150	FGA	4_154585555_T_A	4	155000000	T	A	1	K625I	missense_variant	MODERATE	ENSG00000171560	p.Lys625Ile	c.1874A>T	transcript	ENST00000302053	protein_coding	866	.	Fibrinogen,_alpha/beta/gamma_chain,_C-terminal_globular_(2),,.	.	0.000000,0.000000	-0.920000,-0.920000	D
NOZ	Cellline	SAM18297149	LRAT	4_154744451_C_G	4	155000000	C	G	0.307692	T42S	missense_variant	MODERATE	ENSG00000121207	p.Thr42Ser	c.125C>G	transcript	ENST00000336356	protein_coding	230	.	.	.	0.001	0.728	B
SNU-308	Cellline	SAM18297150	RAPGEF2	4_159322339_C_T	4	159000000	C	T	1	.	splice_region_variant&intron_variant	LOW	ENSG00000109756	.	c.371-8C>T	transcript	ENST00000264431	protein_coding		.	.	.	.	.	.
OCUG1	Cellline	SAM18297146	FSTL5	4_161455028_G_A	4	161000000	G	A	0.392157	T606I	missense_variant	MODERATE	ENSG00000168843	p.Thr606Ile	c.1817C>T	transcript	ENST00000306100	protein_coding	847	.	WD40/YVTN_repeat-like-containing_domain_(1),	.	1	6.086	B
GB-d1	Cellline	SAM18297151	TMA16	4_163515449_G_A	4	164000000	G	A	0.847826	G164R	missense_variant	MODERATE	ENSG00000198498	p.Gly164Arg	c.490G>A	transcript	ENST00000509657	protein_coding	241	.	.	.	1.000000,1.000000	6.701000,6.701000	.
NOZ	Cellline	SAM18297149	43160	4_163528911_A_T	4	164000000	A	T	1	I492N	missense_variant	MODERATE	ENSG00000145416	p.Ile492Asn	c.1475T>A	transcript	ENST00000514618	protein_coding	545	.	.	.	1	9.255	D
SNU-308	Cellline	SAM18297150	HMGB2	4_173333675_G_C	4	173000000	G	C	0.977273	.	splice_region_variant&intron_variant	LOW	ENSG00000164104	.	c.-20-6C>G	transcript	ENST00000296503	protein_coding		.	.	.	.	.	.
GB-d1	Cellline	SAM18297151	AGA	4_177440405_C_G	4	177000000	C	G	0.076923	G50A	missense_variant	MODERATE	ENSG00000038002	p.Gly50Ala	c.149G>C	transcript	ENST00000264595	protein_coding	346	.	.	.	1	5.651	B
OCUG1	Cellline	SAM18297146	TENM3	4_182789139_A_T	4	183000000	A	T	0.154762	K1784M	missense_variant	MODERATE	ENSG00000218336	p.Lys1784Met	c.5351A>T	transcript	ENST00000511685	protein_coding	2699	.	.	.	1	5.213	P
TGBC2	Cellline	SAM18297148	WWC2	4_183282733_G_T	4	183000000	G	T	0.017544	D928Y	missense_variant	MODERATE	ENSG00000151718	p.Asp928Tyr	c.2782G>T	transcript	ENST00000448232	protein_coding	1216	.	.	.	0.002	0.703	P
SNU-308	Cellline	SAM18297150	ENPP6	4_184091271_A_C	4	184000000	A	C	0.357143	V410G	missense_variant	MODERATE	ENSG00000164303	p.Val410Gly	c.1229T>G	transcript	ENST00000296741	protein_coding	440	.	.	.	1	6.886	D
G415	Cellline	SAM18297145	PRIMPOL	4_184682303_G_T	4	185000000	G	T	0.545455	G355*	stop_gained	HIGH	ENSG00000164306	p.Gly355*	c.1063G>T	transcript	ENST00000314970	protein_coding	560	.	.	.	0.001	0.593	.
OCUG1	Cellline	SAM18297146	SORBS2	4_185624024_T_A	4	186000000	T	A	0.502513	M565L	missense_variant	MODERATE	ENSG00000154556	p.Met565Leu	c.1693A>T	transcript	ENST00000355634	protein_coding	1200	.	.	.	0.999	0.591	B
OCUG1	Cellline	SAM18297146	SORBS2	4_185649559_A_T	4	186000000	A	T	0.382716	N259K	missense_variant	MODERATE	ENSG00000154556	p.Asn259Lys	c.777T>A	transcript	ENST00000355634	protein_coding	1200	.	.	.	0.025000,0.025000,0.025000	0.117000,0.117000,0.117000	.
OCUG1	Cellline	SAM18297146	FAM149A	4_186156175_G_T	4	186000000	G	T	0.136752	E478*	stop_gained	HIGH	ENSG00000109794	p.Glu478*	c.1432G>T	transcript	ENST00000356371	protein_coding	773	.	.	.	1	3.469	.
OCUG1	Cellline	SAM18297146	FAT1	4_186708183_G_A	4	187000000	G	A	0.258993	R549W	missense_variant	MODERATE	ENSG00000083857	p.Arg549Trp	c.1645C>T	transcript	ENST00000614102	protein_coding	4590	.	Cadherin_(4),Cadherin-like_(1),	.	1	3.376	D
SNU-308	Cellline	SAM18297150	FAT1	4_186708748_G_C	4	187000000	G	C	1	F360L	missense_variant	MODERATE	ENSG00000083857	p.Phe360Leu	c.1080C>G	transcript	ENST00000614102	protein_coding	4590	.	.	.	1	1.915	B
GB-d1	Cellline	SAM18297151	TRIML1	4_188140612_A_G	4	188000000	A	G	0.228916	K165E	missense_variant	MODERATE	ENSG00000184108	p.Lys165Glu	c.493A>G	transcript	ENST00000332517	protein_coding	468	.	.	.	0.149	0.764	B
TGBC2	Cellline	SAM18297148	PLEKHG4B	5_171398_G_A	5	171398	G	A	0.788732	R979H	missense_variant	MODERATE	ENSG00000153404	p.Arg979His	c.2936G>A	transcript	ENST00000283426	protein_coding	1271	.	Dbl_homology_(DH)_domain_(4),	.	1	7.952	D
TGBC24	Cellline	SAM18297147	PLEKHG4B	5_181680_G_A	5	181680	G	A	0.540541	.	splice_region_variant&intron_variant	LOW	ENSG00000153404	.	c.3496+5G>A	transcript	ENST00000283426	protein_coding		.	.	.	.	.	.
GB-d1	Cellline	SAM18297151	IRX1	5_3599718_C_T	5	3599718	C	T	0.346535	A257V	missense_variant	MODERATE	ENSG00000170549	p.Ala257Val	c.770C>T	transcript	ENST00000302006	protein_coding	480	.	.	.	0.005	0.223	B
TGBC2	Cellline	SAM18297148	ICE1	5_5461415_T_C	5	5461415	T	C	0.262136	I694T	missense_variant	MODERATE	ENSG00000164151	p.Ile694Thr	c.2081T>C	transcript	ENST00000296564	protein_coding	2266	.	.	.	0	-4.102	B
NOZ	Cellline	SAM18297149	ICE1	5_5464354_G_A	5	5464354	G	A	0.674419	E1674K	missense_variant	MODERATE	ENSG00000164151	p.Glu1674Lys	c.5020G>A	transcript	ENST00000296564	protein_coding	2266	.	.	.	0.131	2.035	P
TGBC2	Cellline	SAM18297148	ADCY2	5_7698324_C_A	5	7698324	C	A	0.099415	N353K	missense_variant	MODERATE	ENSG00000078295	p.Asn353Lys	c.1059C>A	transcript	ENST00000338316	protein_coding	1091	.	Adenylyl_cyclase_class-3/4/guanylyl_cyclase_(5),	.	1	2.364	P
TGBC2	Cellline	SAM18297148	ADCY2	5_7698325_C_A	5	7698325	C	A	0.102941	H354N	missense_variant	MODERATE	ENSG00000078295	p.His354Asn	c.1060C>A	transcript	ENST00000338316	protein_coding	1091	.	Adenylyl_cyclase_class-3/4/guanylyl_cyclase_(5),	.	1	7.51	D
OCUG1	Cellline	SAM18297146	FAM173B	5_10236527_C_T	5	10236527	C	T	0.851064	R132Q	missense_variant	MODERATE	ENSG00000150756	p.Arg132Gln	c.395G>A	transcript	ENST00000511437	protein_coding	233	.	.	.	0.975	1.183	P
TGBC24	Cellline	SAM18297147	DNAH5	5_13770981_C_T	5	13770981	C	T	0.15	.	splice_acceptor_variant&intron_variant	HIGH	ENSG00000039139	.	c.9374-1G>A	transcript	ENST00000265104	protein_coding		.	.	.	1	7.575	.
GB-d1	Cellline	SAM18297151	ZNF622	5_16465181_C_G	5	16465181	C	G	0.454545	G162A	missense_variant	MODERATE	ENSG00000173545	p.Gly162Ala	c.485G>C	transcript	ENST00000308683	protein_coding	477	.	.	.	.	.	B
OCUG1	Cellline	SAM18297146	MYO10	5_16699570_C_T	5	16699570	C	T	0.786885	E1157K	missense_variant	MODERATE	ENSG00000145555	p.Glu1157Lys	c.3469G>A	transcript	ENST00000274203	protein_coding	2069	.	.	.	1	4.902	P
OCUG1	Cellline	SAM18297146	MYO10	5_16780519_C_A	5	16780519	C	A	0.354839	.	splice_region_variant&intron_variant	LOW	ENSG00000145555	.	c.826+5G>T	transcript	ENST00000274203	protein_coding		.	.	.	.	.	.
GB-d1	Cellline	SAM18297151	CDH18	5_19838875_T_C	5	19838875	T	C	0.638889	T38A	missense_variant	MODERATE	ENSG00000145526	p.Thr38Ala	c.112A>G	transcript	ENST00000274170	protein_coding	790	.	.	.	1	7.661	B
TGBC24	Cellline	SAM18297147	CDH9	5_26915743_C_A	5	26915743	C	A	0.270492	R137L	missense_variant	MODERATE	ENSG00000113100	p.Arg137Leu	c.410G>T	transcript	ENST00000231021	protein_coding	789	.	Cadherin_(4),Cadherin-like_(1),	.	0.001	1.388	B
NOZ	Cellline	SAM18297149	DROSHA	5_31431573_T_C	5	31431573	T	C	0.33871	.	splice_region_variant&intron_variant	LOW	ENSG00000113360	.	c.3145+3A>G	transcript	ENST00000344624	protein_coding		.	.	.	.	.	.
G415	Cellline	SAM18297145	ADAMTS12	5_33576992_T_C	5	33576992	T	C	0.775281	N1012D	missense_variant	MODERATE	ENSG00000151388	p.Asn1012Asp	c.3034A>G	transcript	ENST00000504830	protein_coding	1594	.	.	.	0.144	1.987	P
TGBC24	Cellline	SAM18297147	RP11-1023L17.1	5_34182674_C_T	5	34182674	C	T	0.042763	.	splice_region_variant&intron_variant	LOW	ENSG00000215158	.	n.231+6G>A	transcript	ENST00000514048	processed_transcript		.	.	.	.	.	.
NOZ	Cellline	SAM18297149	RAI14	5_34823578_T_C	5	34823578	T	C	0.663462	M582T	missense_variant	MODERATE	ENSG00000039560	p.Met582Thr	c.1745T>C	transcript	ENST00000515799	protein_coding	983	.	.	.	1	5.279	B
OCUG1	Cellline	SAM18297146	RAI14	5_34826431_G_T	5	34826431	G	T	0.045	Q920H	missense_variant	MODERATE	ENSG00000039560	p.Gln920His	c.2760G>T	transcript	ENST00000515799	protein_coding	983	.	.	.	1	1.678	P
NOZ	Cellline	SAM18297149	TTC23L	5_34862987_G_A	5	34862987	G	A	0.195652	E157K	missense_variant	MODERATE	ENSG00000205838	p.Glu157Lys	c.469G>A	transcript	ENST00000505624	protein_coding	361	.	.	.	0.791	1.315	B
TGBC2	Cellline	SAM18297148	NADK2	5_36195290_G_A	5	36195290	G	A	0.305638	.	splice_region_variant&intron_variant	LOW	ENSG00000152620	.	c.1191-8C>T	transcript	ENST00000381937	protein_coding		.	.	.	.	.	.
OCUG1	Cellline	SAM18297146	NIPBL	5_36953699_G_A	5	36953699	G	A	0.183453	M1?	start_lost	HIGH	ENSG00000164190	p.Met1?	c.3G>A	transcript	ENST00000282516	protein_coding	2804	.	.	.	1	9.384	P
G415	Cellline	SAM18297145	NIPBL	5_36985657_A_G	5	36985657	A	G	0.229885	D826G	missense_variant	MODERATE	ENSG00000164190	p.Asp826Gly	c.2477A>G	transcript	ENST00000282516	protein_coding	2804	.	.	.	1	4.281	B
OCUG1	Cellline	SAM18297146	NIPBL	5_37010215_C_G	5	37010215	C	G	0.686567	S1517*	stop_gained	HIGH	ENSG00000164190	p.Ser1517*	c.4550C>G	transcript	ENST00000282516	protein_coding	2804	.	.	.	1	3.037	.
G415	Cellline	SAM18297145	NIPBL	5_37058966_G_C	5	37058966	G	C	0.193878	E2496Q	missense_variant	MODERATE	ENSG00000164190	p.Glu2496Gln	c.7486G>C	transcript	ENST00000282516	protein_coding	2804	.	.	.	1.000000,1.000000	9.476000,9.476000	P
NOZ	Cellline	SAM18297149	C9	5_39331783_T_A	5	39331783	T	A	0.258929	T170S	missense_variant	MODERATE	ENSG00000113600	p.Thr170Ser	c.508A>T	transcript	ENST00000263408	protein_coding	559	.	Membrane_attack_complex_component/perforin_(MACPF)_domain_(1),	.	0.99	2.569	P
TGBC24	Cellline	SAM18297147	CARD6	5_40852854_A_G	5	40852854	A	G	0.531532	T508A	missense_variant	MODERATE	ENSG00000132357	p.Thr508Ala	c.1522A>G	transcript	ENST00000254691	protein_coding	1037	.	.	.	0	-0.007	B
TGBC2	Cellline	SAM18297148	C7	5_40934382_A_G	5	40934382	A	G	0.262069	N66D	missense_variant	MODERATE	ENSG00000112936	p.Asn66Asp	c.196A>G	transcript	ENST00000313164	protein_coding	843	.	.	.	0.113	1.024	B
NOZ	Cellline	SAM18297149	MROH2B	5_41049306_G_A	5	41049306	G	A	0.22449	T492I	missense_variant	MODERATE	ENSG00000171495	p.Thr492Ile	c.1475C>T	transcript	ENST00000399564	protein_coding	1585	.	Armadillo-type_fold_(1),	.	0.957	3.18	D
NOZ	Cellline	SAM18297149	FBXO4	5_41929713_C_G	5	41929713	C	G	0.108333	P148A	missense_variant	MODERATE	ENSG00000151876	p.Pro148Ala	c.442C>G	transcript	ENST00000281623	protein_coding	387	.	F-box_domain,_Skp2-like_(1),	.	1	5.252	D
NOZ	Cellline	SAM18297149	MRPS30	5_44809525_T_C	5	44809525	T	C	0.2875	L188P	missense_variant	MODERATE	ENSG00000112996	p.Leu188Pro	c.563T>C	transcript	ENST00000507110	protein_coding	439	.	.	.	0.977	4.859	D
TGBC2	Cellline	SAM18297148	GZMA	5_55102689_A_G	5	55102689	A	G	0.116402	N3D	missense_variant	MODERATE	ENSG00000145649	p.Asn3Asp	c.7A>G	transcript	ENST00000274306	protein_coding	262	.	.	.	0.64	1.222	B
TGBC2	Cellline	SAM18297148	ANKRD55	5_56126953_A_C	5	56126953	A	C	1	C256G	missense_variant	MODERATE	ENSG00000164512	p.Cys256Gly	c.766T>G	transcript	ENST00000341048	protein_coding	614	.	.	.	1	5.412	D
OCUG1	Cellline	SAM18297146	ELOVL7	5_60764335_G_C	5	60764335	G	C	0.351724	.	splice_region_variant&intron_variant	LOW	ENSG00000164181	.	c.394-3C>G	transcript	ENST00000425382	protein_coding		.	.	.	.	.	.
GB-d1	Cellline	SAM18297151	ERBB2IP	5_66023293_G_C	5	66023293	G	C	0.055944	E201Q	missense_variant	MODERATE	ENSG00000112851	p.Glu201Gln	c.601G>C	transcript	ENST00000506030	protein_coding	1419	.	.	.	1	9.063	D
GB-d1	Cellline	SAM18297151	SREK1	5_66153456_C_T	5	66153456	C	T	0.084507	.	splice_region_variant&intron_variant	LOW	ENSG00000153914	.	c.162-7C>T	transcript	ENST00000334121	protein_coding		.	.	.	.	.	.
NOZ	Cellline	SAM18297149	SREK1	5_66170834_G_T	5	66170834	G	T	0.735849	K457N	missense_variant	MODERATE	ENSG00000153914	p.Lys457Asn	c.1371G>T	transcript	ENST00000334121	protein_coding	624	.	.	.	1	0.967	B
TGBC2	Cellline	SAM18297148	MAST4	5_67164641_C_T	5	67164641	C	T	1	P1821L	missense_variant	MODERATE	ENSG00000069020	p.Pro1821Leu	c.5462C>T	transcript	ENST00000403625	protein_coding	2623	.	.	.	0	-0.581	B
TGBC24	Cellline	SAM18297147	PIK3R1	5_68295421_T_C	5	68295421	T	C	1	W583R	missense_variant&splice_region_variant	MODERATE	ENSG00000145675	p.Trp583Arg	c.1747T>C	transcript	ENST00000521381	protein_coding	724	.	.	.	1	7.868	D
TGBC24	Cellline	SAM18297147	DMGDH	5_79033259_G_A	5	79033259	G	A	1	S448L	missense_variant	MODERATE	ENSG00000132837	p.Ser448Leu	c.1343C>T	transcript	ENST00000255189	protein_coding	866	.	.	.	1	9.512	P
GB-d1	Cellline	SAM18297151	SERINC5	5_80146184_C_A	5	80146184	C	A	0.326087	E382*	stop_gained	HIGH	ENSG00000164300	p.Glu382*	c.1144G>T	transcript	ENST00000507668	protein_coding	461	.	.	.	1	7.383	.
NOZ	Cellline	SAM18297149	ZFYVE16	5_80438595_C_T	5	80438595	C	T	0.608491	S637F	missense_variant	MODERATE	ENSG00000039319	p.Ser637Phe	c.1910C>T	transcript	ENST00000338008	protein_coding	1539	.	.	.	0.006	2.139	D
NOZ	Cellline	SAM18297149	ZFYVE16	5_80438724_C_T	5	80438724	C	T	0.321586	T680I	missense_variant	MODERATE	ENSG00000039319	p.Thr680Ile	c.2039C>T	transcript	ENST00000338008	protein_coding	1539	.	.	.	0	-0.945	B
TGBC24	Cellline	SAM18297147	CKMT2	5_81259196_C_T	5	81259196	C	T	0.346154	S319L	missense_variant	MODERATE	ENSG00000131730	p.Ser319Leu	c.956C>T	transcript	ENST00000254035	protein_coding	419	.	ATP:guanido_phosphotransferase,_catalytic_domain_(2),Glutamine_synthetase/guanido_kinase,_catalytic_domain_(1),	.	1	7.776	D
OCUG1	Cellline	SAM18297146	CCNH	5_87412749_C_T	5	87412749	C	T	0.674847	E16K	missense_variant	MODERATE	ENSG00000134480	p.Glu16Lys	c.46G>A	transcript	ENST00000256897	protein_coding	323	.	Cyclin-like_(2),	.	1	4.956	P
TGBC24	Cellline	SAM18297147	ADGRV1	5_90692659_C_T	5	90692659	C	T	1	R2336*	stop_gained	HIGH	ENSG00000164199	p.Arg2336*	c.7006C>T	transcript	ENST00000405460	protein_coding	6306	.	.	.	0.995	1.433	.
OCUG1	Cellline	SAM18297146	ADGRV1	5_90694092_G_A	5	90694092	G	A	0.215909	E2446K	missense_variant	MODERATE	ENSG00000164199	p.Glu2446Lys	c.7336G>A	transcript	ENST00000405460	protein_coding	6306	.	.	.	1	6.596	D
GB-d1	Cellline	SAM18297151	CAST	5_96750642_T_C	5	96750642	T	C	0.32	M495T	missense_variant	MODERATE	ENSG00000153113	p.Met495Thr	c.1484T>C	transcript	ENST00000508830	protein_coding	791	.	.	.	0.996000,0.996000	3.822000,3.822000	.
NOZ	Cellline	SAM18297149	MAN2A1	5_109781468_C_A	5	110000000	C	A	0.032895	Q483K	missense_variant	MODERATE	ENSG00000112893	p.Gln483Lys	c.1447C>A	transcript	ENST00000261483	protein_coding	1144	.	Glycoside_hydrolase/deacetylase,_beta/alpha-barrel_(1),Glycoside_hydrolase,_family_38,_core_(2),	.	0.743	2.184	B
TGBC24	Cellline	SAM18297147	CDO1	5_115811224_A_AT	5	116000000	A	AT	0.882845	S114fs	frameshift_variant	HIGH	ENSG00000129596	p.Ser114fs	c.339dupA	transcript	ENST00000250535	protein_coding	200	.	.	.	.	.	.
OCUG1	Cellline	SAM18297146	AP3S1	5_115913452_A_G	5	116000000	A	G	0.782609	I182V	missense_variant	MODERATE	ENSG00000177879	p.Ile182Val	c.544A>G	transcript	ENST00000316788	protein_coding	193	.	.	.	1	9.229	B
TGBC24	Cellline	SAM18297147	LVRN	5_116001165_T_A	5	116000000	T	A	0.016129	N582K	missense_variant	MODERATE	ENSG00000172901	p.Asn582Lys	c.1746T>A	transcript	ENST00000357872	protein_coding	990	.	.	.	1	1.675	D
NOZ	Cellline	SAM18297149	FAM170A	5_119634715_C_A	5	120000000	C	A	0.195652	H323N	missense_variant	MODERATE	ENSG00000164334	p.His323Asn	c.967C>A	transcript	ENST00000515256	protein_coding	330	.	.	.	1	0.687	D
GB-d1	Cellline	SAM18297151	FTMT	5_121852562_A_T	5	122000000	A	T	0.179104	E200V	missense_variant	MODERATE	ENSG00000181867	p.Glu200Val	c.599A>T	transcript	ENST00000321339	protein_coding	242	.	Ferritin/ribonucleotide_reductase-like_(1),Ferritin,_conserved_site_(1),Ferritin-related_(1),Ferritin/DPS_protein_domain_(1),Ferritin-like_(1),	.	1	8.491	D
GB-d1	Cellline	SAM18297151	SNCAIP	5_122451444_C_A	5	122000000	C	A	0.096774	S913Y	missense_variant	MODERATE	ENSG00000064692	p.Ser913Tyr	c.2738C>A	transcript	ENST00000261367	protein_coding	1016	.	.	.	1	7.166	D
SNU-308	Cellline	SAM18297150	TEX43	5_126631806_T_TA	5	127000000	T	TA	0.280488	S26fs	frameshift_variant	HIGH	ENSG00000196900	p.Ser26fs	c.75dupA	transcript	ENST00000357147	protein_coding	134	.	.	.	.	.	.
TGBC24	Cellline	SAM18297147	CHSY3	5_129905389_G_T	5	130000000	G	T	0.313726	R187L	missense_variant	MODERATE	ENSG00000198108	p.Arg187Leu	c.560G>T	transcript	ENST00000305031	protein_coding	882	.	.	.	1	8.935	D
GB-d1	Cellline	SAM18297151	CTC-432M15.3	5_131521445_G_C	5	132000000	G	C	0.191781	S241C	missense_variant	MODERATE	ENSG00000273217	p.Ser241Cys	c.722C>G	transcript	ENST00000514667	protein_coding	1651	.	.	.	1	9.476	D
G415	Cellline	SAM18297145	SHROOM1	5_132823068_T_G	5	133000000	T	G	1	K763Q	missense_variant	MODERATE	ENSG00000164403	p.Lys763Gln	c.2287A>C	transcript	ENST00000378679	protein_coding	852	.	Apx/shroom,_ASD2_(2),	.	1	3.095	D
GB-d1	Cellline	SAM18297151	SHROOM1	5_132823300_C_A	5	133000000	C	A	0.502538	V726L	missense_variant	MODERATE	ENSG00000164403	p.Val726Leu	c.2176G>T	transcript	ENST00000378679	protein_coding	852	.	Apx/shroom,_ASD2_(2),	.	1	6.228	D
GB-d1	Cellline	SAM18297151	TRPC7	5_136356679_C_G	5	136000000	C	G	0.092105	D237H	missense_variant	MODERATE	ENSG00000069018	p.Asp237His	c.709G>C	transcript	ENST00000513104	protein_coding	862	.	Transient_receptor_potential_II_(1),,.	.	1.000000,1.000000	7.651000,7.651000	D
NOZ	Cellline	SAM18297149	NME5	5_138138657_C_A	5	138000000	C	A	0.20339	V42F	missense_variant	MODERATE	ENSG00000112981	p.Val42Phe	c.124G>T	transcript	ENST00000265191	protein_coding	212	.	.	.	0.995	0.385	P
TGBC2	Cellline	SAM18297148	EGR1	5_138465862_A_C	5	138000000	A	C	0.723404	K34T	missense_variant	MODERATE	ENSG00000120738	p.Lys34Thr	c.101A>C	transcript	ENST00000239938	protein_coding	543	.	.	.	1	8.455	D
OCUG1	Cellline	SAM18297146	HSPA9	5_138556830_T_C	5	139000000	T	C	0.121622	I589V	missense_variant	MODERATE	ENSG00000113013	p.Ile589Val	c.1765A>G	transcript	ENST00000297185	protein_coding	679	.	.	.	1	2.747	B
SNU-308	Cellline	SAM18297150	LRRTM2	5_138873413_T_A	5	139000000	T	A	1	K383I	missense_variant	MODERATE	ENSG00000146006	p.Lys383Ile	c.1148A>T	transcript	ENST00000274711	protein_coding	516	.	.	.	1	4.386	D
TGBC2	Cellline	SAM18297148	TMEM173	5_139478340_C_T	5	139000000	C	T	0.015873	G230D	missense_variant	MODERATE	ENSG00000184584	p.Gly230Asp	c.689G>A	transcript	ENST00000330794	protein_coding	379	.	.	.	0	0.501	B
OCUG1	Cellline	SAM18297146	APBB3	5_140562097_C_T	5	141000000	C	T	0.238095	.	splice_region_variant&intron_variant	LOW	ENSG00000113108	.	c.626+3G>A	transcript	ENST00000354402	protein_coding		.	.	.	.	.	.
GB-d1	Cellline	SAM18297151	PCDHA5	5_140822391_G_C	5	141000000	G	C	0.153846	E206Q	missense_variant	MODERATE	ENSG00000204965	p.Glu206Gln	c.616G>C	transcript	ENST00000529859	protein_coding	936	.	Cadherin_(4),Cadherin-like_(1),	.	0	0.057	B
SNU-308	Cellline	SAM18297150	PCDHA5	5_140823091_G_A	5	141000000	G	A	1	S439N	missense_variant	MODERATE	ENSG00000204965	p.Ser439Asn	c.1316G>A	transcript	ENST00000529859	protein_coding	936	.	Cadherin_(5),Cadherin-like_(1),	.	0	-1.041	B
SNU-308	Cellline	SAM18297150	PCDHA9	5_140848676_C_T	5	141000000	C	T	0.097561	P61S	missense_variant	MODERATE	ENSG00000204961	p.Pro61Ser	c.181C>T	transcript	ENST00000532602	protein_coding	950	.	Cadherin,_N-terminal_(1),Cadherin_(3),Cadherin-like_(1),	.	0	0.238	B
NOZ	Cellline	SAM18297149	PCDHA12	5_140876647_A_T	5	141000000	A	T	0.248366	H392L	missense_variant	MODERATE	ENSG00000251664	p.His392Leu	c.1175A>T	transcript	ENST00000398631	protein_coding	941	.	Cadherin_(4),Cadherin-like_(1),	.	0	-0.335	B
OCUG1	Cellline	SAM18297146	PCDHB2	5_141095587_T_A	5	141000000	T	A	0.235023	V266D	missense_variant	MODERATE	ENSG00000112852	p.Val266Asp	c.797T>A	transcript	ENST00000194155	protein_coding	798	.	Cadherin_(5),Cadherin-like_(1),	.	0.999	6.246	D
NOZ	Cellline	SAM18297149	PCDHB4	5_141123369_G_GT	5	141000000	G	GT	0.636364	V459fs	frameshift_variant	HIGH	ENSG00000081818	p.Val459fs	c.1373dupT	transcript	ENST00000194152	protein_coding	795	.	.	.	.	.	.
NOZ	Cellline	SAM18297149	TAF7	5_141319254_G_A	5	141000000	G	A	0.140762	S264L	missense_variant	MODERATE	ENSG00000178913	p.Ser264Leu	c.791C>T	transcript	ENST00000313368	protein_coding	349	.	.	.	1	7.013	B
TGBC24	Cellline	SAM18297147	PCDHGA3	5_141344269_C_G	5	141000000	C	G	0.5	P79R	missense_variant	MODERATE	ENSG00000254245	p.Pro79Arg	c.236C>G	transcript	ENST00000253812	protein_coding	932	.	Cadherin,_N-terminal_(1),Cadherin_(4),Cadherin-like_(1),	.	0	-1.106	B
GB-d1	Cellline	SAM18297151	PCDHGA5	5_141365547_C_G	5	141000000	C	G	0.540323	T406R	missense_variant	MODERATE	ENSG00000253485	p.Thr406Arg	c.1217C>G	transcript	ENST00000518069	protein_coding	931	.	Cadherin_(4),Cadherin-like_(1),	.	0.995	4.611	D
GB-d1	Cellline	SAM18297151	PCDHGA6	5_141376352_G_A	5	141000000	G	A	0.380952	V757I	missense_variant	MODERATE	ENSG00000253731	p.Val757Ile	c.2269G>A	transcript	ENST00000517434	protein_coding	932	.	.	.	1	5.966	B
GB-d1	Cellline	SAM18297151	PCDHGA8	5_141392938_G_C	5	141000000	G	C	0.156863	G42A	missense_variant	MODERATE	ENSG00000253767	p.Gly42Ala	c.125G>C	transcript	ENST00000398604	protein_coding	932	.	Cadherin,_N-terminal_(1),Cadherin_(3),Cadherin-like_(1),	.	1	5.53	D
G415	Cellline	SAM18297145	PCDHGA10	5_141413694_C_G	5	141000000	C	G	1	S173R	missense_variant	MODERATE	ENSG00000253846	p.Ser173Arg	c.519C>G	transcript	ENST00000398610	protein_coding	936	.	Cadherin_(4),Cadherin-like_(1),	.	0.042	0.445	B
NOZ	Cellline	SAM18297149	PCDHGB7	5_141419013_G_C	5	141000000	G	C	0.135266	S385T	missense_variant	MODERATE	ENSG00000254122	p.Ser385Thr	c.1154G>C	transcript	ENST00000398594	protein_coding	929	.	Cadherin_(4),Cadherin-like_(1),	.	0	-0.167	B
OCUG1	Cellline	SAM18297146	KIAA0141	5_141925532_G_C	5	142000000	G	C	0.083333	.	splice_region_variant&intron_variant	LOW	ENSG00000081791	.	c.264+5G>C	transcript	ENST00000194118	protein_coding		.	.	.	.	.	.
TGBC2	Cellline	SAM18297148	ARHGAP26	5_142875122_A_T	5	143000000	A	T	0.568182	Q88L	missense_variant	MODERATE	ENSG00000145819	p.Gln88Leu	c.263A>T	transcript	ENST00000274498	protein_coding	814	.	IRSp53/MIM_homology_domain_(IMD)_(2),	.	1	7.866	D
GB-d1	Cellline	SAM18297151	RP11-449H3.3	5_146267656_C_G	5	146000000	C	G	0.310345	S725*	stop_gained	HIGH	ENSG00000275740	p.Ser725*	c.2174C>G	transcript	ENST00000506502	protein_coding	1027	.	.	.	1	5.301	.
TGBC2	Cellline	SAM18297148	SYNPO	5_150648379_C_A	5	151000000	C	A	1	A279E	missense_variant	MODERATE	ENSG00000171992	p.Ala279Glu	c.836C>A	transcript	ENST00000394243	protein_coding	929	.	.	.	0.264	1.107	P
NOZ	Cellline	SAM18297149	CYFIP2	5_157339189_C_A	5	157000000	C	A	0.048387	L865M	missense_variant	MODERATE	ENSG00000055163	p.Leu865Met	c.2593C>A	transcript	ENST00000616178	protein_coding	1278	.	.	.	1	6.045	D
G415	Cellline	SAM18297145	ZBED8	5_160395283_G_C	5	160000000	G	C	1	P70A	missense_variant	MODERATE	ENSG00000221886	p.Pro70Ala	c.208C>G	transcript	ENST00000408953	protein_coding	594	.	.	.	0.114	1.142	B
NOZ	Cellline	SAM18297149	TENM2	5_168218311_C_A	5	168000000	C	A	0.101695	L1474M	missense_variant	MODERATE	ENSG00000145934	p.Leu1474Met	c.4420C>A	transcript	ENST00000518659	protein_coding	2774	.	Six-bladed_beta-propeller,_TolB-like_(1),	.	1	6.093	D
TGBC24	Cellline	SAM18297147	DOCK2	5_170050313_C_A	5	170000000	C	A	0.129252	Q1377K	missense_variant	MODERATE	ENSG00000134516	p.Gln1377Lys	c.4129C>A	transcript	ENST00000256935	protein_coding	1830	.	.	.	1	4.834	B
TGBC24	Cellline	SAM18297147	DOCK2	5_170050314_A_G	5	170000000	A	G	0.130137	Q1377R	missense_variant	MODERATE	ENSG00000134516	p.Gln1377Arg	c.4130A>G	transcript	ENST00000256935	protein_coding	1830	.	.	.	1	4.529	B
GB-d1	Cellline	SAM18297151	RANBP17	5_170919443_C_T	5	171000000	C	T	0.119403	H368H	splice_region_variant&synonymous_variant	LOW	ENSG00000204764	p.His368His	c.1104C>T	transcript	ENST00000523189	protein_coding	1088	.	.	.	.	.	.
GB-d1	Cellline	SAM18297151	CREBRF	5_173133630_G_A	5	173000000	G	A	0.283582	G602D	missense_variant&splice_region_variant	MODERATE	ENSG00000164463	p.Gly602Asp	c.1805G>A	transcript	ENST00000296953	protein_coding	639	.	.	.	1	5.662	D
TGBC24	Cellline	SAM18297147	CPEB4	5_173950027_A_T	5	174000000	A	T	0.494792	E538D	missense_variant	MODERATE	ENSG00000113742	p.Glu538Asp	c.1614A>T	transcript	ENST00000265085	protein_coding	729	.	Nucleotide-binding,_alpha-beta_plait_(1),RNA_recognition_motif_domain_(2),	.	1	2.638	B
TGBC24	Cellline	SAM18297147	SFXN1	5_175521965_T_C	5	176000000	T	C	0.439394	F274S	missense_variant	MODERATE	ENSG00000164466	p.Phe274Ser	c.821T>C	transcript	ENST00000321442	protein_coding	322	.	.	.	1	7.669	P
OCUG1	Cellline	SAM18297146	NOP16	5_176384092_G_A	5	176000000	G	A	0.995536	R196C	missense_variant	MODERATE	ENSG00000048162	p.Arg196Cys	c.586C>T	transcript	ENST00000619979	protein_coding	237	.	.	.	.	.	.
TGBC2	Cellline	SAM18297148	NOP16	5_176384092_G_A	5	176000000	G	A	1	R196C	missense_variant	MODERATE	ENSG00000048162	p.Arg196Cys	c.586C>T	transcript	ENST00000619979	protein_coding	237	.	.	.	.	.	.
SNU-308	Cellline	SAM18297150	NOP16	5_176384092_G_A	5	176000000	G	A	1	R196C	missense_variant	MODERATE	ENSG00000048162	p.Arg196Cys	c.586C>T	transcript	ENST00000619979	protein_coding	237	.	.	.	.	.	.
GB-d1	Cellline	SAM18297151	HIGD2A	5_176388937_G_C	5	176000000	G	C	0.68	V40L	missense_variant	MODERATE	ENSG00000146066	p.Val40Leu	c.118G>C	transcript	ENST00000274787	protein_coding	106	.	Hypoxia_induced_protein,_domain_(1),	.	0	-1.742	B
GB-d1	Cellline	SAM18297151	CDHR2	5_176581473_G_C	5	177000000	G	C	0.089286	R650T	missense_variant	MODERATE	ENSG00000074276	p.Arg650Thr	c.1949G>C	transcript	ENST00000261944	protein_coding	1310	.	Cadherin_(4),Cadherin-like_(1),	.	1	5.115	D
TGBC2	Cellline	SAM18297148	GPRIN1	5_176599118_TCTCAAAGACCCAGGATCCTCCTTC_T	5	177000000	TCTCAAAGACCCAGGATCCTCCTTC	T	0.538462	K232R239del	disruptive_inframe_deletion	MODERATE	ENSG00000169258	p.Lys232_Arg239del	c.693_716delGAAGGAGGATCCTGGGTCTTTGAG	transcript	ENST00000303991	protein_coding	1008	.	.	.	.	.	.
NOZ	Cellline	SAM18297149	GPRIN1	5_176599118_TCTCAAAGACCCAGGATCCTCCTTC_T	5	177000000	TCTCAAAGACCCAGGATCCTCCTTC	T	0.244898	K232R239del	disruptive_inframe_deletion	MODERATE	ENSG00000169258	p.Lys232_Arg239del	c.693_716delGAAGGAGGATCCTGGGTCTTTGAG	transcript	ENST00000303991	protein_coding	1008	.	.	.	.	.	.
SNU-308	Cellline	SAM18297150	GPRIN1	5_176599118_TCTCAAAGACCCAGGATCCTCCTTC_T	5	177000000	TCTCAAAGACCCAGGATCCTCCTTC	T	0.57971	K232R239del	disruptive_inframe_deletion	MODERATE	ENSG00000169258	p.Lys232_Arg239del	c.693_716delGAAGGAGGATCCTGGGTCTTTGAG	transcript	ENST00000303991	protein_coding	1008	.	.	.	.	.	.
NOZ	Cellline	SAM18297149	DDX41	5_177515708_A_G	5	178000000	A	G	0.634146	F201S	missense_variant	MODERATE	ENSG00000183258	p.Phe201Ser	c.602T>C	transcript	ENST00000330503	protein_coding	640	.	RNA_helicase,_DEAD-box_type,_Q_motif_(1),	.	1	6.482	D
GB-d1	Cellline	SAM18297151	HNRNPH1	5_179614900_C_T	5	180000000	C	T	0.595745	V454M	missense_variant	MODERATE	ENSG00000169045	p.Val454Met	c.1360G>A	transcript	ENST00000329433	protein_coding	472	.	.	.	1	4.056	.
TGBC24	Cellline	SAM18297147	TRIM52	5_181260329_TCTTCGTCCTCATCGTATG_T	5	181000000	TCTTCGTCCTCATCGTATG	T	0.259928	A156E161del	disruptive_inframe_deletion	MODERATE	ENSG00000183718	p.Ala156_Glu161del	c.467_484delCATACGATGAGGACGAAG	transcript	ENST00000611618	protein_coding	297	.	.	.	.	.	.
GB-d1	Cellline	SAM18297151	CAGE1	6_7373712_G_C	6	7373712	G	C	0.586207	Y369*	stop_gained	HIGH	ENSG00000164304	p.Tyr369*	c.1107C>G	transcript	ENST00000502583	protein_coding	839	.	.	.	1	2.647	.
GB-d1	Cellline	SAM18297151	BLOC1S5	6_8064312_T_C	6	8064312	T	C	0.306452	K22R	missense_variant	MODERATE	ENSG00000188428	p.Lys22Arg	c.65A>G	transcript	ENST00000397457	protein_coding	187	.	.	.	1	2.382	P
NOZ	Cellline	SAM18297149	PAK1IP1	6_10697384_G_A	6	10697384	G	A	0.454545	A49T	missense_variant	MODERATE	ENSG00000111845	p.Ala49Thr	c.145G>A	transcript	ENST00000379568	protein_coding	392	.	WD40/YVTN_repeat-like-containing_domain_(1),WD40_repeat-like-containing_domain_(1),WD40-repeat-containing_domain_(1),	.	1	6.342	D
SNU-308	Cellline	SAM18297150	HIVEP1	6_12120856_C_G	6	12120856	C	G	0.491892	S354C	missense_variant	MODERATE	ENSG00000095951	p.Ser354Cys	c.1061C>G	transcript	ENST00000379388	protein_coding	2718	.	.	.	1	5.361	D
TGBC24	Cellline	SAM18297147	HIVEP1	6_12124749_C_G	6	12124749	C	G	0.448718	L1652V	missense_variant	MODERATE	ENSG00000095951	p.Leu1652Val	c.4954C>G	transcript	ENST00000379388	protein_coding	2718	.	.	.	0.059	0.745	B
OCUG1	Cellline	SAM18297146	MYLIP	6_16145130_C_T	6	16145130	C	T	0.984	S354L	missense_variant	MODERATE	ENSG00000007944	p.Ser354Leu	c.1061C>T	transcript	ENST00000356840	protein_coding	445	.	.	.	0.852	2.245	B
G415	Cellline	SAM18297145	RBM24	6_17292041_CGCCGCTGCAGCAGCTGCT_C	6	17292041	CGCCGCTGCAGCAGCTGCT	C	0.587719	A216A221del	inframe_deletion	MODERATE	ENSG00000112183	p.Ala216_Ala221del	c.646_663delGCTGCTGCCGCTGCAGCA	transcript	ENST00000379052	protein_coding	236	.	.	.	.	.	.
TGBC24	Cellline	SAM18297147	BTN2A2	6_26385292_T_A	6	26385292	T	A	0.414698	N124K	missense_variant	MODERATE	ENSG00000124508	p.Asn124Lys	c.372T>A	transcript	ENST00000356709	protein_coding	523	.	Immunoglobulin_subtype_(1),Immunoglobulin_V-set_(1),Immunoglobulin-like_(1),Immunoglobulin-like_fold_(1),	.	0	-4.342	P
TGBC24	Cellline	SAM18297147	BTN2A1	6_26459671_G_C	6	26459671	G	C	0.401487	E91D	missense_variant	MODERATE	ENSG00000112763	p.Glu91Asp	c.273G>C	transcript	ENST00000312541	protein_coding	527	.	Immunoglobulin_subtype_(1),Immunoglobulin_V-set_(1),Immunoglobulin-like_(1),Immunoglobulin-like_fold_(1),	.	0	-0.829	B
TGBC24	Cellline	SAM18297147	BTN2A1	6_26463378_C_G	6	26463378	C	G	0.293233	L189V	missense_variant	MODERATE	ENSG00000112763	p.Leu189Val	c.565C>G	transcript	ENST00000312541	protein_coding	527	.	CD80-like,_immunoglobulin_C2-set_(1),	.	0	0.053	D
G415	Cellline	SAM18297145	HIST1H2AI	6_27808366_G_A	6	27808366	G	A	0.210526	A53T	missense_variant	MODERATE	ENSG00000196747	p.Ala53Thr	c.157G>A	transcript	ENST00000358739	protein_coding	130	.	.	.	1	7.151	.
GB-d1	Cellline	SAM18297151	HIST1H3I	6_27871912_C_G	6	27871912	C	G	0.311927	R135T	missense_variant	MODERATE	ENSG00000275379	p.Arg135Thr	c.404G>C	transcript	ENST00000616365	protein_coding	136	.	.	.	1	7.405	.
GB-d1	Cellline	SAM18297151	HIST1H3J	6_27890753_C_T	6	27890753	C	T	0.342857	G14S	missense_variant	MODERATE	ENSG00000197153	p.Gly14Ser	c.40G>A	transcript	ENST00000359303	protein_coding	136	.	.	.	1	7.29	.
GB-d1	Cellline	SAM18297151	ZKSCAN8	6_28153061_G_C	6	28153061	G	C	0.688172	E261Q	missense_variant	MODERATE	ENSG00000198315	p.Glu261Gln	c.781G>C	transcript	ENST00000330236	protein_coding	578	.	Krueppel-associated_box_(3),	.	0.026	0.62	P
SNU-308	Cellline	SAM18297150	TEAD3	6_35476430_C_T	6	35476430	C	T	0.692308	E200K	missense_variant	MODERATE	ENSG00000007866	p.Glu200Lys	c.598G>A	transcript	ENST00000338863	protein_coding	435	.	.	.	1	5.835	D
G415	Cellline	SAM18297145	BRPF3	6_36201017_G_A	6	36201017	G	A	0.994764	C232Y	missense_variant	MODERATE	ENSG00000096070	p.Cys232Tyr	c.695G>A	transcript	ENST00000357641	protein_coding	1205	.	Zinc_finger,_PHD-finger_(1),Zinc_finger,_RING/FYVE/PHD-type_(1),Zinc_finger,_PHD-type,_conserved_site_(1),Zinc_finger,_PHD-type_(1),Zinc_finger,_FYVE/PHD-type_(1),	.	1	9.414	D
SNU-308	Cellline	SAM18297150	PNPLA1	6_36306369_T_C	6	36306369	T	C	0.455357	Y489H	missense_variant	MODERATE	ENSG00000180316	p.Tyr489His	c.1465T>C	transcript	ENST00000457797	protein_coding	533	.	.	.	0	-2.285	B
SNU-308	Cellline	SAM18297150	RNF8	6_37368672_G_T	6	37368672	G	T	0.386364	M143I	missense_variant	MODERATE	ENSG00000112130	p.Met143Ile	c.429G>T	transcript	ENST00000373479	protein_coding	485	.	.	.	0	0.398	B
G415	Cellline	SAM18297145	DNAH8	6_38741750_G_T	6	38741750	G	T	0.077922	D386Y	missense_variant	MODERATE	ENSG00000124721	p.Asp386Tyr	c.1156G>T	transcript	ENST00000327475	protein_coding	4707	.	Dynein_heavy_chain,_domain-1_(1),	.	1	3.531	D
G415	Cellline	SAM18297145	DNAH8	6_38826198_A_G	6	38826198	A	G	0.073684	K1297R	missense_variant	MODERATE	ENSG00000124721	p.Lys1297Arg	c.3890A>G	transcript	ENST00000327475	protein_coding	4707	.	.	.	1	7.005	B
G415	Cellline	SAM18297145	DNAH8	6_38917293_C_G	6	38917293	C	G	0.089552	L3399V	missense_variant	MODERATE	ENSG00000124721	p.Leu3399Val	c.10195C>G	transcript	ENST00000327475	protein_coding	4707	.	Dynein_heavy_chain,_coiled_coil_stalk_(1),	.	1	4.958	D
G415	Cellline	SAM18297145	DNAH8	6_39012212_T_G	6	39012212	T	G	0.192308	.	splice_region_variant&intron_variant	LOW	ENSG00000124721	.	c.13372-3T>G	transcript	ENST00000327475	protein_coding		.	.	.	.	.	.
GB-d1	Cellline	SAM18297151	PGC	6_41736887_C_A	6	41736887	C	A	0.438596	G378C	missense_variant	MODERATE	ENSG00000096088	p.Gly378Cys	c.1132G>T	transcript	ENST00000373025	protein_coding	388	.	Peptidase_aspartic_(1),Peptidase_aspartic,_catalytic_(1),	.	0	0.364	D
SNU-308	Cellline	SAM18297150	MED20	6_41907285_C_T	6	41907285	C	T	0.4	V142V	splice_region_variant&synonymous_variant	LOW	ENSG00000124641	p.Val142Val	c.426G>A	transcript	ENST00000265350	protein_coding	212	.	.	.	1	3.775	.
OCUG1	Cellline	SAM18297146	TBCC	6_42745247_G_A	6	42745247	G	A	0.992126	T276I	missense_variant	MODERATE	ENSG00000124659	p.Thr276Ile	c.827C>T	transcript	ENST00000372876	protein_coding	346	.	CARP_motif_(1),Tubulin_binding_cofactor_C_(1),C-CAP/cofactor_C-like_domain_(1),	.	1	4.871	P
GB-d1	Cellline	SAM18297151	PPP2R5D	6_43008019_G_T	6	43008019	G	T	0.070175	G271W	missense_variant	MODERATE	ENSG00000112640	p.Gly271Trp	c.811G>T	transcript	ENST00000485511	protein_coding	602	.	.,Armadillo-type_fold_(1),	.	1.000000,1.000000	9.869000,9.869000	.
GB-d1	Cellline	SAM18297151	RRP36	6_43027447_C_T	6	43027447	C	T	0.25	Q205*	stop_gained	HIGH	ENSG00000124541	p.Gln205*	c.613C>T	transcript	ENST00000244496	protein_coding	259	.	.	.	1	2.725	.
TGBC2	Cellline	SAM18297148	ABCC10	6_43445192_G_A	6	43445192	G	A	0.614286	V970M	missense_variant	MODERATE	ENSG00000124574	p.Val970Met	c.2908G>A	transcript	ENST00000372530	protein_coding	1492	.	ABC_transporter,_transmembrane_domain,_type_1_(1),ABC_transporter,_integral_membrane_type_1_(1),ABC_transporter,_transmembrane_domain_(1),	.	0.999	2.809	D
TGBC24	Cellline	SAM18297147	ENPP5	6_46167908_C_T	6	46167908	C	T	0.280702	E119K	missense_variant	MODERATE	ENSG00000112796	p.Glu119Lys	c.355G>A	transcript	ENST00000230565	protein_coding	477	.	Alkaline_phosphatase-like,_alpha/beta/alpha_(1),Alkaline-phosphatase-like,_core_domain_(1),	.	1	3.541	B
G415	Cellline	SAM18297145	TDRD6	6_46690410_G_C	6	46690410	G	C	1	G761A	missense_variant	MODERATE	ENSG00000180113	p.Gly761Ala	c.2282G>C	transcript	ENST00000316081	protein_coding	2096	.	.	.	0	-0.204	B
NOZ	Cellline	SAM18297149	TDRD6	6_46693680_T_G	6	46693680	T	G	0.191489	L1851R	missense_variant	MODERATE	ENSG00000180113	p.Leu1851Arg	c.5552T>G	transcript	ENST00000316081	protein_coding	2096	.	.	.	0.073	1.794	D
GB-d1	Cellline	SAM18297151	CD2AP	6_47533657_G_T	6	47533657	G	T	0.540984	R74M	missense_variant	MODERATE	ENSG00000198087	p.Arg74Met	c.221G>T	transcript	ENST00000359314	protein_coding	639	.	.	.	1	1.911	D
TGBC24	Cellline	SAM18297147	DEFB133	6_49946183_C_A	6	49946183	C	A	0.255102	R35I	missense_variant	MODERATE	ENSG00000214643	p.Arg35Ile	c.104G>T	transcript	ENST00000398721	protein_coding	61	.	.	.	0	-4.586	.
NOZ	Cellline	SAM18297149	FAM83B	6_54941339_T_C	6	54941339	T	C	0.115385	S790P	missense_variant	MODERATE	ENSG00000168143	p.Ser790Pro	c.2368T>C	transcript	ENST00000306858	protein_coding	1011	.	.	.	0.967	1.474	B
TGBC2	Cellline	SAM18297148	GFRAL	6_55399230_C_T	6	55399230	C	T	0.151515	H335Y	missense_variant	MODERATE	ENSG00000187871	p.His335Tyr	c.1003C>T	transcript	ENST00000340465	protein_coding	394	.	.	.	0	-0.175	P
G415	Cellline	SAM18297145	DST	6_56634923_T_C	6	56634923	T	C	0.295455	S862G	missense_variant	MODERATE	ENSG00000151914	p.Ser862Gly	c.2584A>G	transcript	ENST00000361203	protein_coding	7461	.	.	.	1	7.868	P
SNU-308	Cellline	SAM18297150	PRIM2	6_57606370_G_T	6	57606370	G	T	0.517241	.	splice_region_variant&intron_variant	LOW	ENSG00000146143	.	c.1148-5G>T	transcript	ENST00000615550	protein_coding		.	.	.	.	.	.
SNU-308	Cellline	SAM18297150	PHF3	6_63691733_C_T	6	63691733	C	T	0.979592	.	splice_region_variant&intron_variant	LOW	ENSG00000118482	.	c.2190-4C>T	transcript	ENST00000262043	protein_coding		.	.	.	.	.	.
GB-d1	Cellline	SAM18297151	EYS	6_63721128_A_G	6	63721128	A	G	0.746479	I2989T	missense_variant	MODERATE	ENSG00000188107	p.Ile2989Thr	c.8966T>C	transcript	ENST00000370616	protein_coding	3165	.	Concanavalin_A-like_lectin/glucanase_(1),Concanavalin_A-like_lectin/glucanase,_subgroup_(1),Laminin_G_domain_(1),	.	0	-1.315	B
NOZ	Cellline	SAM18297149	EYS	6_64997674_G_C	6	64997674	G	C	0.152	P723A	missense_variant	MODERATE	ENSG00000188107	p.Pro723Ala	c.2167C>G	transcript	ENST00000370616	protein_coding	3165	.	.	.	1	3.476	B
NOZ	Cellline	SAM18297149	LCA5	6_79513709_T_C	6	79513709	T	C	0.862745	N75D	missense_variant	MODERATE	ENSG00000135338	p.Asn75Asp	c.223A>G	transcript	ENST00000369846	protein_coding	697	.	.	.	0.719	1.53	B
GB-d1	Cellline	SAM18297151	DOPEY1	6_83137194_C_T	6	83137194	C	T	0.1125	T1042I	missense_variant	MODERATE	ENSG00000083097	p.Thr1042Ile	c.3125C>T	transcript	ENST00000237163	protein_coding	2476	.	.	.	0.953	1.946	B
GB-d1	Cellline	SAM18297151	DOPEY1	6_83138453_C_G	6	83138453	C	G	0.075758	H1462D	missense_variant	MODERATE	ENSG00000083097	p.His1462Asp	c.4384C>G	transcript	ENST00000237163	protein_coding	2476	.	.	.	1	7.487	D
TGBC24	Cellline	SAM18297147	ME1	6_83407817_C_A	6	83407817	C	A	0.986301	V55F	missense_variant	MODERATE	ENSG00000065833	p.Val55Phe	c.163G>T	transcript	ENST00000369705	protein_coding	572	.	.	.	1	3.808	P
OCUG1	Cellline	SAM18297146	TBX18	6_84764097_C_T	6	84764097	C	T	1	E29K	missense_variant	MODERATE	ENSG00000112837	p.Glu29Lys	c.85G>A	transcript	ENST00000369663	protein_coding	607	.	.	.	0.993	2.692	B
TGBC24	Cellline	SAM18297147	GABRR1	6_89198020_C_G	6	89198020	C	G	1	R191T	missense_variant&splice_region_variant	MODERATE	ENSG00000146276	p.Arg191Thr	c.572G>C	transcript	ENST00000454853	protein_coding	479	.	Neurotransmitter-gated_ion-channel_ligand-binding_(3),	.	1	7.717	D
GB-d1	Cellline	SAM18297151	MDN1	6_89644099_T_C	6	89644099	T	C	0.350649	Y5566C	missense_variant	MODERATE	ENSG00000112159	p.Tyr5566Cys	c.16697A>G	transcript	ENST00000369393	protein_coding	5596	.	von_Willebrand_factor,_type_A_(1),	.	1	7.455	D
TGBC24	Cellline	SAM18297147	MDN1	6_89749720_A_T	6	89749720	A	T	0.534483	Y1146*	stop_gained	HIGH	ENSG00000112159	p.Tyr1146*	c.3438T>A	transcript	ENST00000369393	protein_coding	5596	.	.	.	1	1.182	.
TGBC2	Cellline	SAM18297148	MCHR2	6_99947957_G_T	6	99947957	G	T	1	T66K	missense_variant	MODERATE	ENSG00000152034	p.Thr66Lys	c.197C>A	transcript	ENST00000281806	protein_coding	340	.	GPCR,_rhodopsin-like_superfamily_(1),	.	1	2.805	P
G415	Cellline	SAM18297145	CD24	6_106971734_G_A	6	107000000	G	A	1	A106V	missense_variant	MODERATE	ENSG00000272398	p.Ala106Val	c.317C>T	transcript	ENST00000622315	protein_coding	129	.	.	.	.	.	.
OCUG1	Cellline	SAM18297146	CD24	6_106971734_G_A	6	107000000	G	A	1	A106V	missense_variant	MODERATE	ENSG00000272398	p.Ala106Val	c.317C>T	transcript	ENST00000622315	protein_coding	129	.	.	.	.	.	.
TGBC2	Cellline	SAM18297148	CD24	6_106971734_G_A	6	107000000	G	A	1	A106V	missense_variant	MODERATE	ENSG00000272398	p.Ala106Val	c.317C>T	transcript	ENST00000622315	protein_coding	129	.	.	.	.	.	.
NOZ	Cellline	SAM18297149	CD24	6_106971734_G_A	6	107000000	G	A	1	A106V	missense_variant	MODERATE	ENSG00000272398	p.Ala106Val	c.317C>T	transcript	ENST00000622315	protein_coding	129	.	.	.	.	.	.
GB-d1	Cellline	SAM18297151	AK9	6_109515951_T_A	6	110000000	T	A	0.063291	E1324V	missense_variant	MODERATE	ENSG00000155085	p.Glu1324Val	c.3971A>T	transcript	ENST00000424296	protein_coding	1911	.	ATPase,_AAA+_type,_core_(1),,.	.	1.000000,1.000000	5.405000,5.405000	D
GB-d1	Cellline	SAM18297151	AK9	6_109515952_C_G	6	110000000	C	G	0.061728	E1324Q	missense_variant	MODERATE	ENSG00000155085	p.Glu1324Gln	c.3970G>C	transcript	ENST00000424296	protein_coding	1911	.	ATPase,_AAA+_type,_core_(1),,.	.	1.000000,1.000000	3.316000,3.316000	P
G415	Cellline	SAM18297145	FIG4	6_109765056_C_T	6	110000000	C	T	0.97931	T493I	missense_variant	MODERATE	ENSG00000112367	p.Thr493Ile	c.1478C>T	transcript	ENST00000230124	protein_coding	907	.	Synaptojanin,_N-terminal_(1),	.	1	5.778	D
NOZ	Cellline	SAM18297149	GTF3C6	6_110967595_CGAA_C	6	111000000	CGAA	C	0.821429	E151del	disruptive_inframe_deletion	MODERATE	ENSG00000155115	p.Glu151del	c.452_454delAAG	transcript	ENST00000329970	protein_coding	213	.	.	.	.	.	.
TGBC2	Cellline	SAM18297148	HDAC2	6_113945367_C_A	6	114000000	C	A	0.454545	K362N	missense_variant	MODERATE	ENSG00000196591	p.Lys362Asn	c.1086G>T	transcript	ENST00000519065	protein_coding	488	.	Histone_deacetylase_domain_(1),	.	0.997	0.569	B
TGBC24	Cellline	SAM18297147	DCBLD1	6_117539336_C_A	6	118000000	C	A	1	S353Y	missense_variant	MODERATE	ENSG00000164465	p.Ser353Tyr	c.1058C>A	transcript	ENST00000338728	protein_coding	715	.	Coagulation_factor_5/8_C-terminal_type_domain_(3),Galactose-binding_domain-like_(1),	.	1	3.275	D
G415	Cellline	SAM18297145	FAM184A	6_119023050_C_T	6	119000000	C	T	0.30303	E349K	missense_variant	MODERATE	ENSG00000111879	p.Glu349Lys	c.1045G>A	transcript	ENST00000338891	protein_coding	1140	.	.	.	1	2.678	B
GB-d1	Cellline	SAM18297151	MAN1A1	6_119188407_C_G	6	119000000	C	G	0.342857	E573Q	missense_variant&splice_region_variant	MODERATE	ENSG00000111885	p.Glu573Gln	c.1717G>C	transcript	ENST00000368468	protein_coding	653	.	.	.	1	5.18	B
TGBC2	Cellline	SAM18297148	SMPDL3A	6_122795763_G_T	6	123000000	G	T	0.166667	G67C	missense_variant	MODERATE	ENSG00000172594	p.Gly67Cys	c.199G>T	transcript	ENST00000368440	protein_coding	453	.	Metallophosphoesterase_domain_(1),	.	1	9.416	D
GB-d1	Cellline	SAM18297151	TRDN	6_123221514_C_T	6	123000000	C	T	0.222222	E675K	missense_variant	MODERATE	ENSG00000186439	p.Glu675Lys	c.2023G>A	transcript	ENST00000334268	protein_coding	729	.	.	.	1	0.94	B
SNU-308	Cellline	SAM18297150	NCOA7	6_125889777_A_C	6	126000000	A	C	1	N575H	missense_variant	MODERATE	ENSG00000111912	p.Asn575His	c.1723A>C	transcript	ENST00000368357	protein_coding	942	.	.	.	0.038	1.654	B
TGBC2	Cellline	SAM18297148	SAMD3	6_130146005_C_A	6	130000000	C	A	0.344828	.	splice_region_variant&intron_variant	LOW	ENSG00000164483	.	c.1267+5G>T	transcript	ENST00000457563	protein_coding		.	.	.	.	.	.
GB-d1	Cellline	SAM18297151	ARG1	6_131583086_A_C	6	132000000	A	C	0.202247	K204T	missense_variant	MODERATE	ENSG00000118520	p.Lys204Thr	c.611A>C	transcript	ENST00000356962	protein_coding	330	.	Ureohydrolase_domain_(1),	.	1	8.941	B
GB-d1	Cellline	SAM18297151	REPS1	6_138944572_G_C	6	139000000	G	C	0.097826	Q227E	missense_variant	MODERATE	ENSG00000135597	p.Gln227Glu	c.679C>G	transcript	ENST00000450536	protein_coding	796	.	.	.	1	9.399	D
TGBC24	Cellline	SAM18297147	HIVEP2	6_142772793_T_A	6	143000000	T	A	1	E649V	missense_variant	MODERATE	ENSG00000010818	p.Glu649Val	c.1946A>T	transcript	ENST00000012134	protein_coding	2446	.	.	.	1	4.367	B
TGBC2	Cellline	SAM18297148	STX11	6_144186992_C_T	6	144000000	C	T	0.977273	S122L	missense_variant	MODERATE	ENSG00000135604	p.Ser122Leu	c.365C>T	transcript	ENST00000367568	protein_coding	287	.	t-SNARE_(1),Syntaxin,_N-terminal_(2),	.	1	7.602	D
TGBC24	Cellline	SAM18297147	UTRN	6_144793874_C_A	6	145000000	C	A	0.616667	D2987E	missense_variant	MODERATE	ENSG00000152818	p.Asp2987Glu	c.8961C>A	transcript	ENST00000367545	protein_coding	3433	.	EF-hand_domain,_type_2_(1),EF-hand-like_domain_(1),,.	.	1.000000,1.000000	4.923000,4.923000	P
TGBC24	Cellline	SAM18297147	GRM1	6_146434255_C_A	6	146000000	C	A	0.986667	P1015H	missense_variant	MODERATE	ENSG00000152822	p.Pro1015His	c.3044C>A	transcript	ENST00000282753	protein_coding	1194	.	.	.	0.01	0.717	P
TGBC24	Cellline	SAM18297147	ZC3H12D	6_149456681_G_T	6	149000000	G	T	1	S222Y	missense_variant	MODERATE	ENSG00000178199	p.Ser222Tyr	c.665C>A	transcript	ENST00000409806	protein_coding	527	.	Ribonuclease_Zc3h12a-like_(1),	.	1	6.403	D
TGBC24	Cellline	SAM18297147	SYNE1	6_152309986_G_A	6	152000000	G	A	0.986301	P5684L	missense_variant	MODERATE	ENSG00000131018	p.Pro5684Leu	c.17051C>T	transcript	ENST00000367255	protein_coding	8797	.	.	.	1	6.941	D
TGBC24	Cellline	SAM18297147	SYNE1	6_152347074_G_T	6	152000000	G	T	0.515152	C4021*	stop_gained	HIGH	ENSG00000131018	p.Cys4021*	c.12063C>A	transcript	ENST00000367255	protein_coding	8797	.	.	.	1	3.628	.
G415	Cellline	SAM18297145	SYNE1	6_152391366_A_G	6	152000000	A	G	0.982759	W2639R	missense_variant	MODERATE	ENSG00000131018	p.Trp2639Arg	c.7915T>C	transcript	ENST00000367255	protein_coding	8797	.	.	.	1	5.955	B
OCUG1	Cellline	SAM18297146	CNKSR3	6_154411056_G_C	6	154000000	G	C	0.192308	S386C	missense_variant	MODERATE	ENSG00000153721	p.Ser386Cys	c.1157C>G	transcript	ENST00000616478	protein_coding	899	.	Connector_enhancer_of_kinase_suppressor_of_ras_2_(1),	.	1	9.405	D
G415	Cellline	SAM18297145	SCAF8	6_154774022_T_G	6	155000000	T	G	0.316667	S100A	missense_variant	MODERATE	ENSG00000213079	p.Ser100Ala	c.298T>G	transcript	ENST00000417268	protein_coding	1349	.	ENTH/VHS_(2),RNA_polymerase_II,_large_subunit,_CTD_(2),	.	1	6.701	P
G415	Cellline	SAM18297145	ARID1B	6_157181065_A_T	6	157000000	A	T	1	T1078S	missense_variant	MODERATE	ENSG00000049618	p.Thr1078Ser	c.3232A>T	transcript	ENST00000346085	protein_coding	2249	.	ARID/BRIGHT_DNA-binding_domain_(5),	.	0.933	2.929	B
GB-d1	Cellline	SAM18297151	WTAP	6_159753491_C_T	6	160000000	C	T	0.096491	R162*	stop_gained	HIGH	ENSG00000146457	p.Arg162*	c.484C>T	transcript	ENST00000358372	protein_coding	396	.	.	.	1	6.047	.
GB-d1	Cellline	SAM18297151	IGF2R	6_160032611_G_C	6	160000000	G	C	0.577465	E315Q	missense_variant	MODERATE	ENSG00000197081	p.Glu315Gln	c.943G>C	transcript	ENST00000356956	protein_coding	2491	.	Mannose-6-phosphate_receptor,_binding_(1),	.	1	9.42	D
GB-d1	Cellline	SAM18297151	IGF2R	6_160048541_C_T	6	160000000	C	T	0.675	Q838*	stop_gained&splice_region_variant	HIGH	ENSG00000197081	p.Gln838*	c.2512C>T	transcript	ENST00000356956	protein_coding	2491	.	.	.	0.001	0.181	.
GB-d1	Cellline	SAM18297151	IGF2R	6_160062611_G_C	6	160000000	G	C	0.094118	R1221T	missense_variant	MODERATE	ENSG00000197081	p.Arg1221Thr	c.3662G>C	transcript	ENST00000356956	protein_coding	2491	.	Mannose-6-phosphate_receptor,_binding_(1),	.	1	3.459	D
GB-d1	Cellline	SAM18297151	LPA	6_160586586_C_T	6	161000000	C	T	0.481481	R1331H	missense_variant	MODERATE	ENSG00000198670	p.Arg1331His	c.3992G>A	transcript	ENST00000316300	protein_coding	2040	.	Kringle_(4),Kringle-like_fold_(1),Kringle,_conserved_site_(1),	.	0	-0.252	D
GB-d1	Cellline	SAM18297151	PLG	6_160711199_A_T	6	161000000	A	T	0.083333	.	splice_region_variant&intron_variant	LOW	ENSG00000122194	.	c.407+8A>T	transcript	ENST00000308192	protein_coding		.	.	.	.	.	.
GB-d1	Cellline	SAM18297151	AGPAT4	6_161139567_C_G	6	161000000	C	G	0.458333	M299I	missense_variant	MODERATE	ENSG00000026652	p.Met299Ile	c.897G>C	transcript	ENST00000320285	protein_coding	378	.	.	.	0.141	-0.016	B
OCUG1	Cellline	SAM18297146	INTS1	7_1484151_A_G	7	1484151	A	G	0.328947	V1094A	missense_variant	MODERATE	ENSG00000164880	p.Val1094Ala	c.3281T>C	transcript	ENST00000404767	protein_coding	2190	.	.	.	1	8.894	D
G415	Cellline	SAM18297145	CHST12	7_2432940_G_A	7	2432940	G	A	0.528409	V101M	missense_variant	MODERATE	ENSG00000136213	p.Val101Met	c.301G>A	transcript	ENST00000258711	protein_coding	414	.	.	.	1	4.159	D
TGBC24	Cellline	SAM18297147	CHST12	7_2433699_C_G	7	2433699	C	G	0.780769	Q354E	missense_variant	MODERATE	ENSG00000136213	p.Gln354Glu	c.1060C>G	transcript	ENST00000258711	protein_coding	414	.	.	.	1	0.99	B
TGBC24	Cellline	SAM18297147	AP5Z1	7_4781623_C_A	7	4781623	C	A	0.715976	P79T	missense_variant	MODERATE	ENSG00000242802	p.Pro79Thr	c.235C>A	transcript	ENST00000348624	protein_coding	807	.	.	.	0.052	0.988	D
TGBC2	Cellline	SAM18297148	RBAK	7_5065299_C_T	7	5065299	C	T	0.221053	R615*	stop_gained	HIGH	ENSG00000146587	p.Arg615*	c.1843C>T	transcript	ENST00000353796	protein_coding	714	.	.	.	0	-0.671	.
OCUG1	Cellline	SAM18297146	RNF216	7_5652453_C_G	7	5652453	C	G	0.362162	E707Q	missense_variant	MODERATE	ENSG00000011275	p.Glu707Gln	c.2119G>C	transcript	ENST00000389902	protein_coding	923	.	.	.	1	1.604	B
OCUG1	Cellline	SAM18297146	RNF216	7_5725442_A_C	7	5725442	A	C	0.652174	.	splice_region_variant&intron_variant	LOW	ENSG00000011275	.	c.1390-4T>G	transcript	ENST00000389902	protein_coding		.	.	.	.	.	.
G415	Cellline	SAM18297145	PMS2	7_5999102_C_A	7	5999102	C	A	0.571429	.	splice_region_variant&intron_variant	LOW	ENSG00000122512	.	c.705+6G>T	transcript	ENST00000265849	protein_coding		.	.	.	.	.	.
TGBC24	Cellline	SAM18297147	COL28A1	7_7373364_T_C	7	7373364	T	C	0.720721	K848E	missense_variant	MODERATE	ENSG00000215018	p.Lys848Glu	c.2542A>G	transcript	ENST00000399429	protein_coding	1125	.	von_Willebrand_factor,_type_A_(3),	.	0	-0.406	B
SNU-308	Cellline	SAM18297150	PHF14	7_11022942_C_G	7	11022942	C	G	0.515152	T427R	missense_variant	MODERATE	ENSG00000106443	p.Thr427Arg	c.1280C>G	transcript	ENST00000634607	protein_coding	948	.	.	.	1	7.818	D
OCUG1	Cellline	SAM18297146	THSD7A	7_11543109_G_T	7	11543109	G	T	0.462585	P488T	missense_variant	MODERATE	ENSG00000005108	p.Pro488Thr	c.1462C>A	transcript	ENST00000423059	protein_coding	1657	.	.	.	1	9.42	D
SNU-308	Cellline	SAM18297150	ETV1	7_13900734_T_A	7	13900734	T	A	0.064103	.	splice_region_variant&intron_variant	LOW	ENSG00000006468	.	c.1254+4A>T	transcript	ENST00000405358	protein_coding		.	.	.	.	.	.
G415	Cellline	SAM18297145	AHR	7_17339012_G_A	7	17339012	G	A	0.095238	R396Q	missense_variant	MODERATE	ENSG00000106546	p.Arg396Gln	c.1187G>A	transcript	ENST00000242057	protein_coding	848	.	.	.	0.979	1.38	B
GB-d1	Cellline	SAM18297151	HDAC9	7_18647843_T_C	7	18647843	T	C	0.726027	V365A	missense_variant	MODERATE	ENSG00000048052	p.Val365Ala	c.1094T>C	transcript	ENST00000441542	protein_coding	1069	.	.	.	1	5.505	B
OCUG1	Cellline	SAM18297146	TMEM196	7_19722132_T_A	7	19722132	T	A	0.4	K179I	missense_variant&splice_region_variant	MODERATE	ENSG00000173452	p.Lys179Ile	c.536A>T	transcript	ENST00000405844	protein_coding	179	.	.	.	1.000000,1.000000	2.622000,2.622000	P
NOZ	Cellline	SAM18297149	ABCB5	7_20723044_C_T	7	20723044	C	T	0.625	T817I	missense_variant	MODERATE	ENSG00000004846	p.Thr817Ile	c.2450C>T	transcript	ENST00000404938	protein_coding	1257	.	ABC_transporter,_transmembrane_domain,_type_1_(1),ABC_transporter,_integral_membrane_type_1_(1),ABC_transporter,_transmembrane_domain_(1),	.	0.975	0.971	B
G415	Cellline	SAM18297145	DNAH11	7_21591290_G_T	7	21591290	G	T	0.410959	E794*	stop_gained	HIGH	ENSG00000105877	p.Glu794*	c.2380G>T	transcript	ENST00000328843	protein_coding	4523	.	.	.	0.002	0.891	.
OCUG1	Cellline	SAM18297146	DNAH11	7_21658902_G_T	7	21658902	G	T	0.630208	W1738C	missense_variant	MODERATE	ENSG00000105877	p.Trp1738Cys	c.5214G>T	transcript	ENST00000328843	protein_coding	4523	.	.	.	1	5.747	D
NOZ	Cellline	SAM18297149	DNAH11	7_21681592_C_A	7	21681592	C	A	0.036458	P1797Q	missense_variant	MODERATE	ENSG00000105877	p.Pro1797Gln	c.5390C>A	transcript	ENST00000328843	protein_coding	4523	.	.	.	0	1.079	B
OCUG1	Cellline	SAM18297146	DNAH11	7_21698164_G_A	7	21698164	G	A	0.125984	R2051Q	missense_variant	MODERATE	ENSG00000105877	p.Arg2051Gln	c.6152G>A	transcript	ENST00000328843	protein_coding	4523	.	.	.	0.967	1.687	D
OCUG1	Cellline	SAM18297146	STEAP1B	7_22493769_T_C	7	22493769	T	C	0.571429	H51R	missense_variant	MODERATE	ENSG00000105889	p.His51Arg	c.152A>G	transcript	ENST00000404369	protein_coding	342	.	.	.	0.202	0.296	B
NOZ	Cellline	SAM18297149	KLHL7	7_23124733_C_G	7	23124733	C	G	0.371429	A90G	missense_variant	MODERATE	ENSG00000122550	p.Ala90Gly	c.269C>G	transcript	ENST00000339077	protein_coding	586	.	BTB/POZ-like_(2),BTB/POZ_(1),BTB/POZ_fold_(2),	.	1	7.034	D
NOZ	Cellline	SAM18297149	CCDC126	7_23611431_A_T	7	23611431	A	T	0.365714	H39L	missense_variant	MODERATE	ENSG00000169193	p.His39Leu	c.116A>T	transcript	ENST00000307471	protein_coding	140	.	.	.	0.999	2.635	B
GB-d1	Cellline	SAM18297151	DFNA5	7_24719045_A_G	7	24719045	A	G	0.222222	.	splice_donor_variant&intron_variant	HIGH	ENSG00000105928	.	c.576+2T>C	transcript	ENST00000342947	protein_coding		.	.	.	1	5.453	.
G415	Cellline	SAM18297145	C7orf31	7_25136081_T_G	7	25136081	T	G	0.218107	K555T	missense_variant	MODERATE	ENSG00000153790	p.Lys555Thr	c.1664A>C	transcript	ENST00000283905	protein_coding	590	.	.	.	0.818	1.209	D
GB-d1	Cellline	SAM18297151	CREB5	7_28819149_C_A	7	28819149	C	A	0.08	P466Q	missense_variant	MODERATE	ENSG00000146592	p.Pro466Gln	c.1397C>A	transcript	ENST00000357727	protein_coding	508	.	.	.	1	7.442	D
G415	Cellline	SAM18297145	TRIL	7_28956546_C_T	7	28956546	C	T	0.157895	A501T	missense_variant	MODERATE	ENSG00000255690	p.Ala501Thr	c.1501G>A	transcript	ENST00000539664	protein_coding	811	.	.	.	.	.	.
NOZ	Cellline	SAM18297149	MTURN	7_30146191_G_C	7	30146191	G	C	0.693878	E59D	missense_variant	MODERATE	ENSG00000180354	p.Glu59Asp	c.177G>C	transcript	ENST00000324453	protein_coding	131	.	.	.	1	4.503	B
TGBC24	Cellline	SAM18297147	CRHR2	7_30655681_G_C	7	30655681	G	C	0.185185	L345V	missense_variant	MODERATE	ENSG00000106113	p.Leu345Val	c.1033C>G	transcript	ENST00000348438	protein_coding	438	.	GPCR,_family_2-like_(1),	.	0.998	2.605	D
TGBC24	Cellline	SAM18297147	FAM188B	7_30782040_G_T	7	30782040	G	T	0.221797	G83*	stop_gained	HIGH	ENSG00000106125	p.Gly83*	c.247G>T	transcript	ENST00000265299	protein_coding	757	.	.	.	0.994	4.995	.
SNU-308	Cellline	SAM18297150	GHRHR	7_30974437_G_A	7	30974437	G	A	0.532934	V254M	missense_variant	MODERATE	ENSG00000106128	p.Val254Met	c.760G>A	transcript	ENST00000326139	protein_coding	423	.	.,GPCR,_family_2-like_(1),	.	0.002000,0.002000	-0.234000,-0.234000	B
GB-d1	Cellline	SAM18297151	AVL9	7_32559363_G_T	7	32559363	G	T	0.147727	V372L	missense_variant	MODERATE	ENSG00000105778	p.Val372Leu	c.1114G>T	transcript	ENST00000318709	protein_coding	648	.	.	.	1	9.411	D
TGBC24	Cellline	SAM18297147	AVL9	7_32575954_G_A	7	32575954	G	A	0.255639	.	splice_acceptor_variant&intron_variant	HIGH	ENSG00000105778	.	c.1571-1G>A	transcript	ENST00000318709	protein_coding		.	.	.	1	9.56	.
TGBC2	Cellline	SAM18297148	KBTBD2	7_32869861_C_T	7	32869861	C	T	0.117647	M452I	missense_variant	MODERATE	ENSG00000170852	p.Met452Ile	c.1356G>A	transcript	ENST00000304056	protein_coding	623	.	Kelch-type_beta_propeller_(1),	.	1	7.818	B
G415	Cellline	SAM18297145	NPSR1	7_34827524_G_A	7	34827524	G	A	0.487805	W201*	stop_gained	HIGH	ENSG00000187258	p.Trp201*	c.602G>A	transcript	ENST00000381539	protein_coding	390	.	.	.	1	6.9	.
GB-d1	Cellline	SAM18297151	AMPH	7_38394114_G_A	7	38394114	G	A	0.25	P500L	missense_variant	MODERATE	ENSG00000078053	p.Pro500Leu	c.1499C>T	transcript	ENST00000356264	protein_coding	695	.	.	.	0.277	3.156	D
OCUG1	Cellline	SAM18297146	UBE2D4	7_43950625_T_A	7	43950625	T	A	0.611111	C111S	missense_variant	MODERATE	ENSG00000078967	p.Cys111Ser	c.331T>A	transcript	ENST00000222402	protein_coding	147	.	Ubiquitin-conjugating_enzyme,_E2_(2),Ubiquitin-conjugating_enzyme/RWD-like_(2),	.	1	5.119	B
NOZ	Cellline	SAM18297149	POLR2J4	7_43988087_G_A	7	43988087	G	A	1	.	splice_region_variant&non_coding_exon_variant	LOW	ENSG00000214783	.	n.605C>T	transcript	ENST00000427076	processed_transcript		.	.	.	.	.	.
OCUG1	Cellline	SAM18297146	AEBP1	7_44114183_AGAG_A	7	44114183	AGAG	A	0.49697	E1136del	inframe_deletion	MODERATE	ENSG00000106624	p.Glu1136del	c.3406_3408delGAG	transcript	ENST00000223357	protein_coding	1158	.	.	.	.	.	.
OCUG1	Cellline	SAM18297146	RAMP3	7_45177424_C_A	7	45177424	C	A	0.658915	N58K	missense_variant	MODERATE	ENSG00000122679	p.Asn58Lys	c.174C>A	transcript	ENST00000496212	protein_coding	151	.	.	.	1	2.028	D
SNU-308	Cellline	SAM18297150	PKD1L1	7_47815339_C_A	7	47815339	C	A	0.505263	A2362S	missense_variant	MODERATE	ENSG00000158683	p.Ala2362Ser	c.7084G>T	transcript	ENST00000289672	protein_coding	2849	.	.	.	0.001	-0.972	B
OCUG1	Cellline	SAM18297146	PKD1L1	7_47853135_G_A	7	47853135	G	A	0.327957	S1651F	missense_variant	MODERATE	ENSG00000158683	p.Ser1651Phe	c.4952C>T	transcript	ENST00000289672	protein_coding	2849	.	.	.	0	0.281	B
TGBC2	Cellline	SAM18297148	PKD1L1	7_47857730_CCTGGACAGATCCCAGGCT_C	7	47857730	CCTGGACAGATCCCAGGCT	C	0.253968	S1483Q1488del	inframe_deletion	MODERATE	ENSG00000158683	p.Ser1483_Gln1488del	c.4447_4464delAGCCTGGGATCTGTCCAG	transcript	ENST00000289672	protein_coding	2849	.	.	.	.	.	.
GB-d1	Cellline	SAM18297151	AC004899.3	7_48847526_A_C	7	48847526	A	C	0.4	.	splice_region_variant&intron_variant	LOW	ENSG00000225705	.	n.838+8T>G	transcript	ENST00000424687	processed_pseudogene		.	.	.	.	.	.
TGBC24	Cellline	SAM18297147	SEC61G	7_54757534_T_C	7	54757534	T	C	0.246377	I19V	missense_variant	MODERATE	ENSG00000132432	p.Ile19Val	c.55A>G	transcript	ENST00000352861	protein_coding	68	.	Protein_translocase_SecE_domain_(2),	.	1	5.702	B
NOZ	Cellline	SAM18297149	EGFR	7_55161570_G_A	7	55161570	G	A	0.381443	V524I	missense_variant	MODERATE	ENSG00000146648	p.Val524Ile	c.1570G>A	transcript	ENST00000275493	protein_coding	1210	.	Growth_factor,_receptor_(1),	.	0.841	1.217	B
TGBC2	Cellline	SAM18297148	EGFR	7_55192789_G_T	7	55192789	G	T	0.373134	L883F	missense_variant	MODERATE	ENSG00000146648	p.Leu883Phe	c.2649G>T	transcript	ENST00000275493	protein_coding	1210	.	Serine-threonine/tyrosine-protein_kinase_(2),Protein_kinase-like_domain_(1),Tyrosine-protein_kinase,_catalytic_domain_(1),Protein_kinase,_catalytic_domain_(1),	.	1	2.46	D
SNU-308	Cellline	SAM18297150	PHKG1	7_56083400_T_C	7	56083400	T	C	0.573529	H174R	missense_variant	MODERATE	ENSG00000164776	p.His174Arg	c.521A>G	transcript	ENST00000452681	protein_coding	419	.	Serine/threonine-protein_kinase-like_domain_(1),Serine/threonine-protein_kinase,_catalytic__domain_(1),Protein_kinase-like_domain_(1),Protein_kinase,_catalytic_domain_(1),	.	1	7.97	D
GB-d1	Cellline	SAM18297151	ZNF716	7_57469644_T_C	7	57469644	T	C	0.339286	F395L	missense_variant	MODERATE	ENSG00000182111	p.Phe395Leu	c.1183T>C	transcript	ENST00000420713	protein_coding	495	.	Zinc_finger,_C2H2-like_(1),Zinc_finger,_C2H2_(3),Zinc_finger,_C2H2-type/integrase,_DNA-binding_(1),	.	0.001	0.004	B
TGBC24	Cellline	SAM18297147	ZNF107	7_64708638_T_TGAA	7	64708638	T	TGAA	0.426966	E848dup	disruptive_inframe_insertion	MODERATE	ENSG00000196247	p.Glu848dup	c.2543_2544insAGA	transcript	ENST00000620827	protein_coding	852	.	.	.	.	.	.
NOZ	Cellline	SAM18297149	ZNF107	7_64708638_T_TGAA	7	64708638	T	TGAA	0.377358	E848dup	disruptive_inframe_insertion	MODERATE	ENSG00000196247	p.Glu848dup	c.2543_2544insAGA	transcript	ENST00000620827	protein_coding	852	.	.	.	.	.	.
NOZ	Cellline	SAM18297149	INTS4P1	7_65188972_T_C	7	65188972	T	C	0.785714	.	splice_region_variant&intron_variant	LOW	ENSG00000164669	.	n.1139-8T>C	transcript	ENST00000587624	processed_transcript		.	.	.	.	.	.
NOZ	Cellline	SAM18297149	GUSB	7_65960907_A_T	7	65960907	A	T	0.018519	L649Q	missense_variant	MODERATE	ENSG00000169919	p.Leu649Gln	c.1946T>A	transcript	ENST00000304895	protein_coding	651	.	.	.	0.001	-0.047	P
GB-d1	Cellline	SAM18297151	AUTS2	7_70134571_C_T	7	70134571	C	T	0.247312	F220F	splice_region_variant&synonymous_variant	LOW	ENSG00000158321	p.Phe220Phe	c.660C>T	transcript	ENST00000342771	protein_coding	1259	.	.	.	.	.	.
GB-d1	Cellline	SAM18297151	NCF1	7_74779322_A_G	7	74779322	A	G	0.548387	S99G	missense_variant	MODERATE	ENSG00000158517	p.Ser99Gly	c.295A>G	transcript	ENST00000289473	protein_coding	390	.	.	.	.	.	.
SNU-308	Cellline	SAM18297150	POM121C	7_75441047_T_C	7	75441047	T	C	0.427632	E287G	missense_variant	MODERATE	ENSG00000272391	p.Glu287Gly	c.860A>G	transcript	ENST00000607367	protein_coding	1229	.	.	.	1	5.728	D
G415	Cellline	SAM18297145	SPDYE5	7_75501512_G_C	7	75501512	G	C	1	K302N	missense_variant	MODERATE	ENSG00000170092	p.Lys302Asn	c.906G>C	transcript	ENST00000455862	protein_coding	402	.	.	.	.	.	.
OCUG1	Cellline	SAM18297146	SPDYE5	7_75501512_G_C	7	75501512	G	C	1	K302N	missense_variant	MODERATE	ENSG00000170092	p.Lys302Asn	c.906G>C	transcript	ENST00000455862	protein_coding	402	.	.	.	.	.	.
TGBC24	Cellline	SAM18297147	SPDYE5	7_75501512_G_C	7	75501512	G	C	0.8	K302N	missense_variant	MODERATE	ENSG00000170092	p.Lys302Asn	c.906G>C	transcript	ENST00000455862	protein_coding	402	.	.	.	.	.	.
SNU-308	Cellline	SAM18297150	SPDYE5	7_75501512_G_C	7	75501512	G	C	1	K302N	missense_variant	MODERATE	ENSG00000170092	p.Lys302Asn	c.906G>C	transcript	ENST00000455862	protein_coding	402	.	.	.	.	.	.
TGBC24	Cellline	SAM18297147	SPDYE5	7_75501512_G_T	7	75501512	G	T	0.1	K302N	missense_variant	MODERATE	ENSG00000170092	p.Lys302Asn	c.906G>T	transcript	ENST00000455862	protein_coding	402	.	.	.	.	.	.
GB-d1	Cellline	SAM18297151	HIP1	7_75539399_C_G	7	75539399	C	G	0.076389	Q995H	missense_variant	MODERATE	ENSG00000127946	p.Gln995His	c.2985G>C	transcript	ENST00000336926	protein_coding	1037	.	I/LWEQ_(4),	.	1	2.503	P
SNU-308	Cellline	SAM18297150	GSAP	7_77311456_A_G	7	77311456	A	G	0.460432	.	splice_region_variant&intron_variant	LOW	ENSG00000186088	.	c.2474-7T>C	transcript	ENST00000257626	protein_coding		.	.	.	.	.	.
OCUG1	Cellline	SAM18297146	GSAP	7_77328642_G_A	7	77328642	G	A	0.481481	.	splice_region_variant&intron_variant	LOW	ENSG00000186088	.	c.1734-5C>T	transcript	ENST00000257626	protein_coding		.	.	.	.	.	.
TGBC24	Cellline	SAM18297147	CD36	7_80671101_G_GA	7	80671101	G	GA	0.269962	I317fs	frameshift_variant	HIGH	ENSG00000135218	p.Ile317fs	c.949dupA	transcript	ENST00000309881	protein_coding	472	.	.	.	.	.	.
GB-d1	Cellline	SAM18297151	SEMA3C	7_80827445_T_G	7	80827445	T	G	0.26087	M103L	missense_variant	MODERATE	ENSG00000075223	p.Met103Leu	c.307A>C	transcript	ENST00000265361	protein_coding	751	.	WD40/YVTN_repeat-like-containing_domain_(1),Semaphorin/CD100_antigen_(4),	.	1	5.523	B
SNU-308	Cellline	SAM18297150	PCLO	7_82908982_C_T	7	82908982	C	T	0.479339	W4444*	stop_gained	HIGH	ENSG00000186472	p.Trp4444*	c.13332G>A	transcript	ENST00000333891	protein_coding	5142	.	.	.	1	7.647	.
G415	Cellline	SAM18297145	PCLO	7_82954688_C_T	7	82954688	C	T	0.513889	E2089K	missense_variant	MODERATE	ENSG00000186472	p.Glu2089Lys	c.6265G>A	transcript	ENST00000333891	protein_coding	5142	.	.	.	.	.	B
G415	Cellline	SAM18297145	PCLO	7_83154973_T_G	7	83154973	T	G	0.598039	K556N	missense_variant	MODERATE	ENSG00000186472	p.Lys556Asn	c.1668A>C	transcript	ENST00000333891	protein_coding	5142	.	.	.	0.78	1.788	D
SNU-308	Cellline	SAM18297150	SEMA3A	7_83977125_G_T	7	83977125	G	T	0.5	.	splice_region_variant&intron_variant	LOW	ENSG00000075213	.	c.1717+7C>A	transcript	ENST00000265362	protein_coding		.	.	.	.	.	.
OCUG1	Cellline	SAM18297146	GRM3	7_86839470_C_A	7	86839470	C	A	0.139241	F652L	missense_variant	MODERATE	ENSG00000198822	p.Phe652Leu	c.1956C>A	transcript	ENST00000361669	protein_coding	879	.	GPCR,_family_3,_C-terminal_(2),	.	0.001	-1.541	P
TGBC24	Cellline	SAM18297147	KIAA1324L	7_86925663_G_C	7	86925663	G	C	0.147287	.	splice_region_variant&intron_variant	LOW	ENSG00000164659	.	c.1271-7C>G	transcript	ENST00000450689	protein_coding		.	.	.	.	.	.
NOZ	Cellline	SAM18297149	GTPBP10	7_90384909_G_C	7	90384909	G	C	0.285714	E307Q	missense_variant	MODERATE	ENSG00000105793	p.Glu307Gln	c.919G>C	transcript	ENST00000222511	protein_coding	387	.	.	.	0.325	0.487	B
GB-d1	Cellline	SAM18297151	CDK14	7_91079453_C_G	7	91079453	C	G	0.133333	S376C	missense_variant	MODERATE	ENSG00000058091	p.Ser376Cys	c.1127C>G	transcript	ENST00000380050	protein_coding	469	.	Serine/threonine-protein_kinase-like_domain_(1),Serine/threonine-protein_kinase,_catalytic__domain_(1),Protein_kinase-like_domain_(1),Protein_kinase,_catalytic_domain_(1),	.	1	5.489	B
TGBC2	Cellline	SAM18297148	SAMD9	7_93102340_T_C	7	93102340	T	C	0.53125	Y1253C	missense_variant	MODERATE	ENSG00000205413	p.Tyr1253Cys	c.3758A>G	transcript	ENST00000379958	protein_coding	1589	.	.	.	0.202	2.598	P
G415	Cellline	SAM18297145	SAMD9	7_93105782_G_A	7	93105782	G	A	0.461111	R106C	missense_variant	MODERATE	ENSG00000205413	p.Arg106Cys	c.316C>T	transcript	ENST00000379958	protein_coding	1589	.	.	.	0	-0.63	P
G415	Cellline	SAM18297145	GNG11	7_93926088_A_C	7	93926088	A	C	0.269231	.	splice_region_variant&intron_variant	LOW	ENSG00000127920	.	c.97-3A>C	transcript	ENST00000248564	protein_coding		.	.	.	.	.	.
G415	Cellline	SAM18297145	PEG10	7_94665396_T_G	7	94665396	T	G	0.2	I689S	missense_variant	MODERATE	ENSG00000242265	p.Ile689Ser	c.2066T>G	transcript	ENST00000612748	protein_coding	783	.	.	.	.	.	.
TGBC24	Cellline	SAM18297147	PON1	7_95308135_G_A	7	95308135	G	A	0.741497	Q192*	stop_gained	HIGH	ENSG00000005421	p.Gln192*	c.574C>T	transcript	ENST00000222381	protein_coding	355	.	.	.	0	0.509	.
TGBC24	Cellline	SAM18297147	DYNC1I1	7_95828101_C_T	7	95828101	C	T	0.198953	S137L	missense_variant	MODERATE	ENSG00000158560	p.Ser137Leu	c.410C>T	transcript	ENST00000324972	protein_coding	645	.	.	.	1	5.739	B
OCUG1	Cellline	SAM18297146	AC004967.7	7_97969764_C_T	7	97969764	C	T	0.512	.	splice_region_variant&intron_variant	LOW	ENSG00000243554	.	n.399+6G>A	transcript	ENST00000453589	unprocessed_pseudogene		.	.	.	.	.	.
TGBC24	Cellline	SAM18297147	BAIAP2L1	7_98306473_T_C	7	98306473	T	C	0.767347	N403D	missense_variant	MODERATE	ENSG00000006453	p.Asn403Asp	c.1207A>G	transcript	ENST00000005260	protein_coding	511	.	Src_homology-3_domain_(1),	.	0.002	-0.23	B
GB-d1	Cellline	SAM18297151	NPTX2	7_98619758_A_C	7	98619758	A	C	0.333333	E181A	missense_variant	MODERATE	ENSG00000106236	p.Glu181Ala	c.542A>C	transcript	ENST00000265634	protein_coding	431	.	.	.	1	7.298	D
GB-d1	Cellline	SAM18297151	CYP3A7-CYP3A51P	7_99709062_G_C	7	99709062	G	C	0.184874	T409R	missense_variant	MODERATE	ENSG00000282301	p.Thr409Arg	c.1226C>G	transcript	ENST00000611620	protein_coding	535	.	.	.	.	.	.
NOZ	Cellline	SAM18297149	GJC3	7_99928975_C_A	7	99928975	C	A	0.086957	G216W	missense_variant	MODERATE	ENSG00000176402	p.Gly216Trp	c.646G>T	transcript	ENST00000312891	protein_coding	279	.	.	.	0.657	2.172	D
TGBC2	Cellline	SAM18297148	ZNF3	7_100077336_C_G	7	100000000	C	G	0.323529	V8L	missense_variant	MODERATE	ENSG00000166526	p.Val8Leu	c.22G>C	transcript	ENST00000299667	protein_coding	446	.	.	.	0.021	1.172	B
G415	Cellline	SAM18297145	ZAN	7_100752423_T_C	7	101000000	T	C	0.129371	L773P	missense_variant	MODERATE	ENSG00000146839	p.Leu773Pro	c.2318T>C	transcript	ENST00000613979	protein_coding	2812	.	.	.	0	-0.247	B
GB-d1	Cellline	SAM18297151	ZAN	7_100792483_C_T	7	101000000	C	T	0.311475	.	splice_region_variant&intron_variant	LOW	ENSG00000146839	.	c.7787+4C>T	transcript	ENST00000613979	protein_coding		.	.	.	0.003	-2.396	B
SNU-308	Cellline	SAM18297150	SLC12A9	7_100859131_T_A	7	101000000	T	A	0.5	L316H	missense_variant	MODERATE	ENSG00000146828	p.Leu316His	c.947T>A	transcript	ENST00000354161	protein_coding	914	.	Amino_acid_permease_domain_(1),	.	1	7.626	D
OCUG1	Cellline	SAM18297146	SLC12A9	7_100859899_A_G	7	101000000	A	G	0.561404	E331G	missense_variant	MODERATE	ENSG00000146828	p.Glu331Gly	c.992A>G	transcript	ENST00000354161	protein_coding	914	.	Amino_acid_permease_domain_(1),	.	1	4.256	B
G415	Cellline	SAM18297145	MUC3A	7_100952735_C_T	7	101000000	C	T	0.034935	T319I	missense_variant	MODERATE	ENSG00000169894	p.Thr319Ile	c.956C>T	transcript	ENST00000379458	protein_coding	3323	.	.	.	0	0.006	.
TGBC24	Cellline	SAM18297147	MUC3A	7_100952735_C_T	7	101000000	C	T	0.042553	T319I	missense_variant	MODERATE	ENSG00000169894	p.Thr319Ile	c.956C>T	transcript	ENST00000379458	protein_coding	3323	.	.	.	0	0.006	.
NOZ	Cellline	SAM18297149	MUC3A	7_100952735_C_T	7	101000000	C	T	0.041026	T319I	missense_variant	MODERATE	ENSG00000169894	p.Thr319Ile	c.956C>T	transcript	ENST00000379458	protein_coding	3323	.	.	.	0	0.006	.
SNU-308	Cellline	SAM18297150	MUC3A	7_100952735_C_T	7	101000000	C	T	0.039855	T319I	missense_variant	MODERATE	ENSG00000169894	p.Thr319Ile	c.956C>T	transcript	ENST00000379458	protein_coding	3323	.	.	.	0	0.006	.
TGBC24	Cellline	SAM18297147	MUC3A	7_100953755_C_G	7	101000000	C	G	0.116279	S659C	missense_variant	MODERATE	ENSG00000169894	p.Ser659Cys	c.1976C>G	transcript	ENST00000379458	protein_coding	3323	.	.	.	.	.	.
NOZ	Cellline	SAM18297149	MUC3A	7_100953755_C_G	7	101000000	C	G	0.317073	S659C	missense_variant	MODERATE	ENSG00000169894	p.Ser659Cys	c.1976C>G	transcript	ENST00000379458	protein_coding	3323	.	.	.	.	.	.
TGBC2	Cellline	SAM18297148	MUC3A	7_100955266_G_A	7	101000000	G	A	0.078125	V1163I	missense_variant	MODERATE	ENSG00000169894	p.Val1163Ile	c.3487G>A	transcript	ENST00000379458	protein_coding	3323	.	.	.	.	.	.
OCUG1	Cellline	SAM18297146	MUC3A	7_100957406_C_G	7	101000000	C	G	0.48	S1876C	missense_variant	MODERATE	ENSG00000169894	p.Ser1876Cys	c.5627C>G	transcript	ENST00000379458	protein_coding	3323	.	.	.	.	.	.
TGBC24	Cellline	SAM18297147	MUC3A	7_100957406_C_G	7	101000000	C	G	0.304348	S1876C	missense_variant	MODERATE	ENSG00000169894	p.Ser1876Cys	c.5627C>G	transcript	ENST00000379458	protein_coding	3323	.	.	.	.	.	.
G415	Cellline	SAM18297145	MUC3A	7_100957894_A_C	7	101000000	A	C	0.08642	S2039R	missense_variant	MODERATE	ENSG00000169894	p.Ser2039Arg	c.6115A>C	transcript	ENST00000379458	protein_coding	3323	.	.	.	.	.	.
NOZ	Cellline	SAM18297149	MUC3A	7_100957894_A_C	7	101000000	A	C	0.066667	S2039R	missense_variant	MODERATE	ENSG00000169894	p.Ser2039Arg	c.6115A>C	transcript	ENST00000379458	protein_coding	3323	.	.	.	.	.	.
OCUG1	Cellline	SAM18297146	MUC3A	7_100957901_C_T	7	101000000	C	T	0.1	P2041L	missense_variant	MODERATE	ENSG00000169894	p.Pro2041Leu	c.6122C>T	transcript	ENST00000379458	protein_coding	3323	.	.	.	.	.	.
TGBC24	Cellline	SAM18297147	MUC3A	7_100958009_C_T	7	101000000	C	T	0.040462	T2077I	missense_variant	MODERATE	ENSG00000169894	p.Thr2077Ile	c.6230C>T	transcript	ENST00000379458	protein_coding	3323	.	.	.	.	.	.
NOZ	Cellline	SAM18297149	MUC3A	7_100958105_G_A	7	101000000	G	A	0.019403	S2109N	missense_variant	MODERATE	ENSG00000169894	p.Ser2109Asn	c.6326G>A	transcript	ENST00000379458	protein_coding	3323	.	.	.	.	.	.
OCUG1	Cellline	SAM18297146	MUC3A	7_100958218_T_G	7	101000000	T	G	0.031348	S2147A	missense_variant	MODERATE	ENSG00000169894	p.Ser2147Ala	c.6439T>G	transcript	ENST00000379458	protein_coding	3323	.	.	.	.	.	.
TGBC2	Cellline	SAM18297148	MUC3A	7_100958227_A_G	7	101000000	A	G	0.034602	T2150A	missense_variant	MODERATE	ENSG00000169894	p.Thr2150Ala	c.6448A>G	transcript	ENST00000379458	protein_coding	3323	.	.	.	.	.	.
TGBC2	Cellline	SAM18297148	MUC3A	7_100958252_C_A	7	101000000	C	A	0.028497	T2158N	missense_variant	MODERATE	ENSG00000169894	p.Thr2158Asn	c.6473C>A	transcript	ENST00000379458	protein_coding	3323	.	.	.	.	.	.
TGBC2	Cellline	SAM18297148	MUC3A	7_100958254_C_G	7	101000000	C	G	0.037037	P2159A	missense_variant	MODERATE	ENSG00000169894	p.Pro2159Ala	c.6475C>G	transcript	ENST00000379458	protein_coding	3323	.	.	.	.	.	.
OCUG1	Cellline	SAM18297146	MUC3A	7_100958809_T_G	7	101000000	T	G	0.036649	S2344A	missense_variant	MODERATE	ENSG00000169894	p.Ser2344Ala	c.7030T>G	transcript	ENST00000379458	protein_coding	3323	.	.	.	.	.	.
GB-d1	Cellline	SAM18297151	MUC12	7_101013123_C_T	7	101000000	C	T	0.773585	R5350C	missense_variant	MODERATE	ENSG00000205277	p.Arg5350Cys	c.16048C>T	transcript	ENST00000379442	protein_coding	5478	.	.	.	0.001	0.054	.
TGBC24	Cellline	SAM18297147	MUC17	7_101020211_G_A	7	101000000	G	A	0.430769	E26K	missense_variant	MODERATE	ENSG00000169876	p.Glu26Lys	c.76G>A	transcript	ENST00000306151	protein_coding	4493	.	.	.	0	-0.289	P
G415	Cellline	SAM18297145	MUC17	7_101034373_C_T	7	101000000	C	T	0.022561	T986I	missense_variant	MODERATE	ENSG00000169876	p.Thr986Ile	c.2957C>T	transcript	ENST00000306151	protein_coding	4493	.	.	.	0	0.581	D
NOZ	Cellline	SAM18297149	MUC17	7_101034621_A_C	7	101000000	A	C	0.030628	T1069P	missense_variant	MODERATE	ENSG00000169876	p.Thr1069Pro	c.3205A>C	transcript	ENST00000306151	protein_coding	4493	.	.	.	0	-0.838	B
SNU-308	Cellline	SAM18297150	MUC17	7_101035645_G_A	7	101000000	G	A	0.467681	S1410N	missense_variant	MODERATE	ENSG00000169876	p.Ser1410Asn	c.4229G>A	transcript	ENST00000306151	protein_coding	4493	.	.	.	0.001	-1.719	P
OCUG1	Cellline	SAM18297146	MUC17	7_101035819_C_T	7	101000000	C	T	0.060606	A1468V	missense_variant	MODERATE	ENSG00000169876	p.Ala1468Val	c.4403C>T	transcript	ENST00000306151	protein_coding	4493	.	.	.	.	.	B
NOZ	Cellline	SAM18297149	MUC17	7_101035819_C_T	7	101000000	C	T	0.050909	A1468V	missense_variant	MODERATE	ENSG00000169876	p.Ala1468Val	c.4403C>T	transcript	ENST00000306151	protein_coding	4493	.	.	.	.	.	B
SNU-308	Cellline	SAM18297150	MUC17	7_101035819_C_T	7	101000000	C	T	0.079861	A1468V	missense_variant	MODERATE	ENSG00000169876	p.Ala1468Val	c.4403C>T	transcript	ENST00000306151	protein_coding	4493	.	.	.	.	.	B
NOZ	Cellline	SAM18297149	MUC17	7_101035822_A_G	7	101000000	A	G	0.056391	N1469S	missense_variant	MODERATE	ENSG00000169876	p.Asn1469Ser	c.4406A>G	transcript	ENST00000306151	protein_coding	4493	.	.	.	.	.	B
SNU-308	Cellline	SAM18297150	MUC17	7_101035822_A_G	7	101000000	A	G	0.079861	N1469S	missense_variant	MODERATE	ENSG00000169876	p.Asn1469Ser	c.4406A>G	transcript	ENST00000306151	protein_coding	4493	.	.	.	.	.	B
G415	Cellline	SAM18297145	MUC17	7_101035903_C_T	7	101000000	C	T	0.037433	P1496L	missense_variant	MODERATE	ENSG00000169876	p.Pro1496Leu	c.4487C>T	transcript	ENST00000306151	protein_coding	4493	.	.	.	0	0.546	B
G415	Cellline	SAM18297145	MUC17	7_101035911_G_A	7	101000000	G	A	0.048527	A1499T	missense_variant	MODERATE	ENSG00000169876	p.Ala1499Thr	c.4495G>A	transcript	ENST00000306151	protein_coding	4493	.	.	.	0	-3.676	B
OCUG1	Cellline	SAM18297146	MUC17	7_101035911_G_A	7	101000000	G	A	0.034965	A1499T	missense_variant	MODERATE	ENSG00000169876	p.Ala1499Thr	c.4495G>A	transcript	ENST00000306151	protein_coding	4493	.	.	.	0	-3.676	B
G415	Cellline	SAM18297145	MUC17	7_101036008_T_C	7	101000000	T	C	0.13245	I1531T	missense_variant	MODERATE	ENSG00000169876	p.Ile1531Thr	c.4592T>C	transcript	ENST00000306151	protein_coding	4493	.	.	.	0	-1.648	B
OCUG1	Cellline	SAM18297146	MUC17	7_101036008_T_C	7	101000000	T	C	0.114245	I1531T	missense_variant	MODERATE	ENSG00000169876	p.Ile1531Thr	c.4592T>C	transcript	ENST00000306151	protein_coding	4493	.	.	.	0	-1.648	B
NOZ	Cellline	SAM18297149	MUC17	7_101036008_T_C	7	101000000	T	C	0.107216	I1531T	missense_variant	MODERATE	ENSG00000169876	p.Ile1531Thr	c.4592T>C	transcript	ENST00000306151	protein_coding	4493	.	.	.	0	-1.648	B
SNU-308	Cellline	SAM18297150	MUC17	7_101036008_T_C	7	101000000	T	C	0.106572	I1531T	missense_variant	MODERATE	ENSG00000169876	p.Ile1531Thr	c.4592T>C	transcript	ENST00000306151	protein_coding	4493	.	.	.	0	-1.648	B
G415	Cellline	SAM18297145	MUC17	7_101036061_T_C	7	101000000	T	C	0.040798	S1549P	missense_variant	MODERATE	ENSG00000169876	p.Ser1549Pro	c.4645T>C	transcript	ENST00000306151	protein_coding	4493	.	.	.	0	-4.085	B
OCUG1	Cellline	SAM18297146	MUC17	7_101036061_T_C	7	101000000	T	C	0.026351	S1549P	missense_variant	MODERATE	ENSG00000169876	p.Ser1549Pro	c.4645T>C	transcript	ENST00000306151	protein_coding	4493	.	.	.	0	-4.085	B
SNU-308	Cellline	SAM18297150	MUC17	7_101036061_T_C	7	101000000	T	C	0.033926	S1549P	missense_variant	MODERATE	ENSG00000169876	p.Ser1549Pro	c.4645T>C	transcript	ENST00000306151	protein_coding	4493	.	.	.	0	-4.085	B
G415	Cellline	SAM18297145	MUC17	7_101036076_T_A	7	101000000	T	A	0.146617	S1554T	missense_variant	MODERATE	ENSG00000169876	p.Ser1554Thr	c.4660T>A	transcript	ENST00000306151	protein_coding	4493	.	.	.	0	-1.043	P
OCUG1	Cellline	SAM18297146	MUC17	7_101036076_T_A	7	101000000	T	A	0.11984	S1554T	missense_variant	MODERATE	ENSG00000169876	p.Ser1554Thr	c.4660T>A	transcript	ENST00000306151	protein_coding	4493	.	.	.	0	-1.043	P
NOZ	Cellline	SAM18297149	MUC17	7_101036076_T_A	7	101000000	T	A	0.082661	S1554T	missense_variant	MODERATE	ENSG00000169876	p.Ser1554Thr	c.4660T>A	transcript	ENST00000306151	protein_coding	4493	.	.	.	0	-1.043	P
SNU-308	Cellline	SAM18297150	MUC17	7_101036076_T_A	7	101000000	T	A	0.12459	S1554T	missense_variant	MODERATE	ENSG00000169876	p.Ser1554Thr	c.4660T>A	transcript	ENST00000306151	protein_coding	4493	.	.	.	0	-1.043	P
G415	Cellline	SAM18297145	MUC17	7_101036118_T_C	7	101000000	T	C	0.073707	Y1568H	missense_variant	MODERATE	ENSG00000169876	p.Tyr1568His	c.4702T>C	transcript	ENST00000306151	protein_coding	4493	.	.	.	0	-4.313	B
OCUG1	Cellline	SAM18297146	MUC17	7_101036118_T_C	7	101000000	T	C	0.056801	Y1568H	missense_variant	MODERATE	ENSG00000169876	p.Tyr1568His	c.4702T>C	transcript	ENST00000306151	protein_coding	4493	.	.	.	0	-4.313	B
NOZ	Cellline	SAM18297149	MUC17	7_101036118_T_C	7	101000000	T	C	0.030435	Y1568H	missense_variant	MODERATE	ENSG00000169876	p.Tyr1568His	c.4702T>C	transcript	ENST00000306151	protein_coding	4493	.	.	.	0	-4.313	B
SNU-308	Cellline	SAM18297150	MUC17	7_101036118_T_C	7	101000000	T	C	0.07	Y1568H	missense_variant	MODERATE	ENSG00000169876	p.Tyr1568His	c.4702T>C	transcript	ENST00000306151	protein_coding	4493	.	.	.	0	-4.313	B
G415	Cellline	SAM18297145	MUC17	7_101036119_A_C	7	101000000	A	C	0.025247	Y1568S	missense_variant	MODERATE	ENSG00000169876	p.Tyr1568Ser	c.4703A>C	transcript	ENST00000306151	protein_coding	4493	.	.	.	0	-3.326	B
NOZ	Cellline	SAM18297149	MUC17	7_101036392_A_G	7	101000000	A	G	0.036364	N1659S	missense_variant	MODERATE	ENSG00000169876	p.Asn1659Ser	c.4976A>G	transcript	ENST00000306151	protein_coding	4493	.	.	.	0	-4.949	B
G415	Cellline	SAM18297145	MUC17	7_101037135_T_A	7	101000000	T	A	0.02965	S1907T	missense_variant	MODERATE	ENSG00000169876	p.Ser1907Thr	c.5719T>A	transcript	ENST00000306151	protein_coding	4493	.	.	.	0	-1.414	B
G415	Cellline	SAM18297145	MUC17	7_101037209_A_G	7	101000000	A	G	0.038664	I1931M	missense_variant	MODERATE	ENSG00000169876	p.Ile1931Met	c.5793A>G	transcript	ENST00000306151	protein_coding	4493	.	.	.	0	-2.112	B
SNU-308	Cellline	SAM18297150	MUC17	7_101037209_A_G	7	101000000	A	G	0.030986	I1931M	missense_variant	MODERATE	ENSG00000169876	p.Ile1931Met	c.5793A>G	transcript	ENST00000306151	protein_coding	4493	.	.	.	0	-2.112	B
G415	Cellline	SAM18297145	MUC17	7_101041217_A_C	7	101000000	A	C	0.034626	E3267D	missense_variant	MODERATE	ENSG00000169876	p.Glu3267Asp	c.9801A>C	transcript	ENST00000306151	protein_coding	4493	.	.	.	0	-3.217	P
NOZ	Cellline	SAM18297149	MUC17	7_101041876_C_T	7	101000000	C	T	0.595642	T3487I	missense_variant	MODERATE	ENSG00000169876	p.Thr3487Ile	c.10460C>T	transcript	ENST00000306151	protein_coding	4493	.	.	.	0	-0.007	D
TGBC2	Cellline	SAM18297148	TRIM56	7_101088546_G_T	7	101000000	G	T	0.584416	A412S	missense_variant	MODERATE	ENSG00000169871	p.Ala412Ser	c.1234G>T	transcript	ENST00000306085	protein_coding	755	.	.	.	0	-0.457	B
TGBC2	Cellline	SAM18297148	RP11-163E9.1	7_102380580_T_C	7	102000000	T	C	0.224852	.	splice_region_variant&non_coding_exon_variant	LOW	ENSG00000239486	.	n.223A>G	transcript	ENST00000426478	unprocessed_pseudogene		.	.	.	.	.	.
TGBC2	Cellline	SAM18297148	PMPCB	7_103297502_C_G	7	103000000	C	G	0.458333	R15G	missense_variant	MODERATE	ENSG00000105819	p.Arg15Gly	c.43C>G	transcript	ENST00000428154	protein_coding	490	.	.	.	0.003	-0.234	B
TGBC2	Cellline	SAM18297148	RELN	7_103603371_C_G	7	104000000	C	G	0.580311	G1089A	missense_variant	MODERATE	ENSG00000189056	p.Gly1089Ala	c.3266G>C	transcript	ENST00000424685	protein_coding	3460	.	.	.	1	7.27	D
OCUG1	Cellline	SAM18297146	HBP1	7_107185935_A_ATTC	7	107000000	A	ATTC	0.364286	H178dup	disruptive_inframe_insertion	MODERATE	ENSG00000105856	p.His178dup	c.533_534insTTC	transcript	ENST00000222574	protein_coding	514	.	.	.	.	.	.
TGBC24	Cellline	SAM18297147	COG5	7_107211208_G_C	7	107000000	G	C	0.486957	A760G	missense_variant	MODERATE	ENSG00000164597	p.Ala760Gly	c.2279C>G	transcript	ENST00000297135	protein_coding	860	.	.	.	1	6.747	B
NOZ	Cellline	SAM18297149	COG5	7_107211221_G_T	7	107000000	G	T	0.095238	L756M	missense_variant	MODERATE	ENSG00000164597	p.Leu756Met	c.2266C>A	transcript	ENST00000297135	protein_coding	860	.	.	.	0.913	1.36	P
TGBC2	Cellline	SAM18297148	SLC26A3	7_107778284_G_T	7	108000000	G	T	0.576923	.	splice_region_variant&intron_variant	LOW	ENSG00000091138	.	c.1408-3C>A	transcript	ENST00000340010	protein_coding		.	.	.	.	.	.
GB-d1	Cellline	SAM18297151	LAMB4	7_108049375_T_C	7	108000000	T	C	0.45098	E1358G	missense_variant	MODERATE	ENSG00000091128	p.Glu1358Gly	c.4073A>G	transcript	ENST00000205386	protein_coding	1761	.	.	.	1	2.355	P
G415	Cellline	SAM18297145	LAMB4	7_108091625_C_T	7	108000000	C	T	0.568627	.	splice_donor_variant&intron_variant	HIGH	ENSG00000091128	.	c.1701+1G>A	transcript	ENST00000205386	protein_coding		.	.	.	1	3.749	.
G415	Cellline	SAM18297145	PPP1R3A	7_113879916_T_G	7	114000000	T	G	0.489362	E392D	missense_variant	MODERATE	ENSG00000154415	p.Glu392Asp	c.1176A>C	transcript	ENST00000284601	protein_coding	1122	.	.	.	0.039	0.465	B
GB-d1	Cellline	SAM18297151	ST7	7_117209836_A_G	7	117000000	A	G	0.228571	K435R	missense_variant	MODERATE	ENSG00000004866	p.Lys435Arg	c.1304A>G	transcript	ENST00000265437	protein_coding	585	.	.	.	1	9.229	D
NOZ	Cellline	SAM18297149	PTPRZ1	7_122011698_T_A	7	122000000	T	A	0.444444	H884Q	missense_variant	MODERATE	ENSG00000106278	p.His884Gln	c.2652T>A	transcript	ENST00000393386	protein_coding	2315	.	.	.	0.001	-0.12	B
OCUG1	Cellline	SAM18297146	PTPRZ1	7_122055076_G_C	7	122000000	G	C	0.412698	E2173Q	missense_variant	MODERATE	ENSG00000106278	p.Glu2173Gln	c.6517G>C	transcript	ENST00000393386	protein_coding	2315	.	Protein-tyrosine_phosphatase,_receptor/non-receptor_type_(3),	.	1	5.701	D
TGBC24	Cellline	SAM18297147	AASS	7_122081545_T_G	7	122000000	T	G	0.373626	R745S	missense_variant	MODERATE	ENSG00000008311	p.Arg745Ser	c.2235A>C	transcript	ENST00000393376	protein_coding	926	.	.	.	1	1.001	B
G415	Cellline	SAM18297145	AASS	7_122086136_G_A	7	122000000	G	A	0.244604	T687M	missense_variant	MODERATE	ENSG00000008311	p.Thr687Met	c.2060C>T	transcript	ENST00000393376	protein_coding	926	.	.	.	0.077	1.972	B
TGBC24	Cellline	SAM18297147	AASS	7_122115164_C_T	7	122000000	C	T	0.454545	R318H	missense_variant	MODERATE	ENSG00000008311	p.Arg318His	c.953G>A	transcript	ENST00000393376	protein_coding	926	.	Alanine_dehydrogenase/PNT,_C-terminal_(1),	.	1	7.589	D
NOZ	Cellline	SAM18297149	ASB15	7_123617665_G_A	7	124000000	G	A	0.315789	V127I	missense_variant	MODERATE	ENSG00000146809	p.Val127Ile	c.379G>A	transcript	ENST00000275699	protein_coding	588	.	Ankyrin_repeat-containing_domain_(4),	.	1	6.812	B
SNU-308	Cellline	SAM18297150	POT1	7_124827304_T_C	7	125000000	T	C	0.677419	A532A	splice_region_variant&synonymous_variant	LOW	ENSG00000128513	p.Ala532Ala	c.1596A>G	transcript	ENST00000357628	protein_coding	634	.	.	.	0.01	-0.698	.
TGBC2	Cellline	SAM18297148	GRM8	7_126609460_C_T	7	127000000	C	T	0.439024	D466N	missense_variant	MODERATE	ENSG00000179603	p.Asp466Asn	c.1396G>A	transcript	ENST00000339582	protein_coding	908	.	Extracellular_ligand-binding_receptor_(1),	.	1	7.792	D
GB-d1	Cellline	SAM18297151	GRM8	7_126609460_C_T	7	127000000	C	T	0.75	D466N	missense_variant	MODERATE	ENSG00000179603	p.Asp466Asn	c.1396G>A	transcript	ENST00000339582	protein_coding	908	.	Extracellular_ligand-binding_receptor_(1),	.	1	7.792	D
G415	Cellline	SAM18297145	RBM28	7_128315002_G_T	7	128000000	G	T	0.466667	P603T	missense_variant	MODERATE	ENSG00000106344	p.Pro603Thr	c.1807C>A	transcript	ENST00000223073	protein_coding	759	.	.	.	0.029	-0.293	B
NOZ	Cellline	SAM18297149	FLNC	7_128842885_C_A	7	129000000	C	A	0.679775	D827E	missense_variant	MODERATE	ENSG00000128591	p.Asp827Glu	c.2481C>A	transcript	ENST00000325888	protein_coding	2725	.	Immunoglobulin_E-set_(1),Immunoglobulin-like_fold_(1),	.	0.784	-0.004	D
OCUG1	Cellline	SAM18297146	FLNC	7_128851524_C_A	7	129000000	C	A	0.259136	T1913N	missense_variant	MODERATE	ENSG00000128591	p.Thr1913Asn	c.5738C>A	transcript	ENST00000325888	protein_coding	2725	.	Immunoglobulin_E-set_(1),Immunoglobulin-like_fold_(1),	.	1	7.792	D
G415	Cellline	SAM18297145	FLNC	7_128853600_T_C	7	129000000	T	C	0.426829	F2114L	missense_variant	MODERATE	ENSG00000128591	p.Phe2114Leu	c.6340T>C	transcript	ENST00000325888	protein_coding	2725	.	Immunoglobulin_E-set_(1),Immunoglobulin-like_fold_(1),	.	1	8.013	D
TGBC24	Cellline	SAM18297147	FLNC	7_128854007_G_C	7	129000000	G	C	0.503497	R2173P	missense_variant	MODERATE	ENSG00000128591	p.Arg2173Pro	c.6518G>C	transcript	ENST00000325888	protein_coding	2725	.	.	.	1	9.653	D
G415	Cellline	SAM18297145	CALD1	7_134935704_C_A	7	135000000	C	A	0.224299	T442N	missense_variant	MODERATE	ENSG00000122786	p.Thr442Asn	c.1325C>A	transcript	ENST00000361675	protein_coding	793	.	.	.	0.67	0.055	B
GB-d1	Cellline	SAM18297151	AGBL3	7_135045810_C_A	7	135000000	C	A	0.217391	C580*	stop_gained	HIGH	ENSG00000146856	p.Cys580*	c.1740C>A	transcript	ENST00000436302	protein_coding	920	.	.	.	1	2.276	.
G415	Cellline	SAM18297145	CNOT4	7_135394130_A_G	7	135000000	A	G	0.52439	L472S	missense_variant	MODERATE	ENSG00000080802	p.Leu472Ser	c.1415T>C	transcript	ENST00000541284	protein_coding	713	.	.	.	1	4.904	B
G415	Cellline	SAM18297145	KIAA1549	7_138911286_G_A	7	139000000	G	A	0.195652	T1002I	missense_variant	MODERATE	ENSG00000122778	p.Thr1002Ile	c.3005C>T	transcript	ENST00000422774	protein_coding	1950	.	.	.	1	6.197	D
GB-d1	Cellline	SAM18297151	KIAA1549	7_138918967_G_A	7	139000000	G	A	0.769231	A220V	missense_variant	MODERATE	ENSG00000122778	p.Ala220Val	c.659C>T	transcript	ENST00000422774	protein_coding	1950	.	.	.	0	0.014	B
NOZ	Cellline	SAM18297149	KIAA1549	7_138919001_T_A	7	139000000	T	A	0.341463	T209S	missense_variant	MODERATE	ENSG00000122778	p.Thr209Ser	c.625A>T	transcript	ENST00000422774	protein_coding	1950	.	.	.	0	-0.332	B
GB-d1	Cellline	SAM18297151	ZC3HAV1	7_139083904_A_T	7	139000000	A	T	0.189474	H191Q	missense_variant	MODERATE	ENSG00000105939	p.His191Gln	c.573T>A	transcript	ENST00000464606	protein_coding	1024	.	Zinc_finger,_CCCH-type_(1),	.	0.188	-0.513	D
NOZ	Cellline	SAM18297149	RAB19	7_140407815_C_T	7	140000000	C	T	0.372093	R57C	missense_variant	MODERATE	ENSG00000146955	p.Arg57Cys	c.169C>T	transcript	ENST00000356407	protein_coding	217	.	Small_GTP-binding_protein_domain_(1),	.	1	2.945	D
TGBC24	Cellline	SAM18297147	BRAF	7_140749346_C_T	7	141000000	C	T	0.642857	V645I	missense_variant	MODERATE	ENSG00000157764	p.Val645Ile	c.1933G>A	transcript	ENST00000288602	protein_coding	766	.	Serine-threonine/tyrosine-protein_kinase_(1),Protein_kinase-like_domain_(1),Protein_kinase,_catalytic_domain_(1),	.	1	7.776	P
G415	Cellline	SAM18297145	TAS2R3	7_141764190_T_C	7	142000000	T	C	0.109375	I11T	missense_variant	MODERATE	ENSG00000127362	p.Ile11Thr	c.32T>C	transcript	ENST00000247879	protein_coding	316	.	.	.	0.005	1.379	B
TGBC24	Cellline	SAM18297147	MGAM	7_142030654_C_G	7	142000000	C	G	0.427481	S456C	missense_variant	MODERATE	ENSG00000257335	p.Ser456Cys	c.1367C>G	transcript	ENST00000475668	protein_coding	2753	.	Glycoside_hydrolase,_superfamily_(1),	.	1	4.053	D
GB-d1	Cellline	SAM18297151	TRBV7-6	7_142492197_C_G	7	142000000	C	G	0.153846	C7W	missense_variant	MODERATE	ENSG00000211727	p.Cys7Trp	c.21C>G	transcript	ENST00000390374	TR_V_gene	114	.	.	.	.	.	.
TGBC2	Cellline	SAM18297148	PRSS2	7_142774035_G_A	7	143000000	G	A	0.714286	G205R	missense_variant	MODERATE	ENSG00000275896	p.Gly205Arg	c.613G>A	transcript	ENST00000633969	protein_coding	261	.	.	.	.	.	.
G415	Cellline	SAM18297145	GSTK1	7_143268130_C_T	7	143000000	C	T	0.228916	Q249*	stop_gained	HIGH	ENSG00000197448	p.Gln249*	c.745C>T	transcript	ENST00000479303	protein_coding	282	.	.	.	0.023	-0.196	.
TGBC2	Cellline	SAM18297148	OR2F1	7_143960122_T_C	7	144000000	T	C	0.54902	L51P	missense_variant	MODERATE	ENSG00000213215	p.Leu51Pro	c.152T>C	transcript	ENST00000392899	protein_coding	317	.	GPCR,_rhodopsin-like_superfamily_(1),	.	0	0.101	D
TGBC24	Cellline	SAM18297147	CNTNAP2	7_146839708_C_G	7	147000000	C	G	0.08	.	splice_region_variant&intron_variant	LOW	ENSG00000174469	.	c.209-3C>G	transcript	ENST00000361727	protein_coding		.	.	.	.	.	.
OCUG1	Cellline	SAM18297146	CNTNAP2	7_146839725_T_G	7	147000000	T	G	0.111842	S75A	missense_variant	MODERATE	ENSG00000174469	p.Ser75Ala	c.223T>G	transcript	ENST00000361727	protein_coding	1331	.	Coagulation_factor_5/8_C-terminal_type_domain_(4),Galactose-binding_domain-like_(1),	.	1	8.04	B
GB-d1	Cellline	SAM18297151	CUL1	7_148787016_A_G	7	149000000	A	G	0.772727	K459E	missense_variant	MODERATE	ENSG00000055130	p.Lys459Glu	c.1375A>G	transcript	ENST00000325222	protein_coding	776	.	Cullin,_N-terminal_(1),Cullin_homology_(3),	.	1	8.962	D
G415	Cellline	SAM18297145	ZNF398	7_149176548_A_T	7	149000000	A	T	0.57047	K248*	stop_gained	HIGH	ENSG00000197024	p.Lys248*	c.742A>T	transcript	ENST00000475153	protein_coding	642	.	.	.	0.974	2.175	.
SNU-308	Cellline	SAM18297150	GIMAP8	7_150466939_C_T	7	150000000	C	T	0.439791	R81C	missense_variant	MODERATE	ENSG00000171115	p.Arg81Cys	c.241C>T	transcript	ENST00000307271	protein_coding	665	.	AIG1_(1),	.	0	-1.441	D
OCUG1	Cellline	SAM18297146	KCNH2	7_150951602_G_T	7	151000000	G	T	0.0375	Y597*	stop_gained	HIGH	ENSG00000055118	p.Tyr597*	c.1791C>A	transcript	ENST00000262186	protein_coding	1159	.	.	.	1	2.152	.
SNU-308	Cellline	SAM18297150	AGAP3	7_151118603_G_A	7	151000000	G	A	0.552846	A314T	missense_variant	MODERATE	ENSG00000133612	p.Ala314Thr	c.940G>A	transcript	ENST00000397238	protein_coding	911	.	.	.	1	7.654	B
TGBC2	Cellline	SAM18297148	ABCF2	7_151224992_C_T	7	151000000	C	T	0.47619	.	splice_region_variant&intron_variant	LOW	ENSG00000033050	.	c.155-4G>A	transcript	ENST00000222388	protein_coding		.	.	.	.	.	.
GB-d1	Cellline	SAM18297151	KMT2C	7_152330650_C_A	7	152000000	C	A	1	E114*	stop_gained	HIGH	ENSG00000055609	p.Glu114*	c.340G>T	transcript	ENST00000262189	protein_coding	4911	.	.	.	0.998	2.583	.
SNU-308	Cellline	SAM18297150	DPP6	7_154052885_C_T	7	154000000	C	T	0.617021	P22L	missense_variant	MODERATE	ENSG00000130226	p.Pro22Leu	c.65C>T	transcript	ENST00000377770	protein_coding	865	.	.	.	1	3.312	D
NOZ	Cellline	SAM18297149	NCAPG2	7_158687410_C_G	7	159000000	C	G	0.6875	W235C	missense_variant	MODERATE	ENSG00000146918	p.Trp235Cys	c.705G>C	transcript	ENST00000409339	protein_coding	1156	.	.,Armadillo-type_fold_(1),	.	1.000000,1.000000	6.155000,6.155000	.
GB-d1	Cellline	SAM18297151	ESYT2	7_158763141_G_T	7	159000000	G	T	1	Q452K	missense_variant	MODERATE	ENSG00000117868	p.Gln452Lys	c.1354C>A	transcript	ENST00000613624	protein_coding	921	.	.	.	1	5.305	B
GB-d1	Cellline	SAM18297151	WDR60	7_158869866_A_T	7	159000000	A	T	0.186441	K9N	missense_variant	MODERATE	ENSG00000126870	p.Lys9Asn	c.27A>T	transcript	ENST00000407559	protein_coding	1066	.	.	.	1	2.103	D
GB-d1	Cellline	SAM18297151	CSMD1	8_3029381_C_A	8	3029381	C	A	1	R2599M	missense_variant	MODERATE	ENSG00000183117	p.Arg2599Met	c.7796G>T	transcript	ENST00000520002	protein_coding	3565	.	.,Complement_control_module_(2),Sushi/SCR/CCP_(3),	.	1.000000,1.000000	6.559000,6.559000	.
TGBC24	Cellline	SAM18297147	CSMD1	8_3151457_G_A	8	3151457	G	A	1	P1992S	missense_variant	MODERATE	ENSG00000183117	p.Pro1992Ser	c.5974C>T	transcript	ENST00000520002	protein_coding	3565	.	.,CUB_(5),	.	1.000000,1.000000	9.527000,9.527000	.
G415	Cellline	SAM18297145	MCPH1	8_6455218_A_G	8	6455218	A	G	1	H634R	missense_variant	MODERATE	ENSG00000147316	p.His634Arg	c.1901A>G	transcript	ENST00000344683	protein_coding	835	.	.	.	0	-0.025	B
NOZ	Cellline	SAM18297149	MSRA	8_10054524_C_G	8	10054524	C	G	0.285714	S3W	missense_variant	MODERATE	ENSG00000175806	p.Ser3Trp	c.8C>G	transcript	ENST00000317173	protein_coding	235	.	.	.	0.001	-0.241	D
OCUG1	Cellline	SAM18297146	RP1L1	8_10610068_TTTC_T	8	10610068	TTTC	T	0.076613	E1343del	inframe_deletion	MODERATE	ENSG00000183638	p.Glu1343del	c.4027_4029delGAA	transcript	ENST00000382483	protein_coding	2400	.	.	.	.	.	.
OCUG1	Cellline	SAM18297146	RP1L1	8_10610170_TTCCTTC_T	8	10610170	TTCCTTC	T	0.177778	E1308G1309del	inframe_deletion	MODERATE	ENSG00000183638	p.Glu1308_Gly1309del	c.3922_3927delGAAGGA	transcript	ENST00000382483	protein_coding	2400	.	.	.	.	.	.
TGBC2	Cellline	SAM18297148	RP1L1	8_10610170_TTCCTTC_T	8	10610170	TTCCTTC	T	0.220657	E1308G1309del	inframe_deletion	MODERATE	ENSG00000183638	p.Glu1308_Gly1309del	c.3922_3927delGAAGGA	transcript	ENST00000382483	protein_coding	2400	.	.	.	.	.	.
SNU-308	Cellline	SAM18297150	RP1L1	8_10610170_TTCCTTC_T	8	10610170	TTCCTTC	T	0.040302	E1308G1309del	inframe_deletion	MODERATE	ENSG00000183638	p.Glu1308_Gly1309del	c.3922_3927delGAAGGA	transcript	ENST00000382483	protein_coding	2400	.	.	.	.	.	.
GB-d1	Cellline	SAM18297151	RP1L1	8_10610170_TTCCTTC_T	8	10610170	TTCCTTC	T	0.119355	E1308G1309del	inframe_deletion	MODERATE	ENSG00000183638	p.Glu1308_Gly1309del	c.3922_3927delGAAGGA	transcript	ENST00000382483	protein_coding	2400	.	.	.	.	.	.
GB-d1	Cellline	SAM18297151	PINX1	8_10765681_G_A	8	10765681	G	A	0.376812	T236M	missense_variant	MODERATE	ENSG00000254093	p.Thr236Met	c.707C>T	transcript	ENST00000314787	protein_coding	328	.	.	.	0.033	0.007	B
GB-d1	Cellline	SAM18297151	DLC1	8_13088617_C_G	8	13088617	C	G	1	E1388Q	missense_variant	MODERATE	ENSG00000164741	p.Glu1388Gln	c.4162G>C	transcript	ENST00000276297	protein_coding	1528	.	Lipid-binding_START_(3),START-like_domain_(1),	.	1	7.457	D
TGBC2	Cellline	SAM18297148	VPS37A	8_17274738_A_G	8	17274738	A	G	1	Y141C	missense_variant	MODERATE	ENSG00000155975	p.Tyr141Cys	c.422A>G	transcript	ENST00000324849	protein_coding	397	.	.	.	1	2.781	D
G415	Cellline	SAM18297145	SLC7A2	8_17544492_G_A	8	17544492	G	A	0.159292	E180K	missense_variant	MODERATE	ENSG00000003989	p.Glu180Lys	c.538G>A	transcript	ENST00000004531	protein_coding	698	.	Amino_acid_permease_domain_(1),	.	1	7.972	B
SNU-308	Cellline	SAM18297150	MTUS1	8_17755585_G_A	8	17755585	G	A	0.329897	Q75*	stop_gained	HIGH	ENSG00000129422	p.Gln75*	c.223C>T	transcript	ENST00000262102	protein_coding	1270	.	.	.	0.008	1.562	.
NOZ	Cellline	SAM18297149	ASAH1	8_18059671_G_C	8	18059671	G	C	0.329545	T289S	missense_variant	MODERATE	ENSG00000104763	p.Thr289Ser	c.866C>G	transcript	ENST00000381733	protein_coding	411	.	.	.	1	7.054	B
GB-d1	Cellline	SAM18297151	NAT1	8_18222499_G_A	8	18222499	G	A	0.980198	R213H	missense_variant	MODERATE	ENSG00000171428	p.Arg213His	c.638G>A	transcript	ENST00000545197	protein_coding	352	.	.	.	0.998	3.234	P
TGBC24	Cellline	SAM18297147	NPM2	8_22025776_C_T	8	22025776	C	T	1	.	splice_region_variant&intron_variant	LOW	ENSG00000158806	.	c.270+4C>T	transcript	ENST00000289820	protein_coding		.	.	.	.	.	.
G415	Cellline	SAM18297145	HR	8_22128710_C_T	8	22128710	C	T	1	R154Q	missense_variant	MODERATE	ENSG00000168453	p.Arg154Gln	c.461G>A	transcript	ENST00000381418	protein_coding	1189	.	.	.	0.996	0.275	B
TGBC2	Cellline	SAM18297148	BMP1	8_22207349_A_G	8	22207349	A	G	0.986111	D803G	missense_variant	MODERATE	ENSG00000168487	p.Asp803Gly	c.2408A>G	transcript	ENST00000306385	protein_coding	986	.	CUB_(5),	.	1	9.339	P
GB-d1	Cellline	SAM18297151	SORBS3	8_22571195_A_T	8	22571195	A	T	0.071429	T573S	missense_variant	MODERATE	ENSG00000120896	p.Thr573Ser	c.1717A>T	transcript	ENST00000240123	protein_coding	671	.	.	.	0.000000,0.000000	-0.287000,-0.287000	.
SNU-308	Cellline	SAM18297150	BIN3	8_22624229_A_G	8	22624229	A	G	0.3	L158P	missense_variant	MODERATE	ENSG00000147439	p.Leu158Pro	c.473T>C	transcript	ENST00000276416	protein_coding	253	.	BAR_(3),	.	1	5.284	D
NOZ	Cellline	SAM18297149	ADAM28	8_24332654_TC_T	8	24332654	TC	T	0.482759	.	splice_region_variant&intron_variant	LOW	ENSG00000042980	.	c.1282-5delC	transcript	ENST00000265769	protein_coding		.	.	.	.	.	.
OCUG1	Cellline	SAM18297146	DOCK5	8_25400982_G_C	8	25400982	G	C	0.348837	Q1614H	missense_variant	MODERATE	ENSG00000147459	p.Gln1614His	c.4842G>C	transcript	ENST00000276440	protein_coding	1870	.	.	.	1	2.427	P
GB-d1	Cellline	SAM18297151	EBF2	8_26040075_C_A	8	26040075	C	A	0.105263	K145N	missense_variant	MODERATE	ENSG00000221818	p.Lys145Asn	c.435G>T	transcript	ENST00000520164	protein_coding	575	.	.	.	1	1.616	D
GB-d1	Cellline	SAM18297151	PBK	8_27810952_T_A	8	27810952	T	A	0.020833	.	splice_region_variant&intron_variant	LOW	ENSG00000168078	.	c.805+6A>T	transcript	ENST00000522944	protein_coding		.	.	.	.	.	.
TGBC2	Cellline	SAM18297148	TTI2	8_33500498_C_G	8	33500498	C	G	1	.	splice_region_variant&intron_variant	LOW	ENSG00000129696	.	c.1260-8G>C	transcript	ENST00000360742	protein_coding		.	.	.	.	.	.
TGBC24	Cellline	SAM18297147	UNC5D	8_35683568_G_T	8	35683568	G	T	0.53012	E198*	stop_gained	HIGH	ENSG00000156687	p.Glu198*	c.592G>T	transcript	ENST00000416672	protein_coding	958	.	.	.	1	8.062	.
G415	Cellline	SAM18297145	KCNU1	8_36905723_T_G	8	36905723	T	G	1	D675E	missense_variant	MODERATE	ENSG00000215262	p.Asp675Glu	c.2025T>G	transcript	ENST00000399881	protein_coding	1149	.	.	.	0.005	-0.956	B
GB-d1	Cellline	SAM18297151	ERLIN2	8_37754104_A_G	8	37754104	A	G	0.99	K337E	missense_variant	MODERATE	ENSG00000147475	p.Lys337Glu	c.1009A>G	transcript	ENST00000276461	protein_coding	339	.	.	.	0	0.746	B
SNU-308	Cellline	SAM18297150	ADGRA2	8_37829567_T_A	8	37829567	T	A	0.682927	.	splice_region_variant&intron_variant	LOW	ENSG00000020181	.	c.554+8T>A	transcript	ENST00000412232	protein_coding		.	.	.	.	.	.
NOZ	Cellline	SAM18297149	DDHD2	8_38247755_C_A	8	38247755	C	A	0.589744	L390I	missense_variant	MODERATE	ENSG00000085788	p.Leu390Ile	c.1168C>A	transcript	ENST00000397166	protein_coding	711	.	Sterile_alpha_motif_domain_(1),Sterile_alpha_motif/pointed_domain_(1),	.	0.017	-0.081	P
OCUG1	Cellline	SAM18297146	WHSC1L1	8_38276442_C_G	8	38276442	C	G	0.338028	R1309T	missense_variant	MODERATE	ENSG00000147548	p.Arg1309Thr	c.3926G>C	transcript	ENST00000317025	protein_coding	1437	.	Zinc_finger,_RING/FYVE/PHD-type_(1),Zinc_finger,_FYVE/PHD-type_(1),	.	1	3.451	B
NOZ	Cellline	SAM18297149	IDO1	8_39924757_G_A	8	39924757	G	A	0.756098	R231H	missense_variant	MODERATE	ENSG00000131203	p.Arg231His	c.692G>A	transcript	ENST00000518237	protein_coding	403	.	.	.	1	6.305	D
NOZ	Cellline	SAM18297149	GPAT4	8_41618702_G_A	8	41618702	G	A	0.266667	D358N	missense_variant	MODERATE	ENSG00000158669	p.Asp358Asn	c.1072G>A	transcript	ENST00000396987	protein_coding	456	.	.	.	1	9.869	D
G415	Cellline	SAM18297145	POLB	8_42369898_A_G	8	42369898	A	G	0.053125	S275G	missense_variant	MODERATE	ENSG00000070501	p.Ser275Gly	c.823A>G	transcript	ENST00000265421	protein_coding	335	.	.,DNA-directed_DNA_polymerase_X_(1),	.	1.000000,1.000000	9.223000,9.223000	.
G415	Cellline	SAM18297145	SPIDR	8_47440461_G_A	8	47440461	G	A	0.612613	G339D	missense_variant	MODERATE	ENSG00000164808	p.Gly339Asp	c.1016G>A	transcript	ENST00000297423	protein_coding	915	.	.	.	0.000000,0.000000	-0.432000,-0.432000	.
GB-d1	Cellline	SAM18297151	PRKDC	8_47897286_G_T	8	47897286	G	T	0.039548	P1158Q	missense_variant	MODERATE	ENSG00000253729	p.Pro1158Gln	c.3473C>A	transcript	ENST00000314191	protein_coding	4128	.	Armadillo-like_helical_(1),Armadillo-type_fold_(1),	.	1	3.278	P
G415	Cellline	SAM18297145	SNTG1	8_50553055_A_G	8	50553055	A	G	0.583333	N229S	missense_variant	MODERATE	ENSG00000147481	p.Asn229Ser	c.686A>G	transcript	ENST00000518864	protein_coding	517	.	Pleckstrin_homology_domain_(1),	.	1	8.345	P
TGBC24	Cellline	SAM18297147	RB1CC1	8_52661243_C_T	8	52661243	C	T	1	G466E	missense_variant	MODERATE	ENSG00000023287	p.Gly466Glu	c.1397G>A	transcript	ENST00000025008	protein_coding	1594	.	.	.	1	4.861	D
GB-d1	Cellline	SAM18297151	CHD7	8_60822570_G_C	8	60822570	G	C	0.069264	E1009Q	missense_variant	MODERATE	ENSG00000171316	p.Glu1009Gln	c.3025G>C	transcript	ENST00000423902	protein_coding	2997	.	DEAD-like_helicase_(2),SNF2-related_(1),	.	1	9.813	D
NOZ	Cellline	SAM18297149	ASPH	8_61576794_C_A	8	61576794	C	A	0.040816	R376L	missense_variant	MODERATE	ENSG00000198363	p.Arg376Leu	c.1127G>T	transcript	ENST00000379454	protein_coding	758	.	Tetratricopeptide-like_helical_(1),Tetratricopeptide_repeat-containing_(1),	.	1	5.007	P
OCUG1	Cellline	SAM18297146	PDE7A	8_65779731_C_G	8	65779731	C	G	0.699386	R91P	missense_variant	MODERATE	ENSG00000205268	p.Arg91Pro	c.272G>C	transcript	ENST00000401827	protein_coding	482	.	.	.	1	6.383	D
TGBC2	Cellline	SAM18297148	MYBL1	8_66595680_C_A	8	66595680	C	A	0.27027	G197V	missense_variant	MODERATE	ENSG00000185697	p.Gly197Val	c.590G>T	transcript	ENST00000522677	protein_coding	752	.	.	.	1	2.078	B
GB-d1	Cellline	SAM18297151	C8orf34	8_68331346_C_T	8	68331346	C	T	0.243902	.	splice_region_variant&intron_variant	LOW	ENSG00000165084	.	c.327+7C>T	transcript	ENST00000518698	protein_coding		.	.	.	0.118	0.283	.
G415	Cellline	SAM18297145	C8orf34	8_68521796_C_T	8	68521796	C	T	0.571429	.	splice_region_variant&intron_variant	LOW	ENSG00000165084	.	c.766-3C>T	transcript	ENST00000518698	protein_coding		.	.	.	.	.	.
GB-d1	Cellline	SAM18297151	EYA1	8_71215510_T_C	8	71215510	T	C	0.169492	.	splice_acceptor_variant&intron_variant	HIGH	ENSG00000104313	.	c.1476-2A>G	transcript	ENST00000340726	protein_coding		.	.	.	1	7.954	.
OCUG1	Cellline	SAM18297146	TRPA1	8_72023057_T_C	8	72023057	T	C	0.231707	Q1070R	missense_variant	MODERATE	ENSG00000104321	p.Gln1070Arg	c.3209A>G	transcript	ENST00000262209	protein_coding	1119	.	.	.	1	6.703	B
GB-d1	Cellline	SAM18297151	PI15	8_74843996_C_G	8	74843996	C	G	0.069364	L97V	missense_variant	MODERATE	ENSG00000137558	p.Leu97Val	c.289C>G	transcript	ENST00000260113	protein_coding	258	.	CAP_domain_(3),	.	1	2.735	D
TGBC2	Cellline	SAM18297148	ZFHX4	8_76864489_T_A	8	76864489	T	A	0.15	L3592*	stop_gained	HIGH	ENSG00000091656	p.Leu3592*	c.10775T>A	transcript	ENST00000521891	protein_coding	3616	.	.	.	1	7.413	.
SNU-308	Cellline	SAM18297150	CPNE3	8_86556259_G_A	8	86556259	G	A	0.675926	G471D	missense_variant	MODERATE	ENSG00000085719	p.Gly471Asp	c.1412G>A	transcript	ENST00000198765	protein_coding	537	.	von_Willebrand_factor,_type_A_(1),	.	0.929	3.31	B
GB-d1	Cellline	SAM18297151	CNGB3	8_86743500_T_G	8	86743500	T	G	0.173913	Q43P	missense_variant&splice_region_variant	MODERATE	ENSG00000170289	p.Gln43Pro	c.128A>C	transcript	ENST00000320005	protein_coding	809	.	.	.	1	4.411	D
G415	Cellline	SAM18297145	NBN	8_89978212_T_C	8	89978212	T	C	0.439024	.	splice_region_variant&intron_variant	LOW	ENSG00000104320	.	c.584+8A>G	transcript	ENST00000265433	protein_coding		.	.	.	.	.	.
GB-d1	Cellline	SAM18297151	SLC26A7	8_91249743_G_A	8	91249743	G	A	0.521008	R31Q	missense_variant	MODERATE	ENSG00000147606	p.Arg31Gln	c.92G>A	transcript	ENST00000309536	protein_coding	663	.	.	.	1	4.739	D
NOZ	Cellline	SAM18297149	SLC26A7	8_91289193_T_G	8	91289193	T	G	0.305085	L84R	missense_variant	MODERATE	ENSG00000147606	p.Leu84Arg	c.251T>G	transcript	ENST00000309536	protein_coding	663	.	.	.	1	4.875	D
NOZ	Cellline	SAM18297149	RAD54B	8_94407682_C_G	8	94407682	C	G	0.685714	E180Q	missense_variant	MODERATE	ENSG00000197275	p.Glu180Gln	c.538G>C	transcript	ENST00000336148	protein_coding	910	.	.	.	1	7.446	D
TGBC2	Cellline	SAM18297148	GDF6	8_96145503_A_C	8	96145503	A	C	0.243243	L143R	missense_variant	MODERATE	ENSG00000156466	p.Leu143Arg	c.428T>G	transcript	ENST00000287020	protein_coding	455	.	Transforming_growth_factor-beta,_N-terminal_(1),	.	1	7.672	D
TGBC24	Cellline	SAM18297147	GDF6	8_96160607_G_A	8	96160607	G	A	0.486111	S29L	missense_variant	MODERATE	ENSG00000156466	p.Ser29Leu	c.86C>T	transcript	ENST00000287020	protein_coding	455	.	.	.	1	5.074	B
TGBC24	Cellline	SAM18297147	SDC2	8_96593553_C_G	8	96593553	C	G	1	P45R	missense_variant	MODERATE	ENSG00000169439	p.Pro45Arg	c.134C>G	transcript	ENST00000302190	protein_coding	201	.	.	.	0.997	4.37	D
GB-d1	Cellline	SAM18297151	VPS13B	8_99467606_C_T	8	99467606	C	T	0.14	S1213L	missense_variant	MODERATE	ENSG00000132549	p.Ser1213Leu	c.3638C>T	transcript	ENST00000358544	protein_coding	4022	.	.	.	1	5.515	P
G415	Cellline	SAM18297145	VPS13B	8_99507790_C_T	8	99507790	C	T	0.361345	S1393F	missense_variant	MODERATE	ENSG00000132549	p.Ser1393Phe	c.4178C>T	transcript	ENST00000358544	protein_coding	4022	.	.	.	1	2.569	P
GB-d1	Cellline	SAM18297151	VPS13B	8_99511520_C_A	8	99511520	C	A	0.132812	.	splice_region_variant&intron_variant	LOW	ENSG00000132549	.	c.4708+8C>A	transcript	ENST00000358544	protein_coding		.	.	.	.	.	.
GB-d1	Cellline	SAM18297151	VPS13B	8_99577571_C_T	8	99577571	C	T	0.048544	L1745F	missense_variant	MODERATE	ENSG00000132549	p.Leu1745Phe	c.5233C>T	transcript	ENST00000358544	protein_coding	4022	.	.	.	1	7.221	D
G415	Cellline	SAM18297145	AZIN1	8_102834182_A_C	8	103000000	A	C	0.413223	.	splice_region_variant&intron_variant	LOW	ENSG00000155096	.	c.741+7T>G	transcript	ENST00000337198	protein_coding		.	.	.	.	.	.
TGBC2	Cellline	SAM18297148	RIMS2	8_103885326_C_T	8	104000000	C	T	0.77907	Q21*	stop_gained	HIGH	ENSG00000176406	p.Gln21*	c.61C>T	transcript	ENST00000436393	protein_coding	1367	.	.	.	1	7.288	.
NOZ	Cellline	SAM18297149	RIMS2	8_103912172_G_A	8	104000000	G	A	0.855172	K382K	splice_region_variant&synonymous_variant	LOW	ENSG00000176406	p.Lys382Lys	c.1146G>A	transcript	ENST00000436393	protein_coding	1367	.	.	.	.	.	.
GB-d1	Cellline	SAM18297151	ABRA	8_106770162_T_C	8	107000000	T	C	0.235294	E10G	missense_variant	MODERATE	ENSG00000174429	p.Glu10Gly	c.29A>G	transcript	ENST00000311955	protein_coding	381	.	.	.	0.013	0.418	B
NOZ	Cellline	SAM18297149	NUDCD1	8_109271097_T_C	8	109000000	T	C	0.109589	N403D	missense_variant	MODERATE	ENSG00000120526	p.Asn403Asp	c.1207A>G	transcript	ENST00000239690	protein_coding	583	.	.	.	1	6.51	D
G415	Cellline	SAM18297145	PKHD1L1	8_109491916_G_C	8	109000000	G	C	0.321678	L3386F	missense_variant	MODERATE	ENSG00000205038	p.Leu3386Phe	c.10158G>C	transcript	ENST00000378402	protein_coding	4243	.	Pectin_lyase_fold/virulence_factor_(1),	.	1	5.637	D
NOZ	Cellline	SAM18297149	CSMD3	8_112224854_T_C	8	112000000	T	C	0.883895	M3681V	missense_variant	MODERATE	ENSG00000164796	p.Met3681Val	c.11041A>G	transcript	ENST00000297405	protein_coding	3707	.	.	.	1	7.92	P
TGBC2	Cellline	SAM18297148	TAF2	8_119806406_G_A	8	120000000	G	A	0.275362	.	splice_region_variant&intron_variant	LOW	ENSG00000064313	.	c.300-5C>T	transcript	ENST00000378164	protein_coding		.	.	.	.	.	.
G415	Cellline	SAM18297145	ATAD2	8_123369909_TTCA_T	8	123000000	TTCA	T	0.370787	D280del	disruptive_inframe_deletion	MODERATE	ENSG00000156802	p.Asp280del	c.840_842delTGA	transcript	ENST00000287394	protein_coding	1390	.	.	.	.	.	.
TGBC24	Cellline	SAM18297147	MTSS1	8_124556343_C_G	8	125000000	C	G	0.264706	E435D	missense_variant	MODERATE	ENSG00000170873	p.Glu435Asp	c.1305G>C	transcript	ENST00000325064	protein_coding	759	.	.	.	0.003000,0.003000	-0.691000,-0.691000	B
G415	Cellline	SAM18297145	MYC	8_127740837_C_T	8	128000000	C	T	0.338403	T415I	missense_variant	MODERATE	ENSG00000136997	p.Thr415Ile	c.1244C>T	transcript	ENST00000613283	protein_coding	454	.	Helix-loop-helix_DNA-binding_(5),	.	1	7.814	D
NOZ	Cellline	SAM18297149	MTRF1LP2	8_129729308_G_GT	8	130000000	G	GT	0.833333	.	splice_donor_variant&intron_variant	HIGH	ENSG00000224110	.	n.564+1_564+2insT	transcript	ENST00000506027	processed_pseudogene		.	.	.	.	.	.
TGBC24	Cellline	SAM18297147	ADCY8	8_130780813_C_G	8	131000000	C	G	0.212766	W1111C	missense_variant	MODERATE	ENSG00000155897	p.Trp1111Cys	c.3333G>C	transcript	ENST00000286355	protein_coding	1251	.	Adenylyl_cyclase_class-3/4/guanylyl_cyclase,_conserved_site_(1),Adenylyl_cyclase_class-3/4/guanylyl_cyclase_(5),	.	1	7.818	D
G415	Cellline	SAM18297145	PHF20L1	8_132842835_G_C	8	133000000	G	C	0.190955	S903T	missense_variant	MODERATE	ENSG00000129292	p.Ser903Thr	c.2708G>C	transcript	ENST00000395386	protein_coding	1017	.	.	.	0.005	0.507	B
GB-d1	Cellline	SAM18297151	FAM135B	8_138141252_G_A	8	138000000	G	A	1	L1246F	missense_variant	MODERATE	ENSG00000147724	p.Leu1246Phe	c.3736C>T	transcript	ENST00000395297	protein_coding	1406	.	Domain_of_unknown_function_DUF676,_lipase-like_(1),	.	0.997	2.472	D
TGBC24	Cellline	SAM18297147	DENND3	8_141165287_C_A	8	141000000	C	A	0.526316	D517E	missense_variant&splice_region_variant	MODERATE	ENSG00000105339	p.Asp517Glu	c.1551C>A	transcript	ENST00000519811	protein_coding	1278	.	.	.	0.998000,0.998000	0.458000,0.458000	P
G415	Cellline	SAM18297145	MROH5	8_141494938_C_T	8	141000000	C	T	0.630435	.	splice_acceptor_variant&intron_variant	HIGH	ENSG00000226807	.	c.409-1G>A	transcript	ENST00000621837	protein_coding		.	.	.	.	.	.
TGBC2	Cellline	SAM18297148	MROH5	8_141494938_C_T	8	141000000	C	T	0.25	.	splice_acceptor_variant&intron_variant	HIGH	ENSG00000226807	.	c.409-1G>A	transcript	ENST00000621837	protein_coding		.	.	.	.	.	.
NOZ	Cellline	SAM18297149	MROH5	8_141494938_C_T	8	141000000	C	T	1	.	splice_acceptor_variant&intron_variant	HIGH	ENSG00000226807	.	c.409-1G>A	transcript	ENST00000621837	protein_coding		.	.	.	.	.	.
NOZ	Cellline	SAM18297149	CYP11B2	8_142917780_C_T	8	143000000	C	T	0.185567	A21T	missense_variant	MODERATE	ENSG00000179142	p.Ala21Thr	c.61G>A	transcript	ENST00000323110	protein_coding	503	.	.	.	0	-0.122	B
GB-d1	Cellline	SAM18297151	PLEC	8_143932944_A_G	8	144000000	A	G	0.947368	L666P	missense_variant	MODERATE	ENSG00000178209	p.Leu666Pro	c.1997T>C	transcript	ENST00000322810	protein_coding	4684	.	.	.	1	4.962	D
GB-d1	Cellline	SAM18297151	EXOSC4	8_144079733_G_C	8	144000000	G	C	1	G11R	missense_variant	MODERATE	ENSG00000178896	p.Gly11Arg	c.31G>C	transcript	ENST00000527954	protein_coding	260	.	.	.	0	-0.175	.
TGBC24	Cellline	SAM18297147	HGH1	8_144138810_G_C	8	144000000	G	C	0.505929	E264Q	missense_variant	MODERATE	ENSG00000235173	p.Glu264Gln	c.790G>C	transcript	ENST00000347708	protein_coding	390	.	Armadillo-like_helical_(1),Uncharacterised_domain_UPF0507_(1),Armadillo-type_fold_(1),	.	1	6.181	B
OCUG1	Cellline	SAM18297146	MROH1	8_144247668_A_G	8	144000000	A	G	0.357143	S1037G	missense_variant	MODERATE	ENSG00000179832	p.Ser1037Gly	c.3109A>G	transcript	ENST00000326134	protein_coding	1641	.	Armadillo-like_helical_(1),Armadillo-type_fold_(1),	.	1	3.945	B
OCUG1	Cellline	SAM18297146	MROH1	8_144260786_C_T	8	144000000	C	T	0.294118	A1497V	missense_variant	MODERATE	ENSG00000179832	p.Ala1497Val	c.4490C>T	transcript	ENST00000326134	protein_coding	1641	.	Armadillo-like_helical_(1),Armadillo-type_fold_(1),	.	0	-0.815	B
TGBC2	Cellline	SAM18297148	BOP1	8_144263480_G_A	8	144000000	G	A	0.714286	A474A	splice_region_variant&synonymous_variant	LOW	ENSG00000261236	p.Ala474Ala	c.1422C>T	transcript	ENST00000569669	protein_coding	746	.	.	.	.	.	.
TGBC2	Cellline	SAM18297148	ADCK5	8_144379425_C_A	8	144000000	C	A	0.783333	S17R	missense_variant	MODERATE	ENSG00000173137	p.Ser17Arg	c.51C>A	transcript	ENST00000308860	protein_coding	580	.	.	.	.	.	.
G415	Cellline	SAM18297145	TONSL	8_144440143_T_A	8	144000000	T	A	0.072072	E453V	missense_variant	MODERATE	ENSG00000160949	p.Glu453Val	c.1358A>T	transcript	ENST00000409379	protein_coding	1378	.	.	.	0.001	1.032	P
TGBC2	Cellline	SAM18297148	RECQL4	8_144511991_C_G	8	145000000	C	G	0.22	G1105R	missense_variant	MODERATE	ENSG00000160957	p.Gly1105Arg	c.3313G>C	transcript	ENST00000617875	protein_coding	1208	.	.	.	.	.	.
OCUG1	Cellline	SAM18297146	KANK1	9_740846_C_T	9	740846	C	T	0.577922	A1203V	missense_variant	MODERATE	ENSG00000107104	p.Ala1203Val	c.3608C>T	transcript	ENST00000382297	protein_coding	1352	.	Ankyrin_repeat-containing_domain_(3),	.	1	7.689	D
GB-d1	Cellline	SAM18297151	KCNV2	9_2718551_T_C	9	2718551	T	C	0.977273	L271P	missense_variant	MODERATE	ENSG00000168263	p.Leu271Pro	c.812T>C	transcript	ENST00000382082	protein_coding	545	.	.	.	1	8.036	D
SNU-308	Cellline	SAM18297150	GLIS3	9_4118062_C_A	9	4118062	C	A	1	E472D	missense_variant	MODERATE	ENSG00000107249	p.Glu472Asp	c.1416G>T	transcript	ENST00000381971	protein_coding	930	.	.	.	0.797	-0.061	B
GB-d1	Cellline	SAM18297151	GLIS3	9_4125796_G_C	9	4125796	G	C	0.133333	I178M	missense_variant	MODERATE	ENSG00000107249	p.Ile178Met	c.534C>G	transcript	ENST00000381971	protein_coding	930	.	.	.	1	4.622	P
OCUG1	Cellline	SAM18297146	RANBP6	9_6013968_T_C	9	6013968	T	C	0.4	K547R	missense_variant	MODERATE	ENSG00000137040	p.Lys547Arg	c.1640A>G	transcript	ENST00000259569	protein_coding	1105	.	Armadillo-like_helical_(1),Armadillo-type_fold_(1),	.	1	4.052	D
GB-d1	Cellline	SAM18297151	RANBP6	9_6014554_C_G	9	6014554	C	G	0.056738	D352H	missense_variant	MODERATE	ENSG00000137040	p.Asp352His	c.1054G>C	transcript	ENST00000259569	protein_coding	1105	.	Armadillo-like_helical_(1),Armadillo-type_fold_(1),	.	1	7.389	D
NOZ	Cellline	SAM18297149	UHRF2	9_6504663_C_A	9	6504663	C	A	0.060241	T745K	missense_variant	MODERATE	ENSG00000147854	p.Thr745Lys	c.2234C>A	transcript	ENST00000276893	protein_coding	802	.	Zinc_finger,_RING/FYVE/PHD-type_(1),Zinc_finger,_RING-type_(2),	.	1	7.818	D
OCUG1	Cellline	SAM18297146	CER1	9_14722515_T_G	9	14722515	T	G	0.295775	K53T	missense_variant	MODERATE	ENSG00000147869	p.Lys53Thr	c.158A>C	transcript	ENST00000380911	protein_coding	267	.	.	.	1	0.937	D
OCUG1	Cellline	SAM18297146	CCDC171	9_15678768_G_A	9	15678768	G	A	0.318182	E363K	missense_variant	MODERATE	ENSG00000164989	p.Glu363Lys	c.1087G>A	transcript	ENST00000380701	protein_coding	1326	.	.	.	1	6.39	D
TGBC24	Cellline	SAM18297147	SH3GL2	9_17795694_G_C	9	17795694	G	C	0.372881	G337A	missense_variant	MODERATE	ENSG00000107295	p.Gly337Ala	c.1010G>C	transcript	ENST00000380607	protein_coding	352	.	Src_homology-3_domain_(4),Spectrin_alpha_chain,_SH3_domain_(1),Variant_SH3_(1),	.	1	9.799	P
NOZ	Cellline	SAM18297149	DENND4C	9_19357113_C_G	9	19357113	C	G	0.462585	N1641K	missense_variant	MODERATE	ENSG00000137145	p.Asn1641Lys	c.4923C>G	transcript	ENST00000434457	protein_coding	1958	.	.	.	0.055	0.135	B
NOZ	Cellline	SAM18297149	FOCAD	9_20781852_G_C	9	20781852	G	C	0.591837	G374R	missense_variant	MODERATE	ENSG00000188352	p.Gly374Arg	c.1120G>C	transcript	ENST00000338382	protein_coding	1801	.	.	.	0.99	3.362	P
GB-d1	Cellline	SAM18297151	IFNA7	9_21201717_A_G	9	21201717	A	G	0.338462	I150T	missense_variant	MODERATE	ENSG00000214042	p.Ile150Thr	c.449T>C	transcript	ENST00000239347	protein_coding	189	.	Four-helical_cytokine-like,_core_(1),Four-helical_cytokine,_core_(1),	.	0.041	3.43	D
NOZ	Cellline	SAM18297149	IFNA7	9_21201899_A_C	9	21201899	A	C	0.094737	N89K	missense_variant	MODERATE	ENSG00000214042	p.Asn89Lys	c.267T>G	transcript	ENST00000239347	protein_coding	189	.	Four-helical_cytokine-like,_core_(1),Four-helical_cytokine,_core_(1),	.	0	-0.267	B
GB-d1	Cellline	SAM18297151	IFNA7	9_21202021_G_T	9	21202021	G	T	0.338983	P49T	missense_variant	MODERATE	ENSG00000214042	p.Pro49Thr	c.145C>A	transcript	ENST00000239347	protein_coding	189	.	Four-helical_cytokine-like,_core_(1),Four-helical_cytokine,_core_(1),	.	0	-0.203	P
NOZ	Cellline	SAM18297149	CDKN2A	9_21971153_TCCGCGCCGTGGAGCAGCAG_T	9	21971153	TCCGCGCCGTGGAGCAGCAG	T	0.705882	A77fs	frameshift_variant	HIGH	ENSG00000147889	p.Ala77fs	c.230_248delCTGCTGCTCCACGGCGCGG	transcript	ENST00000361570	protein_coding	170	.	.	.	.	.	.
G415	Cellline	SAM18297145	PRSS3	9_33796804_TAAGTG_T	9	33796804	TAAGTG	T	0.063492	.	splice_region_variant&intron_variant	LOW	ENSG00000010438	.	c.371+3_371+7delAAGTG	transcript	ENST00000361005	protein_coding		.	.	.	.	.	.
NOZ	Cellline	SAM18297149	PRSS3	9_33796804_TAAGTG_T	9	33796804	TAAGTG	T	0.051471	.	splice_region_variant&intron_variant	LOW	ENSG00000010438	.	c.371+3_371+7delAAGTG	transcript	ENST00000361005	protein_coding		.	.	.	.	.	.
SNU-308	Cellline	SAM18297150	PRSS3	9_33796804_TAAGTG_T	9	33796804	TAAGTG	T	0.057143	.	splice_region_variant&intron_variant	LOW	ENSG00000010438	.	c.371+3_371+7delAAGTG	transcript	ENST00000361005	protein_coding		.	.	.	.	.	.
OCUG1	Cellline	SAM18297146	UBAP2	9_33963797_G_A	9	33963797	G	A	0.363636	.	splice_region_variant&intron_variant	LOW	ENSG00000137073	.	c.680-6C>T	transcript	ENST00000360802	protein_coding		.	.	.	.	.	.
G415	Cellline	SAM18297145	GBA2	9_35744290_C_T	9	35744290	C	T	0.262626	.	splice_region_variant&intron_variant	LOW	ENSG00000070610	.	c.567+7G>A	transcript	ENST00000378103	protein_coding		.	.	.	.	.	.
TGBC2	Cellline	SAM18297148	SPATA31A1	9_39361259_G_A	9	39361259	G	A	0.3	G1179E	missense_variant	MODERATE	ENSG00000204849	p.Gly1179Glu	c.3536G>A	transcript	ENST00000377647	protein_coding	1361	.	.	.	0	0.018	B
G415	Cellline	SAM18297145	ZNF658B	9_39456508_C_G	9	39456508	C	G	0.37037	.	splice_donor_variant&intron_variant	HIGH	ENSG00000198416	.	n.259+1G>C	transcript	ENST00000602828	transcribed_unprocessed_pseudogene		.	.	.	.	.	.
TGBC2	Cellline	SAM18297148	SPATA31A6	9_42186894_T_C	9	42186894	T	C	0.666667	C398R	missense_variant	MODERATE	ENSG00000185775	p.Cys398Arg	c.1192T>C	transcript	ENST00000332857	protein_coding	1343	.	.	.	.	.	.
TGBC24	Cellline	SAM18297147	ZNF658	9_66908681_AAGG_A	9	66908681	AAGG	A	0.767123	G63del	disruptive_inframe_deletion	MODERATE	ENSG00000274349	p.Gly63del	c.188_190delGAG	transcript	ENST00000612867	protein_coding	1059	.	Krueppel-associated_box_(3),	.	0.202	0.343	B
TGBC2	Cellline	SAM18297148	ZNF658	9_66908681_AAGG_A	9	66908681	AAGG	A	1	G63del	disruptive_inframe_deletion	MODERATE	ENSG00000274349	p.Gly63del	c.188_190delGAG	transcript	ENST00000612867	protein_coding	1059	.	Krueppel-associated_box_(3),	.	0.202	0.343	B
NOZ	Cellline	SAM18297149	ZNF658	9_66908681_AAGG_A	9	66908681	AAGG	A	0.645833	G63del	disruptive_inframe_deletion	MODERATE	ENSG00000274349	p.Gly63del	c.188_190delGAG	transcript	ENST00000612867	protein_coding	1059	.	Krueppel-associated_box_(3),	.	0.202	0.343	B
GB-d1	Cellline	SAM18297151	ZNF658	9_66908681_AAGG_A	9	66908681	AAGG	A	1	G63del	disruptive_inframe_deletion	MODERATE	ENSG00000274349	p.Gly63del	c.188_190delGAG	transcript	ENST00000612867	protein_coding	1059	.	Krueppel-associated_box_(3),	.	0.202	0.343	B
GB-d1	Cellline	SAM18297151	PGM5	9_68529631_G_T	9	68529631	G	T	0.416667	R560L	missense_variant	MODERATE	ENSG00000154330	p.Arg560Leu	c.1679G>T	transcript	ENST00000396396	protein_coding	567	.	.	.	1	8.48	D
G415	Cellline	SAM18297145	TJP2	9_69221328_G_A	9	69221328	G	A	0.65625	E293K	missense_variant	MODERATE	ENSG00000119139	p.Glu293Lys	c.877G>A	transcript	ENST00000539225	protein_coding	1221	.	.	.	0.005	0.877	B
SNU-308	Cellline	SAM18297150	TMEM2	9_71704700_G_C	9	71704700	G	C	0.986842	A1030G	missense_variant	MODERATE	ENSG00000135048	p.Ala1030Gly	c.3089C>G	transcript	ENST00000377044	protein_coding	1383	.	.	.	0.006	0.572	B
G415	Cellline	SAM18297145	VPS13A	9_77307940_A_G	9	77307940	A	G	0.45614	.	splice_region_variant&intron_variant	LOW	ENSG00000197969	.	c.3961-5A>G	transcript	ENST00000360280	protein_coding		.	.	.	.	.	.
TGBC24	Cellline	SAM18297147	GNAQ	9_77721470_C_G	9	77721470	C	G	0.37037	K311N	missense_variant	MODERATE	ENSG00000156052	p.Lys311Asn	c.933G>C	transcript	ENST00000286548	protein_coding	359	.	.	.	1	2.601	B
TGBC2	Cellline	SAM18297148	SPATA31D3	9_81947897_C_G	9	81947897	C	G	1	R882G	missense_variant	MODERATE	ENSG00000186788	p.Arg882Gly	c.2644C>G	transcript	ENST00000334208	protein_coding	917	.	.	.	.	.	.
G415	Cellline	SAM18297145	KIF27	9_83880366_T_G	9	83880366	T	G	0.482143	K858N	missense_variant	MODERATE	ENSG00000165115	p.Lys858Asn	c.2574A>C	transcript	ENST00000297814	protein_coding	1401	.	.	.	1	1.767	P
GB-d1	Cellline	SAM18297151	NTRK2	9_84867411_G_A	9	84867411	G	A	0.321429	S538N	missense_variant	MODERATE	ENSG00000148053	p.Ser538Asn	c.1613G>A	transcript	ENST00000277120	protein_coding	838	.	.	.	1	6.447	D
G415	Cellline	SAM18297145	DAPK1	9_87639454_A_T	9	87639454	A	T	0.217391	K175I	missense_variant	MODERATE	ENSG00000196730	p.Lys175Ile	c.524A>T	transcript	ENST00000358077	protein_coding	1430	.	Serine/threonine-protein_kinase-like_domain_(1),Serine/threonine-protein_kinase,_catalytic__domain_(1),Protein_kinase-like_domain_(1),Protein_kinase,_catalytic_domain_(1),	.	1	7.335	B
GB-d1	Cellline	SAM18297151	SPATA31E1	9_87886365_G_C	9	87886365	G	C	0.0625	E626D	missense_variant	MODERATE	ENSG00000177992	p.Glu626Asp	c.1878G>C	transcript	ENST00000325643	protein_coding	1445	.	.	.	0.026	0.106	D
G415	Cellline	SAM18297145	SHC3	9_89038182_C_G	9	89038182	C	G	0.109375	K489N	missense_variant	MODERATE	ENSG00000148082	p.Lys489Asn	c.1467G>C	transcript	ENST00000375835	protein_coding	594	.	.	.	0.044	0.224	B
G415	Cellline	SAM18297145	SECISBP2	9_89341417_C_T	9	89341417	C	T	0.539474	A458V	missense_variant	MODERATE	ENSG00000187742	p.Ala458Val	c.1373C>T	transcript	ENST00000375807	protein_coding	854	.	.	.	0.792	1.478	P
G415	Cellline	SAM18297145	SYK	9_90862290_C_A	9	90862290	C	A	0.5	D221E	missense_variant	MODERATE	ENSG00000165025	p.Asp221Glu	c.663C>A	transcript	ENST00000375746	protein_coding	635	.	SH2_motif_(5),	.	1	4.059	P
G415	Cellline	SAM18297145	NOL8	9_92315102_C_T	9	92315102	C	T	0.183333	S508N	missense_variant	MODERATE	ENSG00000198000	p.Ser508Asn	c.1523G>A	transcript	ENST00000442668	protein_coding	1167	.	.	.	0	0.063	B
NOZ	Cellline	SAM18297149	NOL8	9_92315358_G_A	9	92315358	G	A	0.457831	H423Y	missense_variant	MODERATE	ENSG00000198000	p.His423Tyr	c.1267C>T	transcript	ENST00000442668	protein_coding	1167	.	.	.	0	-0.106	B
SNU-308	Cellline	SAM18297150	ECM2	9_92514774_G_A	9	92514774	G	A	0.362903	S304F	missense_variant	MODERATE	ENSG00000106823	p.Ser304Phe	c.911C>T	transcript	ENST00000344604	protein_coding	699	.	.	.	0.028	0.281	B
G415	Cellline	SAM18297145	FGD3	9_93004081_C_G	9	93004081	C	G	0.184466	H208Q	missense_variant	MODERATE	ENSG00000127084	p.His208Gln	c.624C>G	transcript	ENST00000337352	protein_coding	725	.	Dbl_homology_(DH)_domain_(5),	.	0.855	-0.025	B
NOZ	Cellline	SAM18297149	FGD3	9_93013967_A_C	9	93013967	A	C	0.369565	N384T	missense_variant	MODERATE	ENSG00000127084	p.Asn384Thr	c.1151A>C	transcript	ENST00000337352	protein_coding	725	.	Pleckstrin_homology-type_(1),Pleckstrin_homology_domain_(3),	.	1	5.888	B
OCUG1	Cellline	SAM18297146	NUTM2F	9_94318644_TCTTGGA_T	9	94318644	TCTTGGA	T	0.266667	S696K697del	inframe_deletion	MODERATE	ENSG00000130950	p.Ser696_Lys697del	c.2086_2091delTCCAAG	transcript	ENST00000253262	protein_coding	756	.	.	.	.	.	.
GB-d1	Cellline	SAM18297151	NUTM2F	9_94318644_TCTTGGA_T	9	94318644	TCTTGGA	T	0.333333	S696K697del	inframe_deletion	MODERATE	ENSG00000130950	p.Ser696_Lys697del	c.2086_2091delTCCAAG	transcript	ENST00000253262	protein_coding	756	.	.	.	.	.	.
GB-d1	Cellline	SAM18297151	MFSD14B	9_94445099_G_T	9	94445099	G	T	0.104167	A216S	missense_variant	MODERATE	ENSG00000148110	p.Ala216Ser	c.646G>T	transcript	ENST00000375344	protein_coding	506	.	Major_facilitator_superfamily_domain,_general_substrate_transporter_(1),Major_facilitator_superfamily_domain_(1),	.	1	9.276	P
G415	Cellline	SAM18297145	PTCH1	9_95468903_G_A	9	95468903	G	A	0.3125	Q700*	stop_gained	HIGH	ENSG00000185920	p.Gln700*	c.2098C>T	transcript	ENST00000331920	protein_coding	1447	.	.	.	1	6.897	.
G415	Cellline	SAM18297145	ZNF782	9_96818159_C_T	9	96818159	C	T	0.417266	E622K	missense_variant	MODERATE	ENSG00000196597	p.Glu622Lys	c.1864G>A	transcript	ENST00000481138	protein_coding	699	.	Zinc_finger,_C2H2-like_(1),Zinc_finger,_C2H2_(3),Zinc_finger,_C2H2-type/integrase,_DNA-binding_(1),	.	0	0.115	P
OCUG1	Cellline	SAM18297146	TBC1D2	9_98221165_C_T	9	98221165	C	T	0.765957	A348T	missense_variant	MODERATE	ENSG00000095383	p.Ala348Thr	c.1042G>A	transcript	ENST00000465784	protein_coding	928	.	.	.	0	0.458	B
OCUG1	Cellline	SAM18297146	TBC1D2	9_98233428_C_A	9	98233428	C	A	0.622642	A257S	missense_variant	MODERATE	ENSG00000095383	p.Ala257Ser	c.769G>T	transcript	ENST00000465784	protein_coding	928	.	.	.	0.001	0.215	B
NOZ	Cellline	SAM18297149	ANKS6	9_98784007_T_G	9	98784007	T	G	0.375	D353A	missense_variant	MODERATE	ENSG00000165138	p.Asp353Ala	c.1058A>C	transcript	ENST00000353234	protein_coding	871	.	Ankyrin_repeat-containing_domain_(4),	.	1	7.741	D
GB-d1	Cellline	SAM18297151	RNF20	9_101561218_C_G	9	102000000	C	G	0.073171	F879L	missense_variant	MODERATE	ENSG00000155827	p.Phe879Leu	c.2637C>G	transcript	ENST00000389120	protein_coding	975	.	.	.	0.997	0.501	B
TGBC24	Cellline	SAM18297147	SMC2	9_104116326_C_T	9	104000000	C	T	0.056911	.	splice_region_variant&intron_variant	LOW	ENSG00000136824	.	c.1791+7C>T	transcript	ENST00000286398	protein_coding		.	.	.	.	.	.
SNU-308	Cellline	SAM18297150	OR13C8	9_104569693_C_G	9	105000000	C	G	0.514894	H176D	missense_variant	MODERATE	ENSG00000186943	p.His176Asp	c.526C>G	transcript	ENST00000335040	protein_coding	320	.	GPCR,_rhodopsin-like_superfamily_(1),	.	0.989	2.974	P
TGBC2	Cellline	SAM18297148	ACTL7A	9_108863215_C_A	9	109000000	C	A	0.993007	T298K	missense_variant	MODERATE	ENSG00000187003	p.Thr298Lys	c.893C>A	transcript	ENST00000333999	protein_coding	435	.	.	.	0	-0.697	B
G415	Cellline	SAM18297145	SVEP1	9_110481326_C_A	9	110000000	C	A	0.516484	E761*	stop_gained	HIGH	ENSG00000165124	p.Glu761*	c.2281G>T	transcript	ENST00000401783	protein_coding	3574	.	.	.	1	5.35	.
NOZ	Cellline	SAM18297149	PTGR1	9_111574764_T_C	9	112000000	T	C	0.555556	T244A	missense_variant	MODERATE	ENSG00000106853	p.Thr244Ala	c.730A>G	transcript	ENST00000309195	protein_coding	329	.	Alcohol_dehydrogenase,_C-terminal_(1),NAD(P)-binding_domain_(1),	.	0	0.247	B
SNU-308	Cellline	SAM18297150	SUSD1	9_112111659_G_A	9	112000000	G	A	0.426966	T389I	missense_variant	MODERATE	ENSG00000106868	p.Thr389Ile	c.1166C>T	transcript	ENST00000374264	protein_coding	757	.	.	.	1.000000,1.000000	3.243000,3.243000	.
TGBC24	Cellline	SAM18297147	RNF183	9_113297704_G_A	9	113000000	G	A	1	R161C	missense_variant	MODERATE	ENSG00000165188	p.Arg161Cys	c.481C>T	transcript	ENST00000297894	protein_coding	192	.	.	.	1	4.995	D
NOZ	Cellline	SAM18297149	KIF12	9_114094176_C_T	9	114000000	C	T	0.634146	.	splice_region_variant&intron_variant	LOW	ENSG00000136883	.	c.899+5G>A	transcript	ENST00000374118	protein_coding		.	.	.	.	.	.
NOZ	Cellline	SAM18297149	COL27A1	9_114245888_G_T	9	114000000	G	T	0.521127	R986L	missense_variant	MODERATE	ENSG00000196739	p.Arg986Leu	c.2957G>T	transcript	ENST00000356083	protein_coding	1860	.	.	.	1	5.208	D
G415	Cellline	SAM18297145	COL27A1	9_114306681_G_A	9	114000000	G	A	0.5	M1700I	missense_variant	MODERATE	ENSG00000196739	p.Met1700Ile	c.5100G>A	transcript	ENST00000356083	protein_coding	1860	.	Fibrillar_collagen,_C-terminal_(3),	.	1	2.663	B
NOZ	Cellline	SAM18297149	CDK5RAP2	9_120439574_C_A	9	120000000	C	A	0.22963	V1183L	missense_variant	MODERATE	ENSG00000136861	p.Val1183Leu	c.3547G>T	transcript	ENST00000349780	protein_coding	1893	.	.	.	0.011	-0.098	B
NOZ	Cellline	SAM18297149	OR1N2	9_122553572_A_C	9	123000000	A	C	0.1	M135L	missense_variant	MODERATE	ENSG00000171501	p.Met135Leu	c.403A>C	transcript	ENST00000373688	protein_coding	330	.	GPCR,_rhodopsin-like_superfamily_(1),	.	1	5.125	D
SNU-308	Cellline	SAM18297150	OR1K1	9_122800798_G_A	9	123000000	G	A	0.436548	V226M	missense_variant	MODERATE	ENSG00000165204	p.Val226Met	c.676G>A	transcript	ENST00000277309	protein_coding	316	.	GPCR,_rhodopsin-like_superfamily_(1),	.	0	-0.423	D
OCUG1	Cellline	SAM18297146	RABGAP1	9_123101689_A_T	9	123000000	A	T	0.649485	N1005Y	missense_variant	MODERATE	ENSG00000011454	p.Asn1005Tyr	c.3013A>T	transcript	ENST00000373647	protein_coding	1069	.	.	.	1	6.071	P
NOZ	Cellline	SAM18297149	NEK6	9_124302060_C_T	9	124000000	C	T	0.485714	.	splice_region_variant&intron_variant	LOW	ENSG00000119408	.	c.192+6C>T	transcript	ENST00000373600	protein_coding		.	.	.	.	.	.
G415	Cellline	SAM18297145	GARNL3	9_127388915_T_C	9	127000000	T	C	0.466667	S847P	missense_variant	MODERATE	ENSG00000136895	p.Ser847Pro	c.2539T>C	transcript	ENST00000373387	protein_coding	1013	.	.	.	0.997	3.955	P
NOZ	Cellline	SAM18297149	TRUB2	9_128321662_T_C	9	128000000	T	C	0.423077	S60G	missense_variant	MODERATE	ENSG00000167112	p.Ser60Gly	c.178A>G	transcript	ENST00000372890	protein_coding	331	.	Pseudouridine_synthase,_catalytic_domain_(1),	.	0.083	0.128	B
OCUG1	Cellline	SAM18297146	SPTAN1	9_128626529_G_A	9	129000000	G	A	0.669231	A2140T	missense_variant	MODERATE	ENSG00000197694	p.Ala2140Thr	c.6418G>A	transcript	ENST00000630866	protein_coding	2498	.	.	.	1	9.476	D
G415	Cellline	SAM18297145	ZDHHC12	9_128724028_C_G	9	129000000	C	G	0.223529	W22C	missense_variant	MODERATE	ENSG00000160446	p.Trp22Cys	c.66G>C	transcript	ENST00000372667	protein_coding	281	.	.	.	1	2.952	D
GB-d1	Cellline	SAM18297151	NUP188	9_129001735_A_T	9	129000000	A	T	0.025	.	splice_region_variant&intron_variant	LOW	ENSG00000095319	.	c.4044+6A>T	transcript	ENST00000372577	protein_coding		.	.	.	.	.	.
GB-d1	Cellline	SAM18297151	CRAT	9_129098595_G_T	9	129000000	G	T	0.972222	L381M	missense_variant	MODERATE	ENSG00000095321	p.Leu381Met	c.1141C>A	transcript	ENST00000318080	protein_coding	626	.	.	.	1	6.496	D
G415	Cellline	SAM18297145	NTMT1	9_129635387_C_T	9	130000000	C	T	0.438819	L199F	missense_variant	MODERATE	ENSG00000148335	p.Leu199Phe	c.595C>T	transcript	ENST00000372480	protein_coding	223	.	.	.	1	5.639	D
OCUG1	Cellline	SAM18297146	FNBP1	9_129978611_A_C	9	130000000	A	C	0.228426	Y67D	missense_variant&splice_region_variant	MODERATE	ENSG00000187239	p.Tyr67Asp	c.199T>G	transcript	ENST00000446176	protein_coding	617	.	.,Fps/Fes/Fer/CIP4_homology_(2),	.	1.000000,1.000000	8.393000,8.393000	.
NOZ	Cellline	SAM18297149	LAMC3	9_131061042_T_A	9	131000000	T	A	0.616822	C722*	stop_gained	HIGH	ENSG00000050555	p.Cys722*	c.2166T>A	transcript	ENST00000361069	protein_coding	1575	.	.	.	0.017	0.276	.
G415	Cellline	SAM18297145	LAMC3	9_131067141_T_A	9	131000000	T	A	0.505495	C843*	stop_gained	HIGH	ENSG00000050555	p.Cys843*	c.2529T>A	transcript	ENST00000361069	protein_coding	1575	.	.	.	0.073	-0.62	.
TGBC24	Cellline	SAM18297147	NUP214	9_131139290_G_T	9	131000000	G	T	0.140625	E339*	stop_gained	HIGH	ENSG00000126883	p.Glu339*	c.1015G>T	transcript	ENST00000359428	protein_coding	2090	.	.	.	1.000000,1.000000	8.631000,8.631000	.
SNU-308	Cellline	SAM18297150	SETX	9_132297025_A_C	9	132000000	A	C	0.027778	D1937E	missense_variant	MODERATE	ENSG00000107290	p.Asp1937Glu	c.5811T>G	transcript	ENST00000224140	protein_coding	2677	.	.	.	1	0.913	B
SNU-308	Cellline	SAM18297150	TSC1	9_132912362_G_A	9	133000000	G	A	0.433735	S278F	missense_variant	MODERATE	ENSG00000165699	p.Ser278Phe	c.833C>T	transcript	ENST00000298552	protein_coding	1164	.	.	.	1	8.006	D
SNU-308	Cellline	SAM18297150	GBGT1	9_133154073_C_T	9	133000000	C	T	0.646341	R183Q	missense_variant	MODERATE	ENSG00000148288	p.Arg183Gln	c.548G>A	transcript	ENST00000372040	protein_coding	347	.	.	.	0.265000,0.265000	4.627000,4.627000	.
NOZ	Cellline	SAM18297149	ABO	9_133258116_G_A	9	133000000	G	A	1	P74S	missense_variant	MODERATE	ENSG00000175164	p.Pro74Ser	c.220C>T	transcript	ENST00000538324	protein_coding	373	.	.	.	.	.	.
NOZ	Cellline	SAM18297149	ABO	9_133259834_C_T	9	133000000	C	T	1	R63H	missense_variant	MODERATE	ENSG00000175164	p.Arg63His	c.188G>A	transcript	ENST00000538324	protein_coding	373	.	.	.	.	.	.
NOZ	Cellline	SAM18297149	ABO	9_133261367_C_A	9	133000000	C	A	0.982456	V36F	missense_variant	MODERATE	ENSG00000175164	p.Val36Phe	c.106G>T	transcript	ENST00000538324	protein_coding	373	.	.	.	.	.	.
TGBC24	Cellline	SAM18297147	STKLD1	9_133397168_G_A	9	133000000	G	A	0.352941	V291M	missense_variant	MODERATE	ENSG00000198870	p.Val291Met	c.871G>A	transcript	ENST00000371957	protein_coding	680	.	Serine/threonine-protein_kinase-like_domain_(1),Protein_kinase-like_domain_(1),Protein_kinase,_catalytic_domain_(1),	.	0.437	2.236	D
GB-d1	Cellline	SAM18297151	ADAMTS13	9_133438300_G_A	9	133000000	G	A	0.391304	V547M	missense_variant	MODERATE	ENSG00000160323	p.Val547Met	c.1639G>A	transcript	ENST00000371929	protein_coding	1427	.	.	.	1	8.094	D
TGBC24	Cellline	SAM18297147	SARDH	9_133671684_C_G	9	134000000	C	G	0.978261	R726P	missense_variant	MODERATE	ENSG00000123453	p.Arg726Pro	c.2177G>C	transcript	ENST00000371872	protein_coding	918	.	Glycine_cleavage_T-protein,_N-terminal_(1),	.	1	5.542	D
NOZ	Cellline	SAM18297149	SARDH	9_133708349_C_T	9	134000000	C	T	0.438127	V470I	missense_variant	MODERATE	ENSG00000123453	p.Val470Ile	c.1408G>A	transcript	ENST00000371872	protein_coding	918	.	.	.	0.940000,0.940000	2.117000,2.117000	.
TGBC24	Cellline	SAM18297147	SNAPC4	9_136376430_T_C	9	136000000	T	C	0.994286	N1446D	missense_variant	MODERATE	ENSG00000165684	p.Asn1446Asp	c.4336A>G	transcript	ENST00000298532	protein_coding	1469	.	.	.	0.001	1.17	B
GB-d1	Cellline	SAM18297151	LCN6	9_136744738_A_ACC	9	137000000	A	ACC	0.888889	L139fs	frameshift_variant&splice_region_variant	HIGH	ENSG00000267206	p.Leu139fs	c.415_416insGG	transcript	ENST00000341206	protein_coding	163	.	.	.	.	.	.
GB-d1	Cellline	SAM18297151	RP11-216L13.16	9_136744739_G_A	9	137000000	G	A	0.9375	.	splice_region_variant&non_coding_exon_variant	LOW	ENSG00000204003	.	n.385C>T	transcript	ENST00000435202	nonsense_mediated_decay		.	.	.	.	.	.
GB-d1	Cellline	SAM18297151	LCN6	9_136744740_A_C	9	137000000	A	C	0.9375	S138R	missense_variant&splice_region_variant	MODERATE	ENSG00000267206	p.Ser138Arg	c.414T>G	transcript	ENST00000341206	protein_coding	163	.	Calycin-like_(1),Lipocalin/cytosolic_fatty-acid_binding_protein_domain_(1),Calycin_(1),	.	0.208	0.298	D
G415	Cellline	SAM18297145	ABCA2	9_137017339_C_T	9	137000000	C	T	0.357664	V834M	missense_variant	MODERATE	ENSG00000107331	p.Val834Met	c.2500G>A	transcript	ENST00000614293	protein_coding	2466	.	.	.	1	3.575	D
SNU-308	Cellline	SAM18297150	MAN1B1	9_137107661_G_A	9	137000000	G	A	0.623656	R632Q	missense_variant&splice_region_variant	MODERATE	ENSG00000177239	p.Arg632Gln	c.1895G>A	transcript	ENST00000371589	protein_coding	699	.	.	.	1	4.567	P
GB-d1	Cellline	SAM18297151	PNPLA7	9_137521669_G_C	9	138000000	G	C	1	N308K	missense_variant	MODERATE	ENSG00000130653	p.Asn308Lys	c.924C>G	transcript	ENST00000406427	protein_coding	1342	.	.	.	1	4.877	D
SNU-308	Cellline	SAM18297150	ZMYND19	9_137587082_G_C	9	138000000	G	C	0.56338	P82A	missense_variant	MODERATE	ENSG00000165724	p.Pro82Ala	c.244C>G	transcript	ENST00000298585	protein_coding	227	.	.	.	1	7.456	B
TGBC2	Cellline	SAM18297148	IDI2	10_1020829_T_C	10	1020829	T	C	0.96	I102V	missense_variant	MODERATE	ENSG00000148377	p.Ile102Val	c.304A>G	transcript	ENST00000277517	protein_coding	227	.	NUDIX_hydrolase_domain_(3),NUDIX_hydrolase_domain-like_(1),	.	0.001	-0.107	B
TGBC2	Cellline	SAM18297148	IDI2	10_1020829_T_A	10	1020829	T	A	0.04	I102F	missense_variant	MODERATE	ENSG00000148377	p.Ile102Phe	c.304A>T	transcript	ENST00000277517	protein_coding	227	.	NUDIX_hydrolase_domain_(3),NUDIX_hydrolase_domain-like_(1),	.	0.001	-0.107	D
TGBC24	Cellline	SAM18297147	AKR1C1	10_4965977_G_A	10	4965977	G	A	0.607362	D50N	missense_variant	MODERATE	ENSG00000187134	p.Asp50Asn	c.148G>A	transcript	ENST00000434459	protein_coding	324	.	Aldo/keto_reductase,_conserved_site_(1),NADP-dependent_oxidoreductase_domain_(3),	.	1	7.74	D
TGBC24	Cellline	SAM18297147	AKR1C1	10_4966055_AG_A	10	4966055	AG	A	0.536765	R76fs	frameshift_variant	HIGH	ENSG00000187134	p.Arg76fs	c.227delG	transcript	ENST00000434459	protein_coding	324	.	.	.	.	.	.
TGBC24	Cellline	SAM18297147	AKR1C1	10_4966058_G_A	10	4966058	G	A	0.56391	E77K	missense_variant	MODERATE	ENSG00000187134	p.Glu77Lys	c.229G>A	transcript	ENST00000434459	protein_coding	324	.	NADP-dependent_oxidoreductase_domain_(3),	.	1	4.866	B
TGBC24	Cellline	SAM18297147	TUBAL3	10_5394313_G_A	10	5394313	G	A	0.708333	P182L	missense_variant	MODERATE	ENSG00000178462	p.Pro182Leu	c.545C>T	transcript	ENST00000380419	protein_coding	446	.	Tubulin/FtsZ,_GTPase_domain_(4),	.	1	9.614	D
TGBC2	Cellline	SAM18297148	PFKFB3	10_6232911_G_A	10	6232911	G	A	1	R525Q	missense_variant	MODERATE	ENSG00000170525	p.Arg525Gln	c.1574G>A	transcript	ENST00000536985	protein_coding	534	.	.	.	0.994	0.436	B
TGBC24	Cellline	SAM18297147	TAF3	10_7964460_GC_G	10	7964460	GC	G	0.268156	P318fs	frameshift_variant	HIGH	ENSG00000165632	p.Pro318fs	c.954delC	transcript	ENST00000344293	protein_coding	929	.	.	.	.	.	.
GB-d1	Cellline	SAM18297151	TAF3	10_8013802_G_A	10	8013802	G	A	1	M880I	missense_variant	MODERATE	ENSG00000165632	p.Met880Ile	c.2640G>A	transcript	ENST00000344293	protein_coding	929	.	Zinc_finger,_PHD-finger_(2),Zinc_finger,_RING/FYVE/PHD-type_(1),Zinc_finger,_PHD-type,_conserved_site_(1),Zinc_finger,_PHD-type_(1),Zinc_finger,_FYVE/PHD-type_(1),	.	1	9.797	D
NOZ	Cellline	SAM18297149	ITGA8	10_15604207_C_T	10	15604207	C	T	0.116788	.	splice_donor_variant&intron_variant	HIGH	ENSG00000077943	.	c.2118+1G>A	transcript	ENST00000378076	protein_coding		.	.	.	1	6.875	.
OCUG1	Cellline	SAM18297146	RSU1	10_16695104_G_C	10	16695104	G	C	0.66087	P217R	missense_variant	MODERATE	ENSG00000148484	p.Pro217Arg	c.650C>G	transcript	ENST00000345264	protein_coding	277	.	.	.	1	9.476	P
G415	Cellline	SAM18297145	CUBN	10_17084458_T_C	10	17084458	T	C	0.642857	D705G	missense_variant	MODERATE	ENSG00000107611	p.Asp705Gly	c.2114A>G	transcript	ENST00000377833	protein_coding	3623	.	.	.	1	5.79	B
TGBC24	Cellline	SAM18297147	CUBN	10_17104436_C_A	10	17104436	C	A	0.048387	C467F	missense_variant	MODERATE	ENSG00000107611	p.Cys467Phe	c.1400G>T	transcript	ENST00000377833	protein_coding	3623	.	EGF-like_region,_conserved_site_(1),EGF-like_calcium-binding_(1),Epidermal_growth_factor-like,_type_3_(1),	.	1	7.681	D
SNU-308	Cellline	SAM18297150	TRDMT1	10_17157604_T_C	10	17157604	T	C	0.359375	N242D	missense_variant	MODERATE	ENSG00000107614	p.Asn242Asp	c.724A>G	transcript	ENST00000377799	protein_coding	391	.	.	.	0.060000,0.060000	1.512000,1.512000	.
GB-d1	Cellline	SAM18297151	VIM	10_17235217_G_C	10	17235217	G	C	0.16129	V353L	missense_variant	MODERATE	ENSG00000026025	p.Val353Leu	c.1057G>C	transcript	ENST00000224237	protein_coding	466	.	Filament_(1),	.	0.563	0.756	B
GB-d1	Cellline	SAM18297151	VIM	10_17237232_T_G	10	17237232	T	G	0.6	V454V	splice_region_variant&synonymous_variant	LOW	ENSG00000026025	p.Val454Val	c.1362T>G	transcript	ENST00000224237	protein_coding	466	.	.	.	.	.	.
OCUG1	Cellline	SAM18297146	MRC1	10_17849701_G_A	10	17849701	G	A	0.295455	G396S	missense_variant	MODERATE	ENSG00000260314	p.Gly396Ser	c.1186G>A	transcript	ENST00000569591	protein_coding	1456	.	C-type_lectin_fold_(1),C-type_lectin-like_(1),C-type_lectin_(3),	.	1	5.374	D
TGBC24	Cellline	SAM18297147	MRC1	10_17849701_G_A	10	17849701	G	A	0.927928	G396S	missense_variant	MODERATE	ENSG00000260314	p.Gly396Ser	c.1186G>A	transcript	ENST00000569591	protein_coding	1456	.	C-type_lectin_fold_(1),C-type_lectin-like_(1),C-type_lectin_(3),	.	1	5.374	D
TGBC2	Cellline	SAM18297148	MRC1	10_17849701_G_A	10	17849701	G	A	0.947917	G396S	missense_variant	MODERATE	ENSG00000260314	p.Gly396Ser	c.1186G>A	transcript	ENST00000569591	protein_coding	1456	.	C-type_lectin_fold_(1),C-type_lectin-like_(1),C-type_lectin_(3),	.	1	5.374	D
OCUG1	Cellline	SAM18297146	MALRD1	10_19567532_A_C	10	19567532	A	C	0.366197	I1837L	missense_variant	MODERATE	ENSG00000204740	p.Ile1837Leu	c.5509A>C	transcript	ENST00000454679	protein_coding	2156	.	.	.	0.362000,0.362000	0.167000,0.167000	.
SNU-308	Cellline	SAM18297150	NEBL	10_20850412_G_A	10	20850412	G	A	0.265306	Q367*	stop_gained	HIGH	ENSG00000078114	p.Gln367*	c.1099C>T	transcript	ENST00000377122	protein_coding	1014	.	.	.	1	7.753	.
NOZ	Cellline	SAM18297149	SPAG6	10_22368549_C_G	10	22368549	C	G	0.172414	P115A	missense_variant	MODERATE	ENSG00000077327	p.Pro115Ala	c.343C>G	transcript	ENST00000376624	protein_coding	509	.	Armadillo-like_helical_(1),Armadillo-type_fold_(1),	.	1	2.649	B
G415	Cellline	SAM18297145	SPAG6	10_22401279_T_A	10	22401279	T	A	0.325	.	splice_donor_variant&intron_variant	HIGH	ENSG00000077327	.	c.1314+2T>A	transcript	ENST00000376624	protein_coding		.	.	.	1	4.75	.
GB-d1	Cellline	SAM18297151	ENKUR	10_24995870_C_G	10	24995870	C	G	0.089286	.	splice_acceptor_variant&intron_variant	HIGH	ENSG00000151023	.	c.224-1G>C	transcript	ENST00000331161	protein_coding		.	.	.	1	3.164	.
TGBC24	Cellline	SAM18297147	THNSL1	10_25023734_G_A	10	25023734	G	A	0.056338	D171N	missense_variant	MODERATE	ENSG00000185875	p.Asp171Asn	c.511G>A	transcript	ENST00000376356	protein_coding	743	.	.	.	1	2.197	B
G415	Cellline	SAM18297145	ANKRD26	10_27066474_CCATAG_C	10	27066474	CCATAG	C	0.578947	.	splice_region_variant&intron_variant	LOW	ENSG00000107890	.	c.1416+8_1416+12delCTATG	transcript	ENST00000436985	protein_coding		.	.	.	.	.	.
OCUG1	Cellline	SAM18297146	ANKRD26	10_27066474_CCATAG_C	10	27066474	CCATAG	C	0.870968	.	splice_region_variant&intron_variant	LOW	ENSG00000107890	.	c.1416+8_1416+12delCTATG	transcript	ENST00000436985	protein_coding		.	.	.	.	.	.
NOZ	Cellline	SAM18297149	ANKRD26	10_27066474_CCATAG_C	10	27066474	CCATAG	C	0.916667	.	splice_region_variant&intron_variant	LOW	ENSG00000107890	.	c.1416+8_1416+12delCTATG	transcript	ENST00000436985	protein_coding		.	.	.	.	.	.
G415	Cellline	SAM18297145	ANKRD26	10_27066480_A_T	10	27066480	A	T	0.611111	.	splice_region_variant&intron_variant	LOW	ENSG00000107890	.	c.1416+7T>A	transcript	ENST00000436985	protein_coding		.	.	.	.	.	.
OCUG1	Cellline	SAM18297146	ANKRD26	10_27066480_A_T	10	27066480	A	T	0.962963	.	splice_region_variant&intron_variant	LOW	ENSG00000107890	.	c.1416+7T>A	transcript	ENST00000436985	protein_coding		.	.	.	.	.	.
NOZ	Cellline	SAM18297149	ANKRD26	10_27066480_A_T	10	27066480	A	T	1	.	splice_region_variant&intron_variant	LOW	ENSG00000107890	.	c.1416+7T>A	transcript	ENST00000436985	protein_coding		.	.	.	.	.	.
OCUG1	Cellline	SAM18297146	ANKRD26	10_27066480_A_G	10	27066480	A	G	0.037037	.	splice_region_variant&intron_variant	LOW	ENSG00000107890	.	c.1416+7T>C	transcript	ENST00000436985	protein_coding		.	.	.	.	.	.
OCUG1	Cellline	SAM18297146	SVIL	10_29532036_G_A	10	29532036	G	A	0.3	P659S	missense_variant	MODERATE	ENSG00000197321	p.Pro659Ser	c.1975C>T	transcript	ENST00000355867	protein_coding	2214	.	.	.	1	8.95	D
GB-d1	Cellline	SAM18297151	SVIL	10_29533134_T_G	10	29533134	T	G	0.942308	E411D	missense_variant	MODERATE	ENSG00000197321	p.Glu411Asp	c.1233A>C	transcript	ENST00000355867	protein_coding	2214	.	.	.	0.99	1.293	B
SNU-308	Cellline	SAM18297150	ZNF438	10_30845038_G_A	10	30845038	G	A	0.375	P804S	missense_variant	MODERATE	ENSG00000183621	p.Pro804Ser	c.2410C>T	transcript	ENST00000361310	protein_coding	828	.	Zinc_finger,_C2H2_(1),	.	1	6.858	P
NOZ	Cellline	SAM18297149	ZEB1	10_31523993_G_T	10	31523993	G	T	0.048781	D889Y	missense_variant	MODERATE	ENSG00000148516	p.Asp889Tyr	c.2665G>T	transcript	ENST00000361642	protein_coding	1125	.	.	.	1	9.476	D
TGBC24	Cellline	SAM18297147	ZNF485	10_43616980_C_T	10	43616980	C	T	0.309524	L313F	missense_variant	MODERATE	ENSG00000198298	p.Leu313Phe	c.937C>T	transcript	ENST00000361807	protein_coding	441	.	Zinc_finger,_C2H2-like_(1),Zinc_finger,_C2H2_(3),Zinc_finger,_C2H2-type/integrase,_DNA-binding_(1),	.	0.092	0.626	D
TGBC2	Cellline	SAM18297148	ANTXRL	10_46307470_G_C	10	46307470	G	C	1	S345T	missense_variant	MODERATE	ENSG00000274209	p.Ser345Thr	c.1034G>C	transcript	ENST00000620264	protein_coding	631	.	.	.	.	.	.
GB-d1	Cellline	SAM18297151	AGAP14P	10_46337260_G_A	10	46337260	G	A	1	V13I	missense_variant	MODERATE	ENSG00000279058	p.Val13Ile	c.37G>A	transcript	ENST00000624701	protein_coding	685	.	.	.	0.964	2.394	D
G415	Cellline	SAM18297145	AGAP9	10_47502579_C_T	10	47502579	C	T	0.238095	R517Q	missense_variant	MODERATE	ENSG00000204172	p.Arg517Gln	c.1550G>A	transcript	ENST00000452145	protein_coding	658	.	.	.	.	.	.
TGBC2	Cellline	SAM18297148	AGAP9	10_47502579_C_T	10	47502579	C	T	0.8	R517Q	missense_variant	MODERATE	ENSG00000204172	p.Arg517Gln	c.1550G>A	transcript	ENST00000452145	protein_coding	658	.	.	.	.	.	.
NOZ	Cellline	SAM18297149	AGAP9	10_47502579_C_T	10	47502579	C	T	0.5	R517Q	missense_variant	MODERATE	ENSG00000204172	p.Arg517Gln	c.1550G>A	transcript	ENST00000452145	protein_coding	658	.	.	.	.	.	.
TGBC2	Cellline	SAM18297148	AGAP9	10_47502604_A_G	10	47502604	A	G	1	F509L	missense_variant	MODERATE	ENSG00000204172	p.Phe509Leu	c.1525T>C	transcript	ENST00000452145	protein_coding	658	.	.	.	.	.	.
GB-d1	Cellline	SAM18297151	AGAP9	10_47502604_A_G	10	47502604	A	G	1	F509L	missense_variant	MODERATE	ENSG00000204172	p.Phe509Leu	c.1525T>C	transcript	ENST00000452145	protein_coding	658	.	.	.	.	.	.
G415	Cellline	SAM18297145	AGAP9	10_47503470_G_A	10	47503470	G	A	0.469697	P220L	missense_variant	MODERATE	ENSG00000204172	p.Pro220Leu	c.659C>T	transcript	ENST00000452145	protein_coding	658	.	.	.	.	.	.
OCUG1	Cellline	SAM18297146	AGAP9	10_47503470_G_A	10	47503470	G	A	0.5	P220L	missense_variant	MODERATE	ENSG00000204172	p.Pro220Leu	c.659C>T	transcript	ENST00000452145	protein_coding	658	.	.	.	.	.	.
TGBC2	Cellline	SAM18297148	AGAP9	10_47503470_G_A	10	47503470	G	A	0.98	P220L	missense_variant	MODERATE	ENSG00000204172	p.Pro220Leu	c.659C>T	transcript	ENST00000452145	protein_coding	658	.	.	.	.	.	.
NOZ	Cellline	SAM18297149	AGAP9	10_47503470_G_A	10	47503470	G	A	0.989011	P220L	missense_variant	MODERATE	ENSG00000204172	p.Pro220Leu	c.659C>T	transcript	ENST00000452145	protein_coding	658	.	.	.	.	.	.
GB-d1	Cellline	SAM18297151	AGAP9	10_47503470_G_A	10	47503470	G	A	1	P220L	missense_variant	MODERATE	ENSG00000204172	p.Pro220Leu	c.659C>T	transcript	ENST00000452145	protein_coding	658	.	.	.	.	.	.
SNU-308	Cellline	SAM18297150	WDFY4	10_48826819_A_G	10	48826819	A	G	0.982456	E2044G	missense_variant	MODERATE	ENSG00000128815	p.Glu2044Gly	c.6131A>G	transcript	ENST00000325239	protein_coding	3184	.	.	.	0.944000,0.944000	2.155000,2.155000	B
GB-d1	Cellline	SAM18297151	ERCC6	10_49472377_G_T	10	49472377	G	T	0.5	R975R	splice_region_variant&synonymous_variant	LOW	ENSG00000225830	p.Arg975Arg	c.2923C>A	transcript	ENST00000355832	protein_coding	1493	.	.	.	.	.	.
GB-d1	Cellline	SAM18297151	FAM21A	10_50126118_A_C	10	50126118	A	C	0.404255	K917T	missense_variant	MODERATE	ENSG00000099290	p.Lys917Thr	c.2750A>C	transcript	ENST00000282633	protein_coding	1341	.	.	.	0.988000,0.967000	2.702000,1.902000	P
NOZ	Cellline	SAM18297149	RHOBTB1	10_60910988_G_T	10	60910988	G	T	1	V65V	splice_region_variant&synonymous_variant	LOW	ENSG00000072422	p.Val65Val	c.195C>A	transcript	ENST00000337910	protein_coding	696	.	.	.	.	.	.
G415	Cellline	SAM18297145	JMJD1C	10_63208391_T_A	10	63208391	T	A	0.72	Y1093F	missense_variant	MODERATE	ENSG00000171988	p.Tyr1093Phe	c.3278A>T	transcript	ENST00000399262	protein_coding	2540	.	.	.	1	8.032	D
GB-d1	Cellline	SAM18297151	KIF1BP	10_69015962_G_A	10	69015962	G	A	0.073395	R471K	missense_variant	MODERATE	ENSG00000198954	p.Arg471Lys	c.1412G>A	transcript	ENST00000361983	protein_coding	621	.	Tetratricopeptide-like_helical_(1),	.	1	9.777	D
OCUG1	Cellline	SAM18297146	C10orf54	10_71760871_C_A	10	71760871	C	A	0.342105	E189*	stop_gained	HIGH	ENSG00000107738	p.Glu189*	c.565G>T	transcript	ENST00000394957	protein_coding	311	.	.	.	1	2.584	.
NOZ	Cellline	SAM18297149	FAM149B1	10_73240983_AGGCAGACCAGTCTCT_A	10	73240983	AGGCAGACCAGTCTCT	A	0.955224	G572S576del	inframe_deletion	MODERATE	ENSG00000138286	p.Gly572_Ser576del	c.1714_1728delGGCAGACCAGTCTCT	transcript	ENST00000242505	protein_coding	582	.	.	.	.	.	.
GB-d1	Cellline	SAM18297151	DNAJC9-AS1	10_73248457_C_T	10	73248457	C	T	1	.	splice_region_variant&intron_variant	LOW	ENSG00000236756	.	n.182+7C>T	transcript	ENST00000440197	antisense		.	.	.	.	.	.
G415	Cellline	SAM18297145	CFAP70	10_73275559_G_C	10	73275559	G	C	0.743119	Q924E	missense_variant	MODERATE	ENSG00000156042	p.Gln924Glu	c.2770C>G	transcript	ENST00000310715	protein_coding	1121	.	.	.	1	4.059	B
NOZ	Cellline	SAM18297149	CFAP70	10_73291241_C_A	10	73291241	C	A	1	V812L	missense_variant	MODERATE	ENSG00000156042	p.Val812Leu	c.2434G>T	transcript	ENST00000310715	protein_coding	1121	.	.	.	0	-1.316	B
SNU-308	Cellline	SAM18297150	USP54	10_73523579_T_G	10	73523579	T	G	1	.	splice_region_variant&intron_variant	LOW	ENSG00000166348	.	c.2362+4A>C	transcript	ENST00000339859	protein_coding		.	.	.	.	.	.
OCUG1	Cellline	SAM18297146	PLAU	10_73913556_C_T	10	73913556	C	T	0.294118	P160S	missense_variant	MODERATE	ENSG00000122861	p.Pro160Ser	c.478C>T	transcript	ENST00000372764	protein_coding	431	.	Kringle-like_fold_(1),	.	0.954	1.191	B
NOZ	Cellline	SAM18297149	KAT6B	10_74989092_G_C	10	74989092	G	C	0.113553	G870A	missense_variant	MODERATE	ENSG00000156650	p.Gly870Ala	c.2609G>C	transcript	ENST00000287239	protein_coding	2073	.	.	.	1	9.864	D
GB-d1	Cellline	SAM18297151	EIF5AL1	10_79512975_C_G	10	79512975	C	G	0.195122	P109R	missense_variant	MODERATE	ENSG00000253626	p.Pro109Arg	c.326C>G	transcript	ENST00000520547	protein_coding	154	.	Nucleic_acid-binding,_OB-fold-like_(1),Translation_elongation_factor,_IF5A_C-terminal_(1),Nucleic_acid-binding,_OB-fold_(1),	.	0.989	2.98	B
NOZ	Cellline	SAM18297149	LIPM	10_88815453_A_G	10	88815453	A	G	0.981481	S270G	missense_variant	MODERATE	ENSG00000173239	p.Ser270Gly	c.808A>G	transcript	ENST00000404743	protein_coding	423	.	Alpha/beta_hydrolase_fold-1_(1),	.	1	1.805	B
OCUG1	Cellline	SAM18297146	FAS	10_89014379_A_G	10	89014379	A	G	0.298851	I313V	missense_variant	MODERATE	ENSG00000026103	p.Ile313Val	c.937A>G	transcript	ENST00000355740	protein_coding	335	.	Death_(3),DEATH-like_(2),	.	0	-0.005	B
NOZ	Cellline	SAM18297149	CH25H	10_89206818_C_A	10	89206818	C	A	0.037931	V159L	missense_variant	MODERATE	ENSG00000138135	p.Val159Leu	c.475G>T	transcript	ENST00000371852	protein_coding	272	.	Fatty_acid_hydroxylase_(1),	.	0.991	0.348	B
GB-d1	Cellline	SAM18297151	TCTN3	10_95664133_G_T	10	95664133	G	T	0.482759	C604*	stop_gained	HIGH	ENSG00000119977	p.Cys604*	c.1812C>A	transcript	ENST00000265993	protein_coding	625	.	.	.	0.937	1.877	.
GB-d1	Cellline	SAM18297151	PYROXD2	10_98385025_C_A	10	98385025	C	A	0.076923	A533S	missense_variant	MODERATE	ENSG00000119943	p.Ala533Ser	c.1597G>T	transcript	ENST00000370575	protein_coding	581	.	.	.	0.477	0.92	B
NOZ	Cellline	SAM18297149	CPN1	10_100069782_T_C	10	100000000	T	C	1	I170V	missense_variant	MODERATE	ENSG00000120054	p.Ile170Val	c.508A>G	transcript	ENST00000370418	protein_coding	458	.	Peptidase_M14,_carboxypeptidase_A_(2),	.	1	0.908	B
OCUG1	Cellline	SAM18297146	CPN1	10_100081555_C_T	10	100000000	C	T	0.25	R24H	missense_variant	MODERATE	ENSG00000120054	p.Arg24His	c.71G>A	transcript	ENST00000370418	protein_coding	458	.	.	.	0.78	1.125	B
G415	Cellline	SAM18297145	PAX2	10_100781350_AG_A	10	101000000	AG	A	0.185185	R201fs	frameshift_variant	HIGH	ENSG00000075891	p.Arg201fs	c.603delG	transcript	ENST00000428433	protein_coding	417	.	.	.	.	.	.
G415	Cellline	SAM18297145	TLX1	10_101136900_C_T	10	101000000	C	T	0.745614	S327L	missense_variant	MODERATE	ENSG00000107807	p.Ser327Leu	c.980C>T	transcript	ENST00000370196	protein_coding	330	.	.	.	1	6.591	D
TGBC2	Cellline	SAM18297148	MGEA5	10_101803791_G_C	10	102000000	G	C	0.486239	T327S	missense_variant	MODERATE	ENSG00000198408	p.Thr327Ser	c.980C>G	transcript	ENST00000361464	protein_coding	916	.	Glycoside_hydrolase,_superfamily_(1),	.	1	9.869	D
SNU-308	Cellline	SAM18297150	SH3PXD2A	10_103612943_T_A	10	104000000	T	A	0.059406	S390C	missense_variant	MODERATE	ENSG00000107957	p.Ser390Cys	c.1168A>T	transcript	ENST00000369774	protein_coding	1133	.	.	.	1.000000,1.000000	5.031000,5.031000	.
TGBC24	Cellline	SAM18297147	ITPRIP	10_104315493_C_T	10	104000000	C	T	0.308824	V187M	missense_variant	MODERATE	ENSG00000148841	p.Val187Met	c.559G>A	transcript	ENST00000278071	protein_coding	547	.	.	.	1	1.403	P
G415	Cellline	SAM18297145	AFAP1L2	10_114299373_C_T	10	114000000	C	T	0.241071	R667Q	missense_variant	MODERATE	ENSG00000169129	p.Arg667Gln	c.2000G>A	transcript	ENST00000304129	protein_coding	818	.	.	.	1	5.655	D
OCUG1	Cellline	SAM18297146	FGFR2	10_121488044_A_C	10	121000000	A	C	0.22807	F646V	missense_variant	MODERATE	ENSG00000066468	p.Phe646Val	c.1936T>G	transcript	ENST00000457416	protein_coding	822	.	Serine-threonine/tyrosine-protein_kinase_(1),Protein_kinase-like_domain_(1),Tyrosine-protein_kinase,_catalytic_domain_(1),Protein_kinase,_catalytic_domain_(1),	.	1	9.139	D
G415	Cellline	SAM18297145	FGFR2	10_121551375_G_T	10	122000000	G	T	0.222222	P180Q	missense_variant	MODERATE	ENSG00000066468	p.Pro180Gln	c.539C>A	transcript	ENST00000457416	protein_coding	822	.	Immunoglobulin_I-set_(1),Immunoglobulin_subtype_2_(1),Immunoglobulin-like_(1),Immunoglobulin-like_fold_(1),	.	1	6.581	B
G415	Cellline	SAM18297145	TACC2	10_122084849_G_T	10	122000000	G	T	0.212766	Q783H	missense_variant	MODERATE	ENSG00000138162	p.Gln783His	c.2349G>T	transcript	ENST00000334433	protein_coding	2948	.	.	.	0	-0.979	B
TGBC24	Cellline	SAM18297147	DMBT1	10_122640053_C_T	10	123000000	C	T	0.663462	T2190I	missense_variant	MODERATE	ENSG00000187908	p.Thr2190Ile	c.6569C>T	transcript	ENST00000338354	protein_coding	2413	.	Zona_pellucida_sperm-binding_protein_(3),	.	1	4.021	P
G415	Cellline	SAM18297145	DMBT1	10_122640335_T_C	10	123000000	T	C	0.120253	V2284A	missense_variant	MODERATE	ENSG00000187908	p.Val2284Ala	c.6851T>C	transcript	ENST00000338354	protein_coding	2413	.	Endoglin/CD105_antigen_conserved_site_(1),Zona_pellucida_sperm-binding_protein_(3),	.	1	6.567	P
G415	Cellline	SAM18297145	IKZF5	10_122998674_G_A	10	123000000	G	A	0.246154	.	splice_region_variant&intron_variant	LOW	ENSG00000095574	.	c.-46-3C>T	transcript	ENST00000368886	protein_coding		.	.	.	.	.	.
TGBC2	Cellline	SAM18297148	CTBP2	10_125003390_A_T	10	125000000	A	T	1	L594Q	missense_variant	MODERATE	ENSG00000175029	p.Leu594Gln	c.1781T>A	transcript	ENST00000309035	protein_coding	985	.	D-isomer_specific_2-hydroxyacid_dehydrogenase,_catalytic_domain_(1),NAD(P)-binding_domain_(1),	.	1	9.329	P
TGBC24	Cellline	SAM18297147	EDRF1	10_125729085_A_G	10	126000000	A	G	0.682432	N292S	missense_variant	MODERATE	ENSG00000107938	p.Asn292Ser	c.875A>G	transcript	ENST00000356792	protein_coding	1238	.	.	.	1	2.41	B
TGBC2	Cellline	SAM18297148	EDRF1	10_125763450_C_T	10	126000000	C	T	0.983333	A1232V	missense_variant	MODERATE	ENSG00000107938	p.Ala1232Val	c.3695C>T	transcript	ENST00000356792	protein_coding	1238	.	.	.	0	-0.542	B
OCUG1	Cellline	SAM18297146	MMP21	10_125766933_C_T	10	126000000	C	T	0.166667	R480Q	missense_variant	MODERATE	ENSG00000154485	p.Arg480Gln	c.1439G>A	transcript	ENST00000368808	protein_coding	569	.	Hemopexin/matrixin_(2),	.	0	-2.161	B
OCUG1	Cellline	SAM18297146	FANK1	10_126009399_G_GA	10	126000000	G	GA	0.641667	Q337fs	frameshift_variant	HIGH	ENSG00000203780	p.Gln337fs	c.1007dupA	transcript	ENST00000368693	protein_coding	345	.	.	.	.	.	.
GB-d1	Cellline	SAM18297151	MKI67	10_128115576_C_T	10	128000000	C	T	0.226667	D278N	missense_variant	MODERATE	ENSG00000148773	p.Asp278Asn	c.832G>A	transcript	ENST00000368654	protein_coding	3256	.	.	.	0	-0.222	B
OCUG1	Cellline	SAM18297146	EBF3	10_129842271_G_A	10	130000000	G	A	0.811321	A406V	missense_variant	MODERATE	ENSG00000108001	p.Ala406Val	c.1217C>T	transcript	ENST00000355311	protein_coding	596	.	.	.	1	9.771	D
GB-d1	Cellline	SAM18297151	CFAP46	10_132859253_G_A	10	133000000	G	A	0.967742	.	splice_region_variant&intron_variant	LOW	ENSG00000171811	.	c.5199-6C>T	transcript	ENST00000368586	protein_coding		.	.	.	.	.	.
G415	Cellline	SAM18297145	CFAP46	10_132908575_CAG_C	10	133000000	CAG	C	0.536585	L939fs	frameshift_variant	HIGH	ENSG00000171811	p.Leu939fs	c.2815_2816delCT	transcript	ENST00000368586	protein_coding	2715	.	.	.	.	.	.
SNU-308	Cellline	SAM18297150	ADAM8	10_133269977_G_C	10	133000000	G	C	0.990196	.	splice_region_variant&intron_variant	LOW	ENSG00000151651	.	c.1786-3C>G	transcript	ENST00000445355	protein_coding		.	.	.	.	.	.
TGBC2	Cellline	SAM18297148	SCGB1C1	11_193863_T_A	11	193863	T	A	0.142857	C69*	stop_gained	HIGH	ENSG00000188076	p.Cys69*	c.207T>A	transcript	ENST00000342878	protein_coding	95	.	.	.	0.987	0.014	.
TGBC24	Cellline	SAM18297147	ATHL1	11_294271_A_AC	11	294271	A	AC	0.92	R633fs	frameshift_variant	HIGH	ENSG00000142102	p.Arg633fs	c.1897dupC	transcript	ENST00000409479	protein_coding	764	.	.	.	.	.	.
G415	Cellline	SAM18297145	B4GALNT4	11_373811_G_T	11	373811	G	T	0.5	D256Y	missense_variant	MODERATE	ENSG00000182272	p.Asp256Tyr	c.766G>T	transcript	ENST00000329962	protein_coding	1039	.	PA14_(2),	.	1	8.771	D
NOZ	Cellline	SAM18297149	PDDC1	11_772446_T_A	11	772446	T	A	0.628319	D144V	missense_variant	MODERATE	ENSG00000177225	p.Asp144Val	c.431A>T	transcript	ENST00000397472	protein_coding	250	.	ThiJ/PfpI_(1),	.	0.581	0.857	B
GB-d1	Cellline	SAM18297151	MUC5AC	11_1183382_G_A	11	1183382	G	A	0.307692	R1746Q	missense_variant	MODERATE	ENSG00000215182	p.Arg1746Gln	c.5237G>A	transcript	ENST00000621226	protein_coding	5654	.	.	.	.	.	.
TGBC24	Cellline	SAM18297147	MUC5B	11_1252421_G_A	11	1252421	G	A	0.988095	R4981H	missense_variant	MODERATE	ENSG00000117983	p.Arg4981His	c.14942G>A	transcript	ENST00000529681	protein_coding	5762	.	.	.	0.02	1.425	P
SNU-308	Cellline	SAM18297150	TRPM5	11_2418322_G_T	11	2418322	G	T	1	L251M	missense_variant	MODERATE	ENSG00000070985	p.Leu251Met	c.751C>A	transcript	ENST00000533060	protein_coding	1173	.	.	.	1	3.086	D
OCUG1	Cellline	SAM18297146	TRIM68	11_4605172_C_G	11	4605172	C	G	0.182796	E111D	missense_variant	MODERATE	ENSG00000167333	p.Glu111Asp	c.333G>C	transcript	ENST00000300747	protein_coding	485	.	Zinc_finger,_B-box_(3),	.	0.976	0.073	D
OCUG1	Cellline	SAM18297146	OR51H1	11_4859890_C_G	11	4859890	C	G	0.72973	K225N	missense_variant	MODERATE	ENSG00000176904	p.Lys225Asn	c.675G>C	transcript	ENST00000322059	protein_coding	302	.	.	.	0	-2.068	.
GB-d1	Cellline	SAM18297151	OR51T1	11_4881884_G_C	11	4881884	G	C	0.377778	Q22H	missense_variant	MODERATE	ENSG00000176900	p.Gln22His	c.66G>C	transcript	ENST00000380378	protein_coding	354	.	.	.	0.869	0.121	.
GB-d1	Cellline	SAM18297151	UBQLN3	11_5508207_G_C	11	5508207	G	C	0.363636	S451C	missense_variant	MODERATE	ENSG00000175520	p.Ser451Cys	c.1352C>G	transcript	ENST00000311659	protein_coding	655	.	.	.	0.775	1.114	P
G415	Cellline	SAM18297145	OR52L1	11_5986042_G_A	11	5986042	G	A	0.984615	R297W	missense_variant	MODERATE	ENSG00000183313	p.Arg297Trp	c.889C>T	transcript	ENST00000332249	protein_coding	329	.	.	.	.	.	.
G415	Cellline	SAM18297145	OR52L1	11_5986383_G_T	11	5986383	G	T	1	T183K	missense_variant	MODERATE	ENSG00000183313	p.Thr183Lys	c.548C>A	transcript	ENST00000332249	protein_coding	329	.	.	.	.	.	.
G415	Cellline	SAM18297145	OR52L1	11_5986450_G_A	11	5986450	G	A	0.990654	R161C	missense_variant	MODERATE	ENSG00000183313	p.Arg161Cys	c.481C>T	transcript	ENST00000332249	protein_coding	329	.	.	.	.	.	.
G415	Cellline	SAM18297145	OR52L1	11_5986513_G_A	11	5986513	G	A	0.992806	R140C	missense_variant	MODERATE	ENSG00000183313	p.Arg140Cys	c.418C>T	transcript	ENST00000332249	protein_coding	329	.	.	.	.	.	.
TGBC2	Cellline	SAM18297148	OR52L1	11_5986591_C_T	11	5986591	C	T	1	V114I	missense_variant	MODERATE	ENSG00000183313	p.Val114Ile	c.340G>A	transcript	ENST00000332249	protein_coding	329	.	GPCR,_rhodopsin-like_superfamily_(1),	.	0	-0.365	B
NOZ	Cellline	SAM18297149	OR52W1	11_6199374_C_A	11	6199374	C	A	0.229885	P51T	missense_variant	MODERATE	ENSG00000175485	p.Pro51Thr	c.151C>A	transcript	ENST00000311352	protein_coding	320	.	GPCR,_rhodopsin-like_superfamily_(1),	.	0	-0.692	B
NOZ	Cellline	SAM18297149	OR52W1	11_6199375_C_A	11	6199375	C	A	0.227273	P51Q	missense_variant	MODERATE	ENSG00000175485	p.Pro51Gln	c.152C>A	transcript	ENST00000311352	protein_coding	320	.	GPCR,_rhodopsin-like_superfamily_(1),	.	0.372	3.815	B
G415	Cellline	SAM18297145	SMPD1	11_6390700_C_CCTGGCGCTGGCGCTGGCG	11	6390700	C	CCTGGCGCTGGCGCTGGCG	0.190476	L35V36insALALAL	disruptive_inframe_insertion	MODERATE	ENSG00000166311	p.Leu35_Val36insAlaLeuAlaLeuAlaLeu	c.106_107insCGCTGGCGCTGGCGCTGG	transcript	ENST00000342245	protein_coding	631	.	.	.	.	.	.
NOZ	Cellline	SAM18297149	ARFIP2	11_6479360_G_C	11	6479360	G	C	0.623377	.	splice_region_variant&intron_variant	LOW	ENSG00000132254	.	c.197-3C>G	transcript	ENST00000614314	protein_coding		.	.	.	.	.	.
NOZ	Cellline	SAM18297149	DNHD1	11_6567018_G_C	11	6567018	G	C	0.262136	E3837Q	missense_variant	MODERATE	ENSG00000179532	p.Glu3837Gln	c.11509G>C	transcript	ENST00000254579	protein_coding	4753	.	.	.	0.903	1.413	P
G415	Cellline	SAM18297145	DNHD1	11_6571408_C_G	11	6571408	C	G	0.412371	N4632K	missense_variant	MODERATE	ENSG00000179532	p.Asn4632Lys	c.13896C>G	transcript	ENST00000254579	protein_coding	4753	.	Dynein_heavy_chain_(1),	.	0	-0.491	B
TGBC24	Cellline	SAM18297147	NLRP14	11_7043439_G_T	11	7043439	G	T	0.059702	E471D	missense_variant	MODERATE	ENSG00000158077	p.Glu471Asp	c.1413G>T	transcript	ENST00000299481	protein_coding	1093	.	.	.	0	-1.57	B
TGBC24	Cellline	SAM18297147	TUB	11_8090141_C_T	11	8090141	C	T	1	R110W	missense_variant	MODERATE	ENSG00000166402	p.Arg110Trp	c.328C>T	transcript	ENST00000305253	protein_coding	561	.	Tubby,_N-terminal_(1),	.	0.997	0.845	D
OCUG1	Cellline	SAM18297146	SCUBE2	11_9053753_T_C	11	9053753	T	C	0.2	N405S	missense_variant	MODERATE	ENSG00000175356	p.Asn405Ser	c.1214A>G	transcript	ENST00000309263	protein_coding	999	.	.,EGF-like_calcium-binding,_conserved_site_(1),EGF-like_calcium-binding_(2),Epidermal_growth_factor-like,_type_3_(1),	.	1.000000,1.000000	7.541000,7.541000	.
GB-d1	Cellline	SAM18297151	EIF4G2	11_10799762_G_A	11	10799762	G	A	0.40625	.	splice_region_variant&intron_variant	LOW	ENSG00000110321	.	c.2120-6C>T	transcript	ENST00000339995	protein_coding		.	.	.	.	.	.
NOZ	Cellline	SAM18297149	MICAL2	11_12162424_G_C	11	12162424	G	C	0.322581	.	splice_region_variant&intron_variant	LOW	ENSG00000133816	.	c.264+5G>C	transcript	ENST00000256194	protein_coding		.	.	.	.	.	.
NOZ	Cellline	SAM18297149	MICALCL	11_12358370_G_A	11	12358370	G	A	0.328	R660K	missense_variant	MODERATE	ENSG00000133808	p.Arg660Lys	c.1979G>A	transcript	ENST00000256186	protein_coding	695	.	Domain_of_unknown_function_DUF3585_(1),	.	1	7.345	D
OCUG1	Cellline	SAM18297146	ABCC8	11_17398430_C_T	11	17398430	C	T	0.395833	R1222Q	missense_variant	MODERATE	ENSG00000006071	p.Arg1222Gln	c.3665G>A	transcript	ENST00000302539	protein_coding	1582	.	ABC_transporter,_transmembrane_domain,_type_1_(1),ABC_transporter,_integral_membrane_type_1_(1),ABC_transporter,_transmembrane_domain_(1),	.	0.998	2.744	D
GB-d1	Cellline	SAM18297151	ABCC8	11_17410562_A_G	11	17410562	A	G	0.5	V884A	missense_variant	MODERATE	ENSG00000006071	p.Val884Ala	c.2651T>C	transcript	ENST00000302539	protein_coding	1582	.	ATPase,_AAA+_type,_core_(1),ABC_transporter-like_(1),	.	1	8.982	P
SNU-308	Cellline	SAM18297150	OTOG	11_17591529_C_T	11	17591529	C	T	0.613636	R995C	missense_variant	MODERATE	ENSG00000188162	p.Arg995Cys	c.2983C>T	transcript	ENST00000399391	protein_coding	2925	.	.	.	1	0.826	.
SNU-308	Cellline	SAM18297150	TPH1	11_18033268_A_G	11	18033268	A	G	0.310345	.	splice_region_variant&intron_variant	LOW	ENSG00000129167	.	c.402+6T>C	transcript	ENST00000250018	protein_coding		.	.	.	.	.	.
SNU-308	Cellline	SAM18297150	TPH1	11_18033269_C_A	11	18033269	C	A	0.322581	.	splice_region_variant&intron_variant	LOW	ENSG00000129167	.	c.402+5G>T	transcript	ENST00000250018	protein_coding		.	.	.	.	.	.
G415	Cellline	SAM18297145	SPTY2D1	11_18614901_G_C	11	18614901	G	C	0.992727	P458R	missense_variant	MODERATE	ENSG00000179119	p.Pro458Arg	c.1373C>G	transcript	ENST00000336349	protein_coding	685	.	.	.	0.021	1.55	P
OCUG1	Cellline	SAM18297146	NELL1	11_21113672_T_G	11	21113672	T	G	0.310811	C490G	missense_variant	MODERATE	ENSG00000165973	p.Cys490Gly	c.1468T>G	transcript	ENST00000298925	protein_coding	838	.	EGF-like_region,_conserved_site_(1),EGF-like_calcium-binding_(2),Epidermal_growth_factor-like,_type_3_(1),	.	1	7.447	D
SNU-308	Cellline	SAM18297150	ANO5	11_22227594_G_T	11	22227594	G	T	0.714286	.	splice_region_variant&intron_variant	LOW	ENSG00000171714	.	c.648+8G>T	transcript	ENST00000324559	protein_coding		.	.	.	.	.	.
SNU-308	Cellline	SAM18297150	METTL15	11_28330807_G_T	11	28330807	G	T	0.26087	R397L	missense_variant	MODERATE	ENSG00000169519	p.Arg397Leu	c.1190G>T	transcript	ENST00000407364	protein_coding	407	.	.	.	1	9.241	D
OCUG1	Cellline	SAM18297146	KCNA4	11_30011997_A_C	11	30011997	A	C	0.529412	F228V	missense_variant	MODERATE	ENSG00000182255	p.Phe228Val	c.682T>G	transcript	ENST00000328224	protein_coding	653	.	BTB/POZ-like_(1),BTB/POZ_fold_(2),Potassium_channel,_voltage_dependent,_Kv,_tetramerisation_(1),	.	1	9.301	D
SNU-308	Cellline	SAM18297150	DCDC1	11_30911327_C_G	11	30911327	C	G	0.666667	Q1249H	missense_variant&splice_region_variant	MODERATE	ENSG00000170959	p.Gln1249His	c.3747G>C	transcript	ENST00000597505	protein_coding	1783	.	Ricin_B-related_lectin_(1),Ricin_B_lectin_(2),	.	1	4.332	D
TGBC24	Cellline	SAM18297147	KIAA1549L	11_33543984_C_G	11	33543984	C	G	0.046512	N510K	missense_variant	MODERATE	ENSG00000110427	p.Asn510Lys	c.1530C>G	transcript	ENST00000321505	protein_coding	1849	.	.	.	0.005	0.543	B
OCUG1	Cellline	SAM18297146	FBXO3	11_33742057_T_C	11	33742057	T	C	0.333333	M423V	missense_variant	MODERATE	ENSG00000110429	p.Met423Val	c.1267A>G	transcript	ENST00000265651	protein_coding	471	.	.	.	1	3.798	B
TGBC2	Cellline	SAM18297148	HSD17B12	11_43815509_T_G	11	43815509	T	G	0.073171	.	splice_region_variant&intron_variant	LOW	ENSG00000149084	.	c.456+8T>G	transcript	ENST00000278353	protein_coding		.	.	.	.	.	.
NOZ	Cellline	SAM18297149	ACCS	11_44083582_G_T	11	44083582	G	T	0.38806	.	splice_region_variant&intron_variant	LOW	ENSG00000110455	.	c.1408+5G>T	transcript	ENST00000263776	protein_coding		.	.	.	.	.	.
NOZ	Cellline	SAM18297149	ALX4	11_44267552_G_T	11	44267552	G	T	0.445312	T283N	missense_variant	MODERATE	ENSG00000052850	p.Thr283Asn	c.848C>A	transcript	ENST00000329255	protein_coding	411	.	Homeodomain-like_(1),	.	1	5.353	B
GB-d1	Cellline	SAM18297151	ARHGAP1	11_46679753_A_G	11	46679753	A	G	0.545455	Y308H	missense_variant	MODERATE	ENSG00000175220	p.Tyr308His	c.922T>C	transcript	ENST00000311956	protein_coding	439	.	.,Rho_GTPase-activating_protein_domain_(4),Rho_GTPase_activation_protein_(1),	.	1.000000,1.000000	3.375000,3.375000	.
SNU-308	Cellline	SAM18297150	LRP4	11_46859031_G_T	11	46859031	G	T	0.387755	D1890E	missense_variant	MODERATE	ENSG00000134569	p.Asp1890Glu	c.5670C>A	transcript	ENST00000378623	protein_coding	1905	.	.	.	1	7.366	D
OCUG1	Cellline	SAM18297146	ARFGAP2	11_47168256_G_A	11	47168256	G	A	0.8	.	splice_region_variant&intron_variant	LOW	ENSG00000149182	.	c.942-5C>T	transcript	ENST00000524782	protein_coding		.	.	.	.	.	.
OCUG1	Cellline	SAM18297146	MYBPC3	11_47351266_T_G	11	47351266	T	G	0.769231	K89Q	missense_variant	MODERATE	ENSG00000134571	p.Lys89Gln	c.265A>C	transcript	ENST00000256993	protein_coding	1274	.	Immunoglobulin_subtype_(1),Immunoglobulin-like_fold_(1),	.	1	7.519	D
G415	Cellline	SAM18297145	TRIM64C	11_49053760_G_A	11	49053760	G	A	0.173913	S436F	missense_variant	MODERATE	ENSG00000214891	p.Ser436Phe	c.1307C>T	transcript	ENST00000617704	protein_coding	450	.	.	.	0.024	1.135	.
TGBC2	Cellline	SAM18297148	TRIM64C	11_49058101_T_A	11	49058101	T	A	0.157576	T162S	missense_variant	MODERATE	ENSG00000214891	p.Thr162Ser	c.484A>T	transcript	ENST00000617704	protein_coding	450	.	.	.	0	-1.364	.
NOZ	Cellline	SAM18297149	OR4A16	11_55343579_C_A	11	55343579	C	A	0.676768	P127T	missense_variant	MODERATE	ENSG00000181961	p.Pro127Thr	c.379C>A	transcript	ENST00000314721	protein_coding	328	.	GPCR,_rhodopsin-like_superfamily_(1),	.	0.999	6.339	P
OCUG1	Cellline	SAM18297146	OR4C16	11_55572183_CT_C	11	55572183	CT	C	0.255814	W21fs	frameshift_variant	HIGH	ENSG00000181935	p.Trp21fs	c.61delT	transcript	ENST00000314634	protein_coding	310	.	.	.	.	.	.
G415	Cellline	SAM18297145	OR4C11	11_55604323_C_A	11	55604323	C	A	1	Q17H	missense_variant	MODERATE	ENSG00000172188	p.Gln17His	c.51G>T	transcript	ENST00000302231	protein_coding	310	.	.	.	0	-4.189	P
G415	Cellline	SAM18297145	OR4P4	11_55638610_G_A	11	55638610	G	A	1	A85T	missense_variant	MODERATE	ENSG00000181927	p.Ala85Thr	c.253G>A	transcript	ENST00000314612	protein_coding	312	.	GPCR,_rhodopsin-like_superfamily_(1),	.	0	-0.672	B
G415	Cellline	SAM18297145	OR4P4	11_55638611_C_A	11	55638611	C	A	1	A85E	missense_variant	MODERATE	ENSG00000181927	p.Ala85Glu	c.254C>A	transcript	ENST00000314612	protein_coding	312	.	GPCR,_rhodopsin-like_superfamily_(1),	.	0	-0.563	B
TGBC2	Cellline	SAM18297148	OR5M3	11_56469984_T_C	11	56469984	T	C	0.076923	I172V	missense_variant	MODERATE	ENSG00000174937	p.Ile172Val	c.514A>G	transcript	ENST00000312240	protein_coding	307	.	GPCR,_rhodopsin-like_superfamily_(1),	.	0.253	0.712	B
SNU-308	Cellline	SAM18297150	OR5M10	11_56577183_G_A	11	56577183	G	A	1	A180V	missense_variant	MODERATE	ENSG00000254834	p.Ala180Val	c.539C>T	transcript	ENST00000526812	protein_coding	315	.	GPCR,_rhodopsin-like_superfamily_(1),	.	1	3.545	P
TGBC2	Cellline	SAM18297148	CTNND1	11_57805976_A_G	11	57805976	A	G	1	N606S	missense_variant	MODERATE	ENSG00000198561	p.Asn606Ser	c.1817A>G	transcript	ENST00000399050	protein_coding	968	.	Armadillo-like_helical_(1),Armadillo-type_fold_(1),	.	0	-1.112	B
GB-d1	Cellline	SAM18297151	OR9I1	11_58119375_C_T	11	58119375	C	T	0.302326	E24K	missense_variant	MODERATE	ENSG00000172377	p.Glu24Lys	c.70G>A	transcript	ENST00000302610	protein_coding	314	.	.	.	0	-2.348	B
NOZ	Cellline	SAM18297149	DDB1	11_61313691_C_T	11	61313691	C	T	0.274194	R626H	missense_variant	MODERATE	ENSG00000167986	p.Arg626His	c.1877G>A	transcript	ENST00000301764	protein_coding	1140	.	.	.	1	6.066	B
TGBC24	Cellline	SAM18297147	CYB561A3	11_61351142_T_G	11	61351142	T	G	0.614035	N185T	missense_variant	MODERATE	ENSG00000162144	p.Asn185Thr	c.554A>C	transcript	ENST00000447532	protein_coding	263	.	Cytochrome_b561/ferric_reductase_transmembrane_(1),,.	.	0.985000,0.985000	2.956000,2.956000	D
GB-d1	Cellline	SAM18297151	AHNAK	11_62516965_CGT_C	11	62516965	CGT	C	0.209677	H5817fs	frameshift_variant	HIGH	ENSG00000124942	p.His5817fs	c.17450_17451delAC	transcript	ENST00000378024	protein_coding	5890	.	.	.	.	.	.
NOZ	Cellline	SAM18297149	UQCC3	11_62671852_A_C	11	62671852	A	C	0.288889	Q36P	missense_variant	MODERATE	ENSG00000204922	p.Gln36Pro	c.107A>C	transcript	ENST00000377953	protein_coding	93	.	.	.	0.616	1.782	D
GB-d1	Cellline	SAM18297151	MARK2	11_63902191_C_G	11	63902191	C	G	0.09434	.	splice_region_variant&intron_variant	LOW	ENSG00000072518	.	c.1102-7C>G	transcript	ENST00000402010	protein_coding		.	.	.	.	.	.
GB-d1	Cellline	SAM18297151	STIP1	11_64185868_C_T	11	64185868	C	T	0.164286	T15M	missense_variant	MODERATE	ENSG00000168439	p.Thr15Met	c.44C>T	transcript	ENST00000358794	protein_coding	590	.	.	.	0.999	0.912	.
TGBC2	Cellline	SAM18297148	SLC22A12	11_64600390_T_A	11	64600390	T	A	0.03125	L437M	missense_variant	MODERATE	ENSG00000197891	p.Leu437Met	c.1309T>A	transcript	ENST00000377574	protein_coding	553	.	Major_facilitator_superfamily_domain,_general_substrate_transporter_(1),Major_facilitator_superfamily_domain_(1),	.	0.001	-0.154	D
NOZ	Cellline	SAM18297149	SPDYC	11_65172847_G_T	11	65172847	G	T	0.314917	S227I	missense_variant	MODERATE	ENSG00000204710	p.Ser227Ile	c.680G>T	transcript	ENST00000377185	protein_coding	293	.	.	.	0	-1.194	B
G415	Cellline	SAM18297145	SLC25A45	11_65379925_G_A	11	65379925	G	A	0.973684	T32I	missense_variant	MODERATE	ENSG00000162241	p.Thr32Ile	c.95C>T	transcript	ENST00000398802	protein_coding	288	.	Mitochondrial_carrier_domain_(2),	.	1	4.729	D
G415	Cellline	SAM18297145	SCYL1	11_65525625_G_A	11	65525625	G	A	0.982906	E55K	missense_variant	MODERATE	ENSG00000142186	p.Glu55Lys	c.163G>A	transcript	ENST00000270176	protein_coding	808	.	Serine/threonine-protein_kinase-like_domain_(1),Protein_kinase-like_domain_(1),Protein_kinase,_catalytic_domain_(1),	.	1	8.263	P
TGBC24	Cellline	SAM18297147	EHBP1L1	11_65583554_T_G	11	65583554	T	G	0.663793	V961G	missense_variant	MODERATE	ENSG00000173442	p.Val961Gly	c.2882T>G	transcript	ENST00000309295	protein_coding	1523	.	.	.	0	0.031	B
NOZ	Cellline	SAM18297149	AP5B1	11_65779249_C_T	11	65779249	C	T	0.423529	R415H	missense_variant	MODERATE	ENSG00000254470	p.Arg415His	c.1244G>A	transcript	ENST00000532090	protein_coding	878	.	.	.	.	.	.
G415	Cellline	SAM18297145	MUS81	11_65863908_T_C	11	65863908	T	C	1	.	splice_region_variant&intron_variant	LOW	ENSG00000172732	.	c.1059+7T>C	transcript	ENST00000308110	protein_coding		.	.	.	.	.	.
TGBC2	Cellline	SAM18297148	CTSW	11_65879922_G_C	11	65879922	G	C	1	R23T	missense_variant	MODERATE	ENSG00000172543	p.Arg23Thr	c.68G>C	transcript	ENST00000307886	protein_coding	376	.	.	.	0	-0.086	B
NOZ	Cellline	SAM18297149	SART1	11_65978696_G_A	11	65978696	G	A	0.342105	.	splice_region_variant&intron_variant	LOW	ENSG00000175467	.	c.2262+7G>A	transcript	ENST00000312397	protein_coding		.	.	.	.	.	.
NOZ	Cellline	SAM18297149	NPAS4	11_66425958_C_A	11	66425958	C	A	0.416667	.	splice_region_variant&intron_variant	LOW	ENSG00000174576	.	c.2381-3C>A	transcript	ENST00000311034	protein_coding		.	.	.	.	.	.
OCUG1	Cellline	SAM18297146	PC	11_66852456_C_T	11	66852456	C	T	0.432432	S603N	missense_variant	MODERATE	ENSG00000173599	p.Ser603Asn	c.1808G>A	transcript	ENST00000393955	protein_coding	1178	.	Aldolase-type_TIM_barrel_(1),Pyruvate_carboxyltransferase_(2),	.	1	7.288	D
TGBC2	Cellline	SAM18297148	RHOD	11_67071547_G_C	11	67071547	G	C	0.977273	S193T	missense_variant	MODERATE	ENSG00000173156	p.Ser193Thr	c.578G>C	transcript	ENST00000308831	protein_coding	210	.	.	.	1	3.271	P
SNU-308	Cellline	SAM18297150	ANKRD13D	11_67301762_C_T	11	67301762	C	T	0.623762	R515W	missense_variant	MODERATE	ENSG00000172932	p.Arg515Trp	c.1543C>T	transcript	ENST00000511455	protein_coding	605	.	.	.	0.176	1.194	D
TGBC2	Cellline	SAM18297148	CARNS1	11_67423464_TGAG_T	11	67423464	TGAG	T	0.831858	E574del	inframe_deletion	MODERATE	ENSG00000172508	p.Glu574del	c.1720_1722delGAG	transcript	ENST00000445895	protein_coding	950	.	.	.	.	.	.
OCUG1	Cellline	SAM18297146	GAL	11_68690934_C_T	11	68690934	C	T	0.344371	R107C	missense_variant	MODERATE	ENSG00000069482	p.Arg107Cys	c.319C>T	transcript	ENST00000265643	protein_coding	123	.	Galanin_message_associated_peptide_(GMAP)_(2),	.	0	-0.367	D
SNU-308	Cellline	SAM18297150	ANO1	11_70161221_G_A	11	70161221	G	A	0.336735	A547T	missense_variant	MODERATE	ENSG00000131620	p.Ala547Thr	c.1639G>A	transcript	ENST00000355303	protein_coding	986	.	.	.	1	6.235	P
NOZ	Cellline	SAM18297149	NADSYN1	11_71484455_C_T	11	71484455	C	T	0.4375	.	splice_region_variant&intron_variant	LOW	ENSG00000172890	.	c.1455+8C>T	transcript	ENST00000319023	protein_coding		.	.	.	.	.	.
NOZ	Cellline	SAM18297149	PDE2A	11_72582514_G_A	11	72582514	G	A	0.622642	A594V	missense_variant	MODERATE	ENSG00000186642	p.Ala594Val	c.1781C>T	transcript	ENST00000334456	protein_coding	941	.	5&apos_(1),-cyclic_nucleotide_phosphodiesterase,_catalytic_domain_(1),3&apos_(1),	.	0.29	3.224	B
TGBC2	Cellline	SAM18297148	ARAP1	11_72704210_C_T	11	72704210	C	T	0.976744	R645H	missense_variant	MODERATE	ENSG00000186635	p.Arg645His	c.1934G>A	transcript	ENST00000393609	protein_coding	1450	.	.	.	0.985	2.701	B
GB-d1	Cellline	SAM18297151	ARAP1	11_72704210_C_T	11	72704210	C	T	0.333333	R645H	missense_variant	MODERATE	ENSG00000186635	p.Arg645His	c.1934G>A	transcript	ENST00000393609	protein_coding	1450	.	.	.	0.985	2.701	B
GB-d1	Cellline	SAM18297151	COA4	11_73873165_G_A	11	73873165	G	A	0.705882	R81W	missense_variant	MODERATE	ENSG00000181924	p.Arg81Trp	c.241C>T	transcript	ENST00000541455	protein_coding	96	.	.	.	0.143	2.244	B
NOZ	Cellline	SAM18297149	UCP2	11_73976730_T_C	11	73976730	T	C	0.637931	N182S	missense_variant	MODERATE	ENSG00000175567	p.Asn182Ser	c.545A>G	transcript	ENST00000310473	protein_coding	309	.	Mitochondrial_carrier_domain_(2),	.	1	6.181	D
GB-d1	Cellline	SAM18297151	C2CD3	11_74034123_C_G	11	74034123	C	G	0.121212	D2013H	missense_variant	MODERATE	ENSG00000168014	p.Asp2013His	c.6037G>C	transcript	ENST00000334126	protein_coding	2353	.	.	.	0.099	2.94	.
GB-d1	Cellline	SAM18297151	OR2AT4	11_75089503_G_A	11	75089503	G	A	0.541667	L71F	missense_variant	MODERATE	ENSG00000171561	p.Leu71Phe	c.211C>T	transcript	ENST00000305159	protein_coding	320	.	GPCR,_rhodopsin-like_superfamily_(1),	.	0.997	2.349	D
NOZ	Cellline	SAM18297149	ARRB1	11_75266173_T_G	11	75266173	T	G	0.375	N416T	missense_variant	MODERATE	ENSG00000137486	p.Asn416Thr	c.1247A>C	transcript	ENST00000420843	protein_coding	418	.	.	.	1	6.886	B
TGBC2	Cellline	SAM18297148	GDPD4	11_77285191_G_A	11	77285191	G	A	0.166667	.	splice_region_variant&intron_variant	LOW	ENSG00000178795	.	c.-50-4C>T	transcript	ENST00000376217	protein_coding		.	.	.	.	.	.
NOZ	Cellline	SAM18297149	RSF1	11_77740765_C_T	11	77740765	C	T	0.698413	D182N	missense_variant	MODERATE	ENSG00000048649	p.Asp182Asn	c.544G>A	transcript	ENST00000308488	protein_coding	1441	.	.	.	1	5.98	D
GB-d1	Cellline	SAM18297151	USP35	11_78210676_C_T	11	78210676	C	T	0.54717	R941W	missense_variant	MODERATE	ENSG00000118369	p.Arg941Trp	c.2821C>T	transcript	ENST00000529308	protein_coding	1018	.	.	.	0.001	0.285	B
GB-d1	Cellline	SAM18297151	TENM4	11_78712474_G_A	11	78712474	G	A	0.351351	.	splice_region_variant&intron_variant	LOW	ENSG00000149256	.	c.4054+8C>T	transcript	ENST00000278550	protein_coding		.	.	.	.	.	.
GB-d1	Cellline	SAM18297151	TENM4	11_78726145_C_G	11	78726145	C	G	0.591837	E1162Q	missense_variant	MODERATE	ENSG00000149256	p.Glu1162Gln	c.3484G>C	transcript	ENST00000278550	protein_coding	2769	.	.	.	1	5.932	D
TGBC2	Cellline	SAM18297148	TENM4	11_78854299_G_T	11	78854299	G	T	0.972973	L496M	missense_variant	MODERATE	ENSG00000149256	p.Leu496Met	c.1486C>A	transcript	ENST00000278550	protein_coding	2769	.	.	.	1	4.822	D
NOZ	Cellline	SAM18297149	PCF11	11_83166297_A_T	11	83166297	A	T	0.621622	Q467L	missense_variant	MODERATE	ENSG00000165494	p.Gln467Leu	c.1400A>T	transcript	ENST00000298281	protein_coding	1555	.	.	.	1	4.052	P
GB-d1	Cellline	SAM18297151	DLG2	11_83930342_G_C	11	83930342	G	C	0.5	D494E	missense_variant	MODERATE	ENSG00000150672	p.Asp494Glu	c.1482C>G	transcript	ENST00000376104	protein_coding	975	.	.	.	1	4.308	B
G415	Cellline	SAM18297145	DLG2	11_84059406_C_A	11	84059406	C	A	0.524138	K276N	missense_variant	MODERATE	ENSG00000150672	p.Lys276Asn	c.828G>T	transcript	ENST00000376104	protein_coding	975	.	PDZ/DHR/GLGF_(4),	.	0.906	0	D
NOZ	Cellline	SAM18297149	CREBZF	11_85664653_C_A	11	85664653	C	A	0.336	V75L	missense_variant	MODERATE	ENSG00000137504	p.Val75Leu	c.223G>T	transcript	ENST00000527447	protein_coding	354	.	.	.	0.998	3.521	B
NOZ	Cellline	SAM18297149	CCDC81	11_86408161_G_T	11	86408161	G	T	0.3125	R335L	missense_variant	MODERATE	ENSG00000149201	p.Arg335Leu	c.1004G>T	transcript	ENST00000445632	protein_coding	652	.	.	.	0.003	1.319	P
NOZ	Cellline	SAM18297149	FZD4	11_86952299_C_A	11	86952299	C	A	0.0625	D153Y	missense_variant	MODERATE	ENSG00000174804	p.Asp153Tyr	c.457G>T	transcript	ENST00000531380	protein_coding	537	.	Frizzled_domain_(5),	.	1	7.818	D
TGBC2	Cellline	SAM18297148	TYR	11_89178195_C_A	11	89178195	C	A	0.226804	P81H	missense_variant	MODERATE	ENSG00000077498	p.Pro81His	c.242C>A	transcript	ENST00000263321	protein_coding	529	.	Uncharacterised_domain,_di-copper_centre_(2),	.	1	7.395	D
GB-d1	Cellline	SAM18297151	FAT3	11_92792921_C_T	11	92792921	C	T	0.271845	T1589M	missense_variant	MODERATE	ENSG00000165323	p.Thr1589Met	c.4766C>T	transcript	ENST00000409404	protein_coding	4557	.	.	.	1	7.382	D
OCUG1	Cellline	SAM18297146	FAT3	11_92809851_A_C	11	92809851	A	C	1	K3086Q	missense_variant	MODERATE	ENSG00000165323	p.Lys3086Gln	c.9256A>C	transcript	ENST00000409404	protein_coding	4557	.	.	.	1	6.072	D
TGBC24	Cellline	SAM18297147	CCDC67	11_93437600_G_T	11	93437600	G	T	1	E566*	stop_gained	HIGH	ENSG00000165325	p.Glu566*	c.1696G>T	transcript	ENST00000298050	protein_coding	604	.	.	.	1	5.646	.
SNU-308	Cellline	SAM18297150	AMOTL1	11_94869300_G_T	11	94869300	G	T	1	S864I	missense_variant	MODERATE	ENSG00000166025	p.Ser864Ile	c.2591G>T	transcript	ENST00000433060	protein_coding	956	.	.	.	0.739	0.879	B
G415	Cellline	SAM18297145	MMP20	11_102593518_G_T	11	103000000	G	T	0.186813	H390N	missense_variant	MODERATE	ENSG00000137674	p.His390Asn	c.1168C>A	transcript	ENST00000260228	protein_coding	483	.	Hemopexin/matrixin_(2),	.	0	-0.032	B
NOZ	Cellline	SAM18297149	NPAT	11_108190468_C_G	11	108000000	C	G	0.506849	S108T	missense_variant	MODERATE	ENSG00000149308	p.Ser108Thr	c.323G>C	transcript	ENST00000278612	protein_coding	1427	.	.	.	0.167	-1.269	B
GB-d1	Cellline	SAM18297151	ATM	11_108250939_T_C	11	108000000	T	C	0.450549	F492L	missense_variant	MODERATE	ENSG00000149311	p.Phe492Leu	c.1474T>C	transcript	ENST00000278616	protein_coding	3056	.	Armadillo-type_fold_(1),	.	0.112	0.362	B
GB-d1	Cellline	SAM18297151	ATM	11_108267291_G_C	11	108000000	G	C	0.050315	D863H	missense_variant	MODERATE	ENSG00000149311	p.Asp863His	c.2587G>C	transcript	ENST00000278616	protein_coding	3056	.	Armadillo-type_fold_(1),	.	0	-0.202	B
NOZ	Cellline	SAM18297149	EXPH5	11_108593482_T_A	11	109000000	T	A	0.016	R19W	missense_variant	MODERATE	ENSG00000110723	p.Arg19Trp	c.55A>T	transcript	ENST00000265843	protein_coding	1989	.	Zinc_finger,_RING/FYVE/PHD-type_(1),Rab-binding_domain_(1),	.	1	0.817	P
G415	Cellline	SAM18297145	SIK2	11_111719889_G_A	11	112000000	G	A	0.988095	E461K	missense_variant	MODERATE	ENSG00000170145	p.Glu461Lys	c.1381G>A	transcript	ENST00000304987	protein_coding	926	.	.	.	1	8.778	B
GB-d1	Cellline	SAM18297151	PPP2R1B	11_111755017_T_G	11	112000000	T	G	0.45614	E307D	missense_variant	MODERATE	ENSG00000137713	p.Glu307Asp	c.921A>C	transcript	ENST00000311129	protein_coding	667	.	Armadillo-like_helical_(1),Armadillo-type_fold_(1),,.	.	1.000000,1.000000	2.026000,2.026000	D
NOZ	Cellline	SAM18297149	C11orf57	11_112082543_C_G	11	112000000	C	G	0.262712	H151Q	missense_variant	MODERATE	ENSG00000150776	p.His151Gln	c.453C>G	transcript	ENST00000393047	protein_coding	293	.	.	.	1.000000,1.000000	0.410000,0.410000	P
TGBC24	Cellline	SAM18297147	NXPE4	11_114571194_T_C	11	115000000	T	C	0.985075	H460R	missense_variant	MODERATE	ENSG00000137634	p.His460Arg	c.1379A>G	transcript	ENST00000375478	protein_coding	544	.	.	.	0	-0.683	B
NOZ	Cellline	SAM18297149	APOA5	11_116790319_C_A	11	117000000	C	A	0.033493	D304Y	missense_variant	MODERATE	ENSG00000110243	p.Asp304Tyr	c.910G>T	transcript	ENST00000227665	protein_coding	366	.	Apolipoprotein/apolipophorin_(1),	.	0.985	2.292	D
NOZ	Cellline	SAM18297149	CEP164	11_117361893_G_A	11	117000000	G	A	0.442857	R151Q	missense_variant	MODERATE	ENSG00000110274	p.Arg151Gln	c.452G>A	transcript	ENST00000278935	protein_coding	1460	.	.	.	1	6.232	D
GB-d1	Cellline	SAM18297151	CEP164	11_117371134_G_C	11	117000000	G	C	0.5	D274H	missense_variant	MODERATE	ENSG00000110274	p.Asp274His	c.820G>C	transcript	ENST00000278935	protein_coding	1460	.	.	.	0.04	1.605	D
TGBC24	Cellline	SAM18297147	CEP164	11_117411881_G_A	11	117000000	G	A	0.968254	R1417Q	missense_variant	MODERATE	ENSG00000110274	p.Arg1417Gln	c.4250G>A	transcript	ENST00000278935	protein_coding	1460	.	.	.	0.998	2.174	P
GB-d1	Cellline	SAM18297151	FOXR1	11_118980549_ATC_A	11	119000000	ATC	A	0.356436	L225fs	frameshift_variant	HIGH	ENSG00000176302	p.Leu225fs	c.675_676delCT	transcript	ENST00000317011	protein_coding	292	.	.	.	.	.	.
TGBC24	Cellline	SAM18297147	HYOU1	11_119052690_C_T	11	119000000	C	T	1	E312K	missense_variant	MODERATE	ENSG00000149428	p.Glu312Lys	c.934G>A	transcript	ENST00000617285	protein_coding	999	.	.	.	1	7.32	D
OCUG1	Cellline	SAM18297146	VPS11	11_119077010_C_T	11	119000000	C	T	1	A451V	missense_variant	MODERATE	ENSG00000160695	p.Ala451Val	c.1352C>T	transcript	ENST00000621676	protein_coding	941	.	.	.	.	.	.
NOZ	Cellline	SAM18297149	C2CD2L	11_119114101_T_G	11	119000000	T	G	0.603604	L550V	missense_variant	MODERATE	ENSG00000172375	p.Leu550Val	c.1648T>G	transcript	ENST00000336702	protein_coding	707	.	.	.	0.991	0.158	P
G415	Cellline	SAM18297145	NLRX1	11_119173815_C_T	11	119000000	C	T	0.048781	P189L	missense_variant	MODERATE	ENSG00000160703	p.Pro189Leu	c.566C>T	transcript	ENST00000292199	protein_coding	975	.	NACHT_nucleoside_triphosphatase_(1),	.	0.986	2.723	D
OCUG1	Cellline	SAM18297146	SORL1	11_121567116_A_T	11	122000000	A	T	0.285714	.	splice_region_variant&intron_variant	LOW	ENSG00000137642	.	c.3223+3A>T	transcript	ENST00000260197	protein_coding		.	.	.	.	.	.
G415	Cellline	SAM18297145	HSPA8	11_123061172_G_C	11	123000000	G	C	1	I51M	missense_variant	MODERATE	ENSG00000109971	p.Ile51Met	c.153C>G	transcript	ENST00000227378	protein_coding	646	.	.	.	0.025	-0.603	D
NOZ	Cellline	SAM18297149	SLC37A2	11_125077326_A_T	11	125000000	A	T	0.344828	.	splice_region_variant&intron_variant	LOW	ENSG00000134955	.	c.235+3A>T	transcript	ENST00000308074	protein_coding		.	.	.	.	.	.
NOZ	Cellline	SAM18297149	FEZ1	11_125463563_T_C	11	125000000	T	C	0.282051	E140G	missense_variant	MODERATE	ENSG00000149557	p.Glu140Gly	c.419A>G	transcript	ENST00000278919	protein_coding	392	.	.	.	1	7.4	D
GB-d1	Cellline	SAM18297151	CHEK1	11_125626817_G_C	11	126000000	G	C	0.229508	E107D	missense_variant	MODERATE	ENSG00000149554	p.Glu107Asp	c.321G>C	transcript	ENST00000427383	protein_coding	492	.	.,Serine/threonine-protein_kinase-like_domain_(1),Serine/threonine-protein_kinase,_catalytic__domain_(1),Protein_kinase-like_domain_(1),Protein_kinase,_catalytic_domain_(1),	.	1.000000,1.000000	8.375000,8.375000	P
TGBC24	Cellline	SAM18297147	PATE2	11_125777398_A_T	11	126000000	A	T	0.95082	L109H	missense_variant	MODERATE	ENSG00000196844	p.Leu109His	c.326T>A	transcript	ENST00000358524	protein_coding	113	.	.	.	1	3.336	D
GB-d1	Cellline	SAM18297151	PUS3	11_125895456_G_A	11	126000000	G	A	0.092437	Q238*	stop_gained	HIGH	ENSG00000110060	p.Gln238*	c.712C>T	transcript	ENST00000227474	protein_coding	481	.	.	.	1	5.811	.
GB-d1	Cellline	SAM18297151	ST14	11_130198338_A_G	11	130000000	A	G	0.46875	K497R	missense_variant	MODERATE	ENSG00000149418	p.Lys497Arg	c.1490A>G	transcript	ENST00000278742	protein_coding	855	.	.	.	0.977	0.562	B
GB-d1	Cellline	SAM18297151	GLB1L3	11_134318628_C_T	11	134000000	C	T	0.25	.	splice_region_variant&intron_variant	LOW	ENSG00000166105	.	c.1780-3C>T	transcript	ENST00000431683	protein_coding		.	.	.	.	.	.
TGBC24	Cellline	SAM18297147	WNK1	12_897579_C_G	12	897579	C	G	0.657534	P2529A	missense_variant	MODERATE	ENSG00000060237	p.Pro2529Ala	c.7585C>G	transcript	ENST00000530271	protein_coding	2833	.	.	.	1	5.547	D
GB-d1	Cellline	SAM18297151	CRACR2A	12_3633617_C_T	12	3633617	C	T	0.246154	M574I	missense_variant	MODERATE	ENSG00000130038	p.Met574Ile	c.1722G>A	transcript	ENST00000440314	protein_coding	731	.	.	.	0	-2.098	B
NOZ	Cellline	SAM18297149	FGF6	12_4445360_C_T	12	4445360	C	T	0.989247	G71R	missense_variant	MODERATE	ENSG00000111241	p.Gly71Arg	c.211G>A	transcript	ENST00000228837	protein_coding	208	.	.	.	0.441	2.003	B
GB-d1	Cellline	SAM18297151	NDUFA9	12_4685305_A_G	12	4685305	A	G	0.469388	T315A	missense_variant	MODERATE	ENSG00000139180	p.Thr315Ala	c.943A>G	transcript	ENST00000266544	protein_coding	377	.	.	.	1	5.044	D
NOZ	Cellline	SAM18297149	NCAPD2	12_6511209_C_T	12	6511209	C	T	1	R182C	missense_variant	MODERATE	ENSG00000010292	p.Arg182Cys	c.544C>T	transcript	ENST00000315579	protein_coding	1401	.	Condensin_complex,_subunit_1,_N-terminal_(1),	.	0.997	2.146	P
TGBC24	Cellline	SAM18297147	NCAPD2	12_6529584_G_A	12	6529584	G	A	0.657143	R1215H	missense_variant	MODERATE	ENSG00000010292	p.Arg1215His	c.3644G>A	transcript	ENST00000315579	protein_coding	1401	.	Armadillo-type_fold_(1),	.	1	7.396	D
GB-d1	Cellline	SAM18297151	GAPDH	12_6536931_C_T	12	6536931	C	T	0.129032	S83F	missense_variant	MODERATE	ENSG00000111640	p.Ser83Phe	c.248C>T	transcript	ENST00000229239	protein_coding	335	.	Glyceraldehyde_3-phosphate_dehydrogenase,_NAD(P)_binding_domain_(2),NAD(P)-binding_domain_(1),	.	1	5.783	D
TGBC24	Cellline	SAM18297147	CHD4	12_6583359_C_T	12	6583359	C	T	0.303371	R1297Q	missense_variant	MODERATE	ENSG00000111642	p.Arg1297Gln	c.3890G>A	transcript	ENST00000544484	protein_coding	1937	.	Domain_of_unknown_function_DUF1087_(1),	.	1	7.792	D
TGBC2	Cellline	SAM18297148	P3H3	12_6837537_T_C	12	6837537	T	C	0.514706	S559P	missense_variant	MODERATE	ENSG00000110811	p.Ser559Pro	c.1675T>C	transcript	ENST00000290510	protein_coding	736	.	Prolyl_4-hydroxylase,_alpha_subunit_(1),	.	1	4.365	D
TGBC2	Cellline	SAM18297148	PTPN6	12_6955000_G_A	12	6955000	G	A	0.602273	.	splice_region_variant&intron_variant	LOW	ENSG00000111679	.	c.516+6G>A	transcript	ENST00000456013	protein_coding		.	.	.	.	.	.
OCUG1	Cellline	SAM18297146	C1S	12_7070097_C_G	12	7070097	C	G	0.729167	P505A	missense_variant	MODERATE	ENSG00000182326	p.Pro505Ala	c.1513C>G	transcript	ENST00000328916	protein_coding	688	.	Peptidase_cysteine/serine,_trypsin-like_(1),Peptidase_S1/S6,_chymotrypsin/Hap_(3),	.	0	-0.904	B
G415	Cellline	SAM18297145	C1R	12_7081167_G_A	12	7081167	G	A	0.336364	R509C	missense_variant	MODERATE	ENSG00000159403	p.Arg509Cys	c.1525C>T	transcript	ENST00000536053	protein_coding	719	.	Peptidase_cysteine/serine,_trypsin-like_(1),Peptidase_S1/S6,_chymotrypsin/Hap_(3),	.	1	3.518	P
GB-d1	Cellline	SAM18297151	CLEC6A	12_8477403_A_G	12	8477403	A	G	0.258741	N190S	missense_variant	MODERATE	ENSG00000205846	p.Asn190Ser	c.569A>G	transcript	ENST00000382073	protein_coding	209	.	C-type_lectin_fold_(1),C-type_lectin-like_(1),C-type_lectin_(3),	.	1	2.423	P
G415	Cellline	SAM18297145	PZP	12_9197122_A_C	12	9197122	A	C	0.097826	Y253D	missense_variant&splice_region_variant	MODERATE	ENSG00000126838	p.Tyr253Asp	c.757T>G	transcript	ENST00000261336	protein_coding	1482	.	.	.	1	4.803	D
G415	Cellline	SAM18297145	RP11-22B23.1	12_9311626_C_T	12	9311626	C	T	0.233945	.	splice_region_variant&intron_variant	LOW	ENSG00000111788	.	n.2474+8C>T	transcript	ENST00000539757	unprocessed_pseudogene		.	.	.	.	.	.
OCUG1	Cellline	SAM18297146	RP11-22B23.1	12_9311626_C_T	12	9311626	C	T	0.160714	.	splice_region_variant&intron_variant	LOW	ENSG00000111788	.	n.2474+8C>T	transcript	ENST00000539757	unprocessed_pseudogene		.	.	.	.	.	.
NOZ	Cellline	SAM18297149	RP11-22B23.1	12_9312234_C_T	12	9312234	C	T	1	.	splice_region_variant&intron_variant	LOW	ENSG00000111788	.	n.2705-7C>T	transcript	ENST00000539757	unprocessed_pseudogene		.	.	.	.	.	.
TGBC2	Cellline	SAM18297148	DDX12P	12_9429610_G_C	12	9429610	G	C	0.304348	.	splice_region_variant&intron_variant	LOW	ENSG00000214826	.	n.1378-4C>G	transcript	ENST00000432996	unprocessed_pseudogene		.	.	.	.	.	.
NOZ	Cellline	SAM18297149	CLEC9A	12_10063070_C_G	12	10063070	C	G	1	P112R	missense_variant	MODERATE	ENSG00000197992	p.Pro112Arg	c.335C>G	transcript	ENST00000355819	protein_coding	241	.	C-type_lectin-like_(1),	.	0.997	1.964	D
GB-d1	Cellline	SAM18297151	BCL2L14	12_12079580_C_T	12	12079580	C	T	0.282828	S125F	missense_variant	MODERATE	ENSG00000121380	p.Ser125Phe	c.374C>T	transcript	ENST00000586576	protein_coding	360	.	.	.	0.939	1.703	D
G415	Cellline	SAM18297145	EMP1	12_13211554_C_G	12	13211554	C	G	0.28866	T15S	missense_variant	MODERATE	ENSG00000134531	p.Thr15Ser	c.44C>G	transcript	ENST00000256951	protein_coding	157	.	.	.	1	4.693	D
GB-d1	Cellline	SAM18297151	HIST4H4	12_14770923_C_A	12	14770923	C	A	0.225564	E54D	missense_variant	MODERATE	ENSG00000197837	p.Glu54Asp	c.162G>T	transcript	ENST00000539745	protein_coding	103	.	.	.	1	1.739	.
G415	Cellline	SAM18297145	HIST4H4	12_14771044_C_G	12	14771044	C	G	0.048309	G14A	missense_variant	MODERATE	ENSG00000197837	p.Gly14Ala	c.41G>C	transcript	ENST00000539745	protein_coding	103	.	.	.	0.999	5.309	.
TGBC24	Cellline	SAM18297147	PTPRO	12_15501807_G_T	12	15501807	G	T	1	W283C	missense_variant	MODERATE	ENSG00000151490	p.Trp283Cys	c.849G>T	transcript	ENST00000281171	protein_coding	1216	.	.	.	1	3.96	D
TGBC24	Cellline	SAM18297147	PTPRO	12_15501808_C_T	12	15501808	C	T	1	P284S	missense_variant	MODERATE	ENSG00000151490	p.Pro284Ser	c.850C>T	transcript	ENST00000281171	protein_coding	1216	.	.	.	0.89	1.524	B
GB-d1	Cellline	SAM18297151	EPS8	12_15621433_G_A	12	15621433	G	A	0.069767	.	splice_region_variant&intron_variant	LOW	ENSG00000151491	.	c.2356-3C>T	transcript	ENST00000281172	protein_coding		.	.	.	.	.	.
TGBC2	Cellline	SAM18297148	RERGL	12_18085632_G_T	12	18085632	G	T	0.564103	D58E	missense_variant	MODERATE	ENSG00000111404	p.Asp58Glu	c.174C>A	transcript	ENST00000229002	protein_coding	205	.	.	.	1	0.745	D
OCUG1	Cellline	SAM18297146	SLCO1B3	12_20861082_G_T	12	20861082	G	T	0.189189	C142F	missense_variant	MODERATE	ENSG00000111700	p.Cys142Phe	c.425G>T	transcript	ENST00000261196	protein_coding	702	.	Major_facilitator_superfamily_domain,_general_substrate_transporter_(1),Major_facilitator_superfamily_domain_(1),	.	0.998	5.495	D
TGBC24	Cellline	SAM18297147	SLCO1B3	12_20883500_A_G	12	20883500	A	G	0.71875	D527G	missense_variant	MODERATE	ENSG00000111700	p.Asp527Gly	c.1580A>G	transcript	ENST00000261196	protein_coding	702	.	Major_facilitator_superfamily_domain,_general_substrate_transporter_(1),Major_facilitator_superfamily_domain_(1),	.	0.001	0.161	B
GB-d1	Cellline	SAM18297151	GYS2	12_21580520_C_G	12	21580520	C	G	0.07767	G42A	missense_variant	MODERATE	ENSG00000111713	p.Gly42Ala	c.125G>C	transcript	ENST00000261195	protein_coding	703	.	.	.	1	7.283	P
GB-d1	Cellline	SAM18297151	SOX5	12_23665441_T_C	12	23665441	T	C	0.363636	.	splice_region_variant&intron_variant	LOW	ENSG00000134532	.	c.931+3A>G	transcript	ENST00000451604	protein_coding		.	.	.	.	.	.
NOZ	Cellline	SAM18297149	BCAT1	12_24881398_A_G	12	24881398	A	G	0.031986	L110S	missense_variant	MODERATE	ENSG00000060982	p.Leu110Ser	c.329T>C	transcript	ENST00000539282	protein_coding	398	.	.	.	1	5.602	D
GB-d1	Cellline	SAM18297151	CASC1	12_25144395_C_G	12	25144395	C	G	0.243902	E324D	missense_variant	MODERATE	ENSG00000118307	p.Glu324Asp	c.972G>C	transcript	ENST00000395987	protein_coding	722	.	Casc1_domain_(1),	.	0.002	-0.27	B
SNU-308	Cellline	SAM18297150	PPFIBP1	12_27633416_A_G	12	27633416	A	G	1	D7G	missense_variant	MODERATE	ENSG00000110841	p.Asp7Gly	c.20A>G	transcript	ENST00000318304	protein_coding	1011	.	.	.	1	9.227	P
GB-d1	Cellline	SAM18297151	PPFIBP1	12_27656625_G_C	12	27656625	G	C	0.842857	A267P	missense_variant	MODERATE	ENSG00000110841	p.Ala267Pro	c.799G>C	transcript	ENST00000318304	protein_coding	1011	.	.	.	0.994	0.374	P
TGBC2	Cellline	SAM18297148	PTHLH	12_27963757_A_T	12	27963757	A	T	0.353535	S39T	missense_variant	MODERATE	ENSG00000087494	p.Ser39Thr	c.115T>A	transcript	ENST00000538310	protein_coding	209	.	.	.	1	4.648	P
G415	Cellline	SAM18297145	TMTC1	12_29755825_C_A	12	29755825	C	A	0.361111	L205F	missense_variant	MODERATE	ENSG00000133687	p.Leu205Phe	c.615G>T	transcript	ENST00000551659	protein_coding	944	.	.	.	1	2.54	D
G415	Cellline	SAM18297145	DENND5B	12_31424547_C_A	12	31424547	C	A	0.054726	L828F	missense_variant	MODERATE	ENSG00000170456	p.Leu828Phe	c.2484G>T	transcript	ENST00000536562	protein_coding	1309	.	RUN_(2),	.	0.997	0.444	D
GB-d1	Cellline	SAM18297151	FGD4	12_32602325_G_C	12	32602325	G	C	0.193548	.	splice_region_variant&intron_variant	LOW	ENSG00000139132	.	c.1404+8G>C	transcript	ENST00000534526	protein_coding		.	.	.	.	.	.
TGBC24	Cellline	SAM18297147	SLC2A13	12_39764511_C_T	12	39764511	C	T	0.613402	V557I	missense_variant	MODERATE	ENSG00000151229	p.Val557Ile	c.1669G>A	transcript	ENST00000280871	protein_coding	648	.	Major_facilitator_superfamily_domain,_general_substrate_transporter_(1),Major_facilitator_superfamily_domain_(1),	.	1	2.935	B
TGBC24	Cellline	SAM18297147	MUC19	12_40563532_A_G	12	40563532	A	G	0.638122	.	splice_region_variant&non_coding_exon_variant	LOW	ENSG00000205592	.	n.23956A>G	transcript	ENST00000454784	processed_transcript		.	.	.	0.001	-1.91	.
G415	Cellline	SAM18297145	CNTN1	12_40924553_T_C	12	40924553	T	C	0.488889	.	splice_region_variant&intron_variant	LOW	ENSG00000018236	.	c.401-4T>C	transcript	ENST00000347616	protein_coding		.	.	.	.	.	.
NOZ	Cellline	SAM18297149	PRICKLE1	12_42465186_T_C	12	42465186	T	C	0.37234	Q283R	missense_variant	MODERATE	ENSG00000139174	p.Gln283Arg	c.848A>G	transcript	ENST00000345127	protein_coding	831	.	Zinc_finger,_LIM-type_(4),	.	1	6.249	B
TGBC2	Cellline	SAM18297148	ADAMTS20	12_43432705_G_C	12	43432705	G	C	0.990099	Q943E	missense_variant	MODERATE	ENSG00000173157	p.Gln943Glu	c.2827C>G	transcript	ENST00000389420	protein_coding	1910	.	.	.	0.988	2.304	B
OCUG1	Cellline	SAM18297146	ADAMTS20	12_43440002_TTC_T	12	43440002	TTC	T	0.62069	E786fs	frameshift_variant	HIGH	ENSG00000173157	p.Glu786fs	c.2356_2357delGA	transcript	ENST00000389420	protein_coding	1910	.	.	.	.	.	.
TGBC2	Cellline	SAM18297148	ARID2	12_45849639_C_T	12	45849639	C	T	1	A592V	missense_variant	MODERATE	ENSG00000189079	p.Ala592Val	c.1775C>T	transcript	ENST00000334344	protein_coding	1835	.	Winged_helix-turn-helix_transcription_repressor_DNA-binding_(1),	.	0.997	3.448	P
TGBC2	Cellline	SAM18297148	ARID2	12_45852532_C_G	12	45852532	C	G	0.987578	S1470*	stop_gained	HIGH	ENSG00000189079	p.Ser1470*	c.4409C>G	transcript	ENST00000334344	protein_coding	1835	.	.	.	1	5.003	.
OCUG1	Cellline	SAM18297146	SLC38A1	12_46197987_A_G	12	46197987	A	G	0.230769	I399T	missense_variant	MODERATE	ENSG00000111371	p.Ile399Thr	c.1196T>C	transcript	ENST00000552197	protein_coding	503	.	.	.	0.398	5.177	P
SNU-308	Cellline	SAM18297150	PFKM	12_48145206_G_T	12	48145206	G	T	0.523179	.	splice_region_variant&intron_variant	LOW	ENSG00000152556	.	c.2306-4G>T	transcript	ENST00000340802	protein_coding		.	.	.	.	.	.
SNU-308	Cellline	SAM18297150	PFKM	12_48145207_C_T	12	48145207	C	T	0.529412	.	splice_region_variant&intron_variant	LOW	ENSG00000152556	.	c.2306-3C>T	transcript	ENST00000340802	protein_coding		.	.	.	.	.	.
TGBC24	Cellline	SAM18297147	WNT1	12_48980468_G_A	12	48980468	G	A	0.692308	V135I	missense_variant	MODERATE	ENSG00000125084	p.Val135Ile	c.403G>A	transcript	ENST00000293549	protein_coding	370	.	.	.	1	9.625	B
TGBC24	Cellline	SAM18297147	KMT2D	12_49026266_C_A	12	49026266	C	A	0.277174	E5234*	stop_gained	HIGH	ENSG00000167548	p.Glu5234*	c.15700G>T	transcript	ENST00000301067	protein_coding	5537	.	.	.	1	7.818	.
GB-d1	Cellline	SAM18297151	KMT2D	12_49033577_C_A	12	49033577	C	A	0.678261	G3710*	stop_gained	HIGH	ENSG00000167548	p.Gly3710*	c.11128G>T	transcript	ENST00000301067	protein_coding	5537	.	.	.	0.693	3.021	.
OCUG1	Cellline	SAM18297146	KMT2D	12_49050298_G_C	12	49050298	G	C	0.196429	P1097R	missense_variant	MODERATE	ENSG00000167548	p.Pro1097Arg	c.3290C>G	transcript	ENST00000301067	protein_coding	5537	.	.	.	0.334	0.895	P
OCUG1	Cellline	SAM18297146	SPATS2	12_49526136_T_C	12	49526136	T	C	0.228916	S507P	missense_variant	MODERATE	ENSG00000123352	p.Ser507Pro	c.1519T>C	transcript	ENST00000321898	protein_coding	545	.	.	.	0.037	0.114	B
TGBC2	Cellline	SAM18297148	NCKAP5L	12_49794800_TTGG_T	12	49794800	TTGG	T	0.8	Y1019Q1020delins*	stop_gained&disruptive_inframe_deletion	HIGH	ENSG00000167566	p.Tyr1019_Gln1020delinsTer	c.3057_3059delCCA	transcript	ENST00000335999	protein_coding	1334	.	.	.	.	.	.
OCUG1	Cellline	SAM18297146	CELA1	12_51346618_CTT_C	12	51346618	CTT	C	0.285714	.	splice_region_variant&intron_variant	LOW	ENSG00000139610	.	c.16+3_16+4delAA	transcript	ENST00000293636	protein_coding		.	.	.	.	.	.
TGBC24	Cellline	SAM18297147	CELA1	12_51346618_CTT_C	12	51346618	CTT	C	0.204082	.	splice_region_variant&intron_variant	LOW	ENSG00000139610	.	c.16+3_16+4delAA	transcript	ENST00000293636	protein_coding		.	.	.	.	.	.
OCUG1	Cellline	SAM18297146	CELA1	12_51346629_G_GC	12	51346629	G	GC	0.307692	L4fs	frameshift_variant	HIGH	ENSG00000139610	p.Leu4fs	c.9_10insG	transcript	ENST00000293636	protein_coding	258	.	.	.	.	.	.
TGBC24	Cellline	SAM18297147	CELA1	12_51346629_G_GC	12	51346629	G	GC	0.208333	L4fs	frameshift_variant	HIGH	ENSG00000139610	p.Leu4fs	c.9_10insG	transcript	ENST00000293636	protein_coding	258	.	.	.	.	.	.
OCUG1	Cellline	SAM18297146	CELA1	12_51346630_GAC_G	12	51346630	GAC	G	0.307692	V3fs	frameshift_variant	HIGH	ENSG00000139610	p.Val3fs	c.7_8delGT	transcript	ENST00000293636	protein_coding	258	.	.	.	.	.	.
TGBC24	Cellline	SAM18297147	CELA1	12_51346630_GAC_G	12	51346630	GAC	G	0.208333	V3fs	frameshift_variant	HIGH	ENSG00000139610	p.Val3fs	c.7_8delGT	transcript	ENST00000293636	protein_coding	258	.	.	.	.	.	.
TGBC24	Cellline	SAM18297147	KRT4	12_52807671_C_T	12	52807671	C	T	0.206897	R440H	missense_variant	MODERATE	ENSG00000170477	p.Arg440His	c.1319G>A	transcript	ENST00000551956	protein_coding	520	.	Filament_(1),Intermediate_filament_protein,_conserved_site_(1),	.	1	4.098	D
G415	Cellline	SAM18297145	KRT79	12_52834019_A_C	12	52834019	A	C	0.017857	L81W	missense_variant	MODERATE	ENSG00000185640	p.Leu81Trp	c.242T>G	transcript	ENST00000330553	protein_coding	535	.	.	.	0.002	0.45	B
NOZ	Cellline	SAM18297149	SOAT2	12_53119226_C_T	12	53119226	C	T	0.134921	L338F	missense_variant	MODERATE	ENSG00000167780	p.Leu338Phe	c.1012C>T	transcript	ENST00000301466	protein_coding	522	.	.	.	1	3.565	D
TGBC24	Cellline	SAM18297147	RP11-793H13.8	12_53461014_G_C	12	53461014	G	C	0.652174	.	splice_acceptor_variant&intron_variant	HIGH	ENSG00000257379	.	n.925-1G>C	transcript	ENST00000547717	retained_intron		.	.	.	1	6.4	.
TGBC24	Cellline	SAM18297147	MAP3K12	12_53484261_G_C	12	53484261	G	C	0.634921	S415C	missense_variant	MODERATE	ENSG00000139625	p.Ser415Cys	c.1244C>G	transcript	ENST00000547035	protein_coding	892	.	Protein_kinase-like_domain_(1),	.	1	9.869	B
SNU-308	Cellline	SAM18297150	SMUG1	12_54183829_G_A	12	54183829	G	A	0.994764	L38F	missense_variant	MODERATE	ENSG00000123415	p.Leu38Phe	c.112C>T	transcript	ENST00000337581	protein_coding	270	.	Uracil-DNA_glycosylase-like_(2),	.	1	5.941	D
GB-d1	Cellline	SAM18297151	OR10A7	12_55221088_G_C	12	55221088	G	C	0.145161	E22Q	missense_variant	MODERATE	ENSG00000179919	p.Glu22Gln	c.64G>C	transcript	ENST00000326258	protein_coding	316	.	.	.	0.001	-0.281	B
TGBC24	Cellline	SAM18297147	ERBB3	12_56085094_G_A	12	56085094	G	A	0.061776	D112N	missense_variant	MODERATE	ENSG00000065361	p.Asp112Asn	c.334G>A	transcript	ENST00000267101	protein_coding	1342	.	EGF_receptor,_L_domain_(1),	.	1	7.463	B
GB-d1	Cellline	SAM18297151	ZC3H10	12_56121187_C_T	12	56121187	C	T	0.222222	R209C	missense_variant	MODERATE	ENSG00000135482	p.Arg209Cys	c.625C>T	transcript	ENST00000257940	protein_coding	434	.	.	.	1	2.345	D
TGBC2	Cellline	SAM18297148	GLS2	12_56474565_G_T	12	56474565	G	T	0.227273	F401L	missense_variant	MODERATE	ENSG00000135423	p.Phe401Leu	c.1203C>A	transcript	ENST00000311966	protein_coding	602	.	Beta-lactamase/transpeptidase-like_(1),	.	1	2.649	B
GB-d1	Cellline	SAM18297151	ATP5B	12_56640023_C_T	12	56640023	C	T	0.098361	S415N	missense_variant	MODERATE	ENSG00000110955	p.Ser415Asn	c.1244G>A	transcript	ENST00000262030	protein_coding	529	.	ATPase,_F1/V1/A1_complex,_alpha/beta_subunit,_C-terminal_(1),ATPase,_F1_complex_beta_subunit/V1_complex,_C-terminal_(1),	.	0	-0.726	B
GB-d1	Cellline	SAM18297151	ATP5B	12_56645205_C_G	12	56645205	C	G	0.034965	E92D	missense_variant	MODERATE	ENSG00000110955	p.Glu92Asp	c.276G>C	transcript	ENST00000262030	protein_coding	529	.	ATPase,_F1/V1/A1_complex,_alpha/beta_subunit,_N-terminal_(1),ATPase,_F1/A1_complex,_alpha/beta_subunit,_N-terminal_(1),	.	0	-5.449	B
GB-d1	Cellline	SAM18297151	NACA	12_56716621_G_A	12	56716621	G	A	0.829268	P1637S	missense_variant	MODERATE	ENSG00000196531	p.Pro1637Ser	c.4909C>T	transcript	ENST00000454682	protein_coding	2078	.	.	.	0.08	0.215	B
TGBC2	Cellline	SAM18297148	RDH16	12_56952913_TC_T	12	56952913	TC	T	0.950617	E217fs	frameshift_variant	HIGH	ENSG00000139547	p.Glu217fs	c.649delG	transcript	ENST00000398138	protein_coding	317	.	.	.	.	.	.
TGBC2	Cellline	SAM18297148	LRP1	12_57159854_G_C	12	57159854	G	C	0.092199	D610H	missense_variant	MODERATE	ENSG00000123384	p.Asp610His	c.1828G>C	transcript	ENST00000243077	protein_coding	4544	.	Six-bladed_beta-propeller,_TolB-like_(1),	.	1	9.623	D
TGBC2	Cellline	SAM18297148	LRP1	12_57178456_T_C	12	57178456	T	C	0.176768	Y1487H	missense_variant	MODERATE	ENSG00000123384	p.Tyr1487His	c.4459T>C	transcript	ENST00000243077	protein_coding	4544	.	Six-bladed_beta-propeller,_TolB-like_(1),	.	1	7.868	D
TGBC24	Cellline	SAM18297147	LRP1	12_57210828_C_T	12	57210828	C	T	0.713287	Q4289*	stop_gained	HIGH	ENSG00000123384	p.Gln4289*	c.12865C>T	transcript	ENST00000243077	protein_coding	4544	.	.	.	1	5.707	.
TGBC2	Cellline	SAM18297148	R3HDM2	12_57272561_G_C	12	57272561	G	C	0.923077	.	splice_region_variant&intron_variant	LOW	ENSG00000179912	.	c.1303-7C>G	transcript	ENST00000403821	protein_coding		.	.	.	.	.	.
NOZ	Cellline	SAM18297149	SLC26A10	12_57622839_G_C	12	57622839	G	C	0.119048	D282H	missense_variant	MODERATE	ENSG00000135502	p.Asp282His	c.844G>C	transcript	ENST00000320442	protein_coding	563	.	Sulphate_transporter_(1),	.	1	3.338	D
NOZ	Cellline	SAM18297149	METTL1	12_57769777_C_T	12	57769777	C	T	0.293269	G152S	missense_variant	MODERATE	ENSG00000037897	p.Gly152Ser	c.454G>A	transcript	ENST00000324871	protein_coding	276	.	.	.	1.000000,1.000000	6.828000,6.828000	.
TGBC2	Cellline	SAM18297148	AVIL	12_57810529_A_G	12	57810529	A	G	0.206897	I194T	missense_variant	MODERATE	ENSG00000135407	p.Ile194Thr	c.581T>C	transcript	ENST00000257861	protein_coding	819	.	Gelsolin_domain_(1),	.	1	8.926	D
TGBC2	Cellline	SAM18297148	MON2	12_62556096_G_T	12	62556096	G	T	0.180328	D1105Y	missense_variant	MODERATE	ENSG00000061987	p.Asp1105Tyr	c.3313G>T	transcript	ENST00000393630	protein_coding	1717	.	.	.	1	9.781	D
TGBC24	Cellline	SAM18297147	CAND1	12_67298997_G_C	12	67298997	G	C	0.206897	C301S	missense_variant	MODERATE	ENSG00000111530	p.Cys301Ser	c.902G>C	transcript	ENST00000545606	protein_coding	1230	.	Armadillo-like_helical_(1),Armadillo-type_fold_(1),	.	1	9.672	D
GB-d1	Cellline	SAM18297151	ZFC3H1	12_71663403_C_A	12	71663403	C	A	0.305556	G70C	missense_variant	MODERATE	ENSG00000133858	p.Gly70Cys	c.208G>T	transcript	ENST00000378743	protein_coding	1989	.	.	.	1	2.289	P
OCUG1	Cellline	SAM18297146	OTOGL	12_80355886_G_C	12	80355886	G	C	0.193548	R1906P	missense_variant	MODERATE	ENSG00000165899	p.Arg1906Pro	c.5717G>C	transcript	ENST00000458043	protein_coding	2344	.	.	.	1.000000,1.000000	9.067000,9.067000	.
G415	Cellline	SAM18297145	PPFIA2	12_81405865_TC_T	12	81405865	TC	T	0.21831	R228fs	frameshift_variant	HIGH	ENSG00000139220	p.Arg228fs	c.683delG	transcript	ENST00000549396	protein_coding	1257	.	.	.	.	.	.
GB-d1	Cellline	SAM18297151	C12orf50	12_87987949_G_A	12	87987949	G	A	0.620155	H240Y	missense_variant	MODERATE	ENSG00000165805	p.His240Tyr	c.718C>T	transcript	ENST00000298699	protein_coding	414	.	.	.	1	4.489	P
NOZ	Cellline	SAM18297149	ATP2B1	12_89604319_C_G	12	89604319	C	G	0.075472	E824Q	missense_variant	MODERATE	ENSG00000070961	p.Glu824Gln	c.2470G>C	transcript	ENST00000261173	protein_coding	1220	.	.	.	1	7.776	D
G415	Cellline	SAM18297145	LUM	12_91108475_T_G	12	91108475	T	G	0.165414	N169H	missense_variant	MODERATE	ENSG00000139329	p.Asn169His	c.505A>C	transcript	ENST00000266718	protein_coding	338	.	.	.	1	7.698	D
G415	Cellline	SAM18297145	GOLGA2P5	12_100157163_A_T	12	100000000	A	T	0.173913	.	splice_donor_variant&intron_variant	HIGH	ENSG00000238105	.	n.4646+2T>A	transcript	ENST00000537988	retained_intron		.	.	.	.	.	.
TGBC2	Cellline	SAM18297148	MYBPC1	12_101673589_G_T	12	102000000	G	T	0.125	V919L	missense_variant	MODERATE	ENSG00000196091	p.Val919Leu	c.2755G>T	transcript	ENST00000452455	protein_coding	1173	.	Immunoglobulin_subtype_(1),Immunoglobulin_I-set_(1),Immunoglobulin-like_(1),Immunoglobulin-like_fold_(1),	.	0	0.195	B
G415	Cellline	SAM18297145	GNPTAB	12_101761643_A_C	12	102000000	A	C	0.222222	F946V	missense_variant	MODERATE	ENSG00000111670	p.Phe946Val	c.2836T>G	transcript	ENST00000299314	protein_coding	1256	.	.	.	1	8.962	D
OCUG1	Cellline	SAM18297146	ATP2A2	12_110345297_G_T	12	110000000	G	T	0.221311	D886Y	missense_variant	MODERATE	ENSG00000174437	p.Asp886Tyr	c.2656G>T	transcript	ENST00000539276	protein_coding	1042	.	ATPase,_P-type_cation-transporter,_C-terminal_(1),ATPase,_P-type,__transmembrane_domain_(1),,.	.	1.000000,1.000000	7.901000,7.901000	B
GB-d1	Cellline	SAM18297151	ATXN2	12_111552369_C_T	12	112000000	C	T	0.239521	R321H	missense_variant	MODERATE	ENSG00000204842	p.Arg321His	c.962G>A	transcript	ENST00000377617	protein_coding	1313	.	Like-Sm_ribonucleoprotein_(LSM)-related_domain_(1),	.	1	3.216	D
OCUG1	Cellline	SAM18297146	BRAP	12_111644372_C_T	12	112000000	C	T	0.536842	V536I	missense_variant	MODERATE	ENSG00000089234	p.Val536Ile	c.1606G>A	transcript	ENST00000419234	protein_coding	592	.	.	.	0.998	3.494	P
GB-d1	Cellline	SAM18297151	BRAP	12_111655567_TC_T	12	112000000	TC	T	0.63253	E437fs	frameshift_variant&splice_region_variant	HIGH	ENSG00000089234	p.Glu437fs	c.1309delG	transcript	ENST00000419234	protein_coding	592	.	.	.	.	.	.
GB-d1	Cellline	SAM18297151	BRAP	12_111655571_C_T	12	112000000	C	T	0.681529	E436K	missense_variant	MODERATE	ENSG00000089234	p.Glu436Lys	c.1306G>A	transcript	ENST00000419234	protein_coding	592	.	.	.	1	7.232	B
GB-d1	Cellline	SAM18297151	BRAP	12_111655586_C_T	12	112000000	C	T	0.691358	E431K	missense_variant	MODERATE	ENSG00000089234	p.Glu431Lys	c.1291G>A	transcript	ENST00000419234	protein_coding	592	.	.	.	1	7.232	P
TGBC24	Cellline	SAM18297147	ERP29	12_112022396_G_A	12	112000000	G	A	0.696133	R177H	missense_variant	MODERATE	ENSG00000089248	p.Arg177His	c.530G>A	transcript	ENST00000261735	protein_coding	261	.	Endoplasmic_reticulum,_protein_ERp29,_C-terminal_(3),	.	1	4.376	P
G415	Cellline	SAM18297145	TRAFD1	12_112141118_G_A	12	112000000	G	A	0.524272	M179I	missense_variant	MODERATE	ENSG00000135148	p.Met179Ile	c.537G>A	transcript	ENST00000257604	protein_coding	582	.	.	.	0.121	0.018	B
G415	Cellline	SAM18297145	HECTD4	12_112185500_C_G	12	112000000	C	G	0.469697	.	splice_region_variant&intron_variant	LOW	ENSG00000173064	.	c.9467-7G>C	transcript	ENST00000377560	protein_coding		.	.	.	.	.	.
OCUG1	Cellline	SAM18297146	OAS2	12_113006466_G_C	12	113000000	G	C	0.142857	D508H	missense_variant	MODERATE	ENSG00000111335	p.Asp508His	c.1522G>C	transcript	ENST00000620097	protein_coding	726	.	-oligoadenylate_synthetase_1,_domain_2/C-terminal_(2),-5&apos_(2),2&apos_(2),	.	0	-2.764	B
OCUG1	Cellline	SAM18297146	IQCD	12_113207476_T_C	12	113000000	T	C	0.738318	K231E	missense_variant	MODERATE	ENSG00000166578	p.Lys231Glu	c.691A>G	transcript	ENST00000416617	protein_coding	449	.	.	.	0	0.163	B
NOZ	Cellline	SAM18297149	RNFT2	12_116750268_C_A	12	117000000	C	A	0.254237	L171M	missense_variant	MODERATE	ENSG00000135119	p.Leu171Met	c.511C>A	transcript	ENST00000257575	protein_coding	444	.	.	.	1	1.374	B
TGBC24	Cellline	SAM18297147	FBXO21	12_117172547_G_A	12	117000000	G	A	0.454545	R313W	missense_variant	MODERATE	ENSG00000135108	p.Arg313Trp	c.937C>T	transcript	ENST00000330622	protein_coding	628	.	F-box_domain,_Skp2-like_(1),,.	.	1.000000,1.000000	3.702000,3.702000	D
NOZ	Cellline	SAM18297149	CCDC60	12_119540693_G_C	12	120000000	G	C	0.363636	G544A	missense_variant	MODERATE	ENSG00000183273	p.Gly544Ala	c.1631G>C	transcript	ENST00000327554	protein_coding	550	.	.	.	0.002	1.089	B
SNU-308	Cellline	SAM18297150	CCDC64	12_120072700_C_T	12	120000000	C	T	1	Q427*	stop_gained	HIGH	ENSG00000135127	p.Gln427*	c.1279C>T	transcript	ENST00000397558	protein_coding	573	.	.	.	1	5.698	.
SNU-308	Cellline	SAM18297150	GCN1	12_120147072_A_T	12	120000000	A	T	1	Y1643N	missense_variant	MODERATE	ENSG00000089154	p.Tyr1643Asn	c.4927T>A	transcript	ENST00000300648	protein_coding	2671	.	Armadillo-like_helical_(1),Armadillo-type_fold_(1),	.	1	9.339	D
G415	Cellline	SAM18297145	DYNLL1	12_120496546_T_C	12	120000000	T	C	0.02834	I42T	missense_variant	MODERATE	ENSG00000088986	p.Ile42Thr	c.125T>C	transcript	ENST00000242577	protein_coding	89	.	.	.	1	7.633	P
OCUG1	Cellline	SAM18297146	SPPL3	12_120784597_A_G	12	121000000	A	G	0.191781	.	splice_region_variant&intron_variant	LOW	ENSG00000157837	.	c.191-4T>C	transcript	ENST00000353487	protein_coding		.	.	.	.	.	.
GB-d1	Cellline	SAM18297151	ANAPC5	12_121309830_G_T	12	121000000	G	T	0.142857	L643I	missense_variant	MODERATE	ENSG00000089053	p.Leu643Ile	c.1927C>A	transcript	ENST00000261819	protein_coding	755	.	Tetratricopeptide-like_helical_(1),	.	1	3.229	B
GB-d1	Cellline	SAM18297151	RNF34	12_121420298_GGAT_G	12	121000000	GGAT	G	0.684211	D234del	disruptive_inframe_deletion	MODERATE	ENSG00000170633	p.Asp234del	c.702_704delTGA	transcript	ENST00000392464	protein_coding	507	.	.	.	.	.	.
TGBC2	Cellline	SAM18297148	DDX55	12_123615304_G_A	12	124000000	G	A	0.055556	R315H	missense_variant	MODERATE	ENSG00000111364	p.Arg315His	c.944G>A	transcript	ENST00000238146	protein_coding	600	.	Helicase,_C-terminal_(3),	.	1	9.623	P
TGBC24	Cellline	SAM18297147	NCOR2	12_124372188_C_A	12	124000000	C	A	0.290323	E881*	stop_gained	HIGH	ENSG00000196498	p.Glu881*	c.2641G>T	transcript	ENST00000405201	protein_coding	2514	.	.	.	0.315	2.724	.
SNU-308	Cellline	SAM18297150	DHX37	12_124965806_G_A	12	125000000	G	A	1	P533S	missense_variant	MODERATE	ENSG00000150990	p.Pro533Ser	c.1597C>T	transcript	ENST00000308736	protein_coding	1157	.	Helicase,_C-terminal_(1),	.	1	8.882	D
G415	Cellline	SAM18297145	ADGRD1	12_130992235_A_G	12	131000000	A	G	0.09697	.	splice_acceptor_variant&intron_variant	HIGH	ENSG00000111452	.	c.907-2A>G	transcript	ENST00000535015	protein_coding		.	.	.	1	6.094	.
OCUG1	Cellline	SAM18297146	SFSWAP	12_131719495_T_A	12	132000000	T	A	0.298077	F188I	missense_variant	MODERATE	ENSG00000061936	p.Phe188Ile	c.562T>A	transcript	ENST00000541286	protein_coding	1003	.	.	.	1	7.331	D
OCUG1	Cellline	SAM18297146	AL356585.2	13_18206731_C_T	13	18206731	C	T	0.391304	G247S	missense_variant	MODERATE	ENSG00000279081	p.Gly247Ser	c.739G>A	transcript	ENST00000624447	protein_coding	299	.	.	.	.	.	.
OCUG1	Cellline	SAM18297146	AL356585.2	13_18207232_A_G	13	18207232	A	G	0.333333	Y80H	missense_variant	MODERATE	ENSG00000279081	p.Tyr80His	c.238T>C	transcript	ENST00000624447	protein_coding	299	.	.	.	.	.	.
G415	Cellline	SAM18297145	GGT4P	13_18267565_T_C	13	18267565	T	C	0.782609	.	splice_region_variant&intron_variant	LOW	ENSG00000280208	.	n.165-7A>G	transcript	ENST00000623672	unprocessed_pseudogene		.	.	.	.	.	.
OCUG1	Cellline	SAM18297146	GGT4P	13_18267565_T_C	13	18267565	T	C	0.6	.	splice_region_variant&intron_variant	LOW	ENSG00000280208	.	n.165-7A>G	transcript	ENST00000623672	unprocessed_pseudogene		.	.	.	.	.	.
TGBC2	Cellline	SAM18297148	GGT4P	13_18267565_T_C	13	18267565	T	C	1	.	splice_region_variant&intron_variant	LOW	ENSG00000280208	.	n.165-7A>G	transcript	ENST00000623672	unprocessed_pseudogene		.	.	.	.	.	.
SNU-308	Cellline	SAM18297150	MPHOSPH8	13_19642226_A_C	13	19642226	A	C	0.294118	K109Q	missense_variant	MODERATE	ENSG00000196199	p.Lys109Gln	c.325A>C	transcript	ENST00000361479	protein_coding	860	.	Chromo_domain_(1),Chromo_domain-like_(1),Chromo_domain/shadow_(2),	.	1	3.761	P
SNU-308	Cellline	SAM18297150	MRPL57	13_21177109_G_A	13	21177109	G	A	0.954545	V65M	missense_variant	MODERATE	ENSG00000173141	p.Val65Met	c.193G>A	transcript	ENST00000309594	protein_coding	102	.	.	.	0.969	3.661	P
[truncated: 799 more rows]
