# Supplementary material for: Integrated genomic analysis reveals mutated ELF3 as a potential gallbladder cancer vaccine candidate
Source: Nat Commun. 2020 Aug 24;11:4225. doi: 10.1038/s41467-020-17880-4 (PMC7445288; doi:10.1038/s41467-020-17880-4)
Supplement: Supplementary file 9 — Supplementary Data 7 [file 41467_2020_17880_MOESM9_ESM.xlsx]

## Sheet: Germline mutations
Supplementary Data 7 - Disease relevant germline mutations in GBC patients
Sample ID	Diagnosis	Normal Exome Data ID	Clinvar annotation	Variant ID	Chromosome	Position	REF allele	ALT allele	Gene	Mutation	Annotation	Annotation_Impact	Gene_ID	HGVS_p	HGVS_c	Feature_Type	Feature_ID	Transcript_BioType	AAlength	COSMIC_ID	Interpro_domain	EFFECT_Polyphen2_HDIV_pred
GBC106	GB Ca	SAM24282625	not_provided|Hereditary_breast_and_ovarian_cancer_syndrome|Breast-ovarian_cancer\x2c_familial_1|not_specified|Breast_cancer|Hereditary_cancer-predisposing_syndrome	17_43071031_A_G	17	43071031	A	G	BRCA1	M1649T	missense_variant	MODERATE	ENSG00000012048	p.Met1649Thr	c.4946T>C	transcript	ENST00000471181	protein_coding	1884	.	BRCT_(1),	B
GBC157	GB polyp	SAM24282678	not_provided|Hereditary_breast_and_ovarian_cancer_syndrome|Breast-ovarian_cancer\x2c_familial_1|not_specified|Breast_cancer|Hereditary_cancer-predisposing_syndrome	17_43071031_A_G	17	43071031	A	G	BRCA1	M1649T	missense_variant	MODERATE	ENSG00000012048	p.Met1649Thr	c.4946T>C	transcript	ENST00000471181	protein_coding	1884	.	BRCT_(1),	B
GBC034	GB Ca	SAM22709807	not_specified|Breast-ovarian_cancer\x2c_familial_1|Hereditary_cancer-predisposing_syndrome|Hereditary_breast_and_ovarian_cancer_syndrome	17_43094708_C_T	17	43094708	C	T	BRCA1	G275S	missense_variant	MODERATE	ENSG00000012048	p.Gly275Ser	c.823G>A	transcript	ENST00000471181	protein_coding	1884	.	.	D
GBC085	GB Ca	SAM24282604	Hereditary_breast_and_ovarian_cancer_syndrome|Breast-ovarian_cancer\x2c_familial_2|Hereditary_cancer-predisposing_syndrome|not_specified|Fanconi_anemia	13_32332421_T_A	13	32332421	T	A	BRCA2	C315S	missense_variant	MODERATE	ENSG00000139618	p.Cys315Ser	c.943T>A	transcript	ENST00000380152	protein_coding	3418	.	.	B
GBC092	GB Ca	SAM24282611	Hereditary_breast_and_ovarian_cancer_syndrome|Breast-ovarian_cancer\x2c_familial_2|Hereditary_cancer-predisposing_syndrome|not_specified|Fanconi_anemia	13_32332421_T_A	13	32332421	T	A	BRCA2	C315S	missense_variant	MODERATE	ENSG00000139618	p.Cys315Ser	c.943T>A	transcript	ENST00000380152	protein_coding	3418	.	.	B
GBC038	GB Ca	SAM17856191	Breast-ovarian_cancer\x2c_familial_2|Hereditary_breast_and_ovarian_cancer_syndrome|Hereditary_cancer-predisposing_syndrome	13_32336595_A_G	13	32336595	A	G	BRCA2	E747G	missense_variant	MODERATE	ENSG00000139618	p.Glu747Gly	c.2240A>G	transcript	ENST00000380152	protein_coding	3418	.	.	P
GBC077	GB Ca	SAM24282596	not_provided|Breast-ovarian_cancer\x2c_familial_2|not_specified|Hereditary_cancer-predisposing_syndrome|Hereditary_breast_and_ovarian_cancer_syndrome|Fanconi_anemia|Breast_cancer	13_32336705_A_G	13	32336705	A	G	BRCA2	M784V	missense_variant	MODERATE	ENSG00000139618	p.Met784Val	c.2350A>G	transcript	ENST00000380152	protein_coding	3418	.	.	B
GBC158	GB stone	SAM24282679	not_provided|Breast-ovarian_cancer\x2c_familial_2|not_specified|Hereditary_cancer-predisposing_syndrome|Hereditary_breast_and_ovarian_cancer_syndrome|Fanconi_anemia|Breast_cancer	13_32336705_A_G	13	32336705	A	G	BRCA2	M784V	missense_variant	MODERATE	ENSG00000139618	p.Met784Val	c.2350A>G	transcript	ENST00000380152	protein_coding	3418	.	.	B
GBC149	GB Ca	SAM24282669	Breast-ovarian_cancer\x2c_familial_2|Hereditary_breast_and_ovarian_cancer_syndrome|Breast_cancer|Hereditary_cancer-predisposing_syndrome|not_specified|Fanconi_anemia,Breast-ovarian_cancer\x2c_familial_2|Hereditary_breast_and_ovarian_cancer_syndrome|Hereditary_cancer-predisposing_syndrome|not_specified	13_32340678_G_A	13	32340678	G	A	BRCA2	R2108H	missense_variant	MODERATE	ENSG00000139618	p.Arg2108His	c.6323G>A	transcript	ENST00000380152	protein_coding	3418	.	.	B
GBC197	GB Ca	SAM18297214	.	3_37025970_A_G	3	37025970	A	G	MLH1	M458V	missense_variant	MODERATE	ENSG00000076242	p.Met458Val	c.1372A>G	transcript	ENST00000231790	protein_coding	756	.	.	B
GBC187	GB Ca	SAM18297254	Hereditary_cancer-predisposing_syndrome|Lynch_syndrome|not_specified	2_47410109_C_G	2	47410109	C	G	MSH2	L128V	missense_variant	MODERATE	ENSG00000095002	p.Leu128Val	c.382C>G	transcript	ENST00000233146	protein_coding	934	.	.,DNA_mismatch_repair_protein_MutS-like,_N-terminal_(1),	.
GBC053	cholecystitis	SAM18297239	not_specified|Lynch_syndrome_I|Lynch_syndrome,Hereditary_cancer-predisposing_syndrome	2_47476481_G_A	2	47476481	G	A	MSH2	C707Y	missense_variant	MODERATE	ENSG00000095002	p.Cys707Tyr	c.2120G>A	transcript	ENST00000233146	protein_coding	934	.	DNA_mismatch_repair_protein_MutS,_C-terminal_(2),	D
GBC006	GB Ca	SAM19363440	Hereditary_cancer-predisposing_syndrome|Lynch_syndrome|not_specified	7_5977677_G_T	7	5977677	G	T	PMS2	L786M	missense_variant	MODERATE	ENSG00000122512	p.Leu786Met	c.2356C>A	transcript	ENST00000265849	protein_coding	862	.	MutL,_C-terminal,_dimerisation_(2),,.	B
GBC119	GB Ca	SAM24282639	Hereditary_cancer-predisposing_syndrome|Lynch_syndrome	7_5987366_C_T	7	5987366	C	T	PMS2	V467I	missense_variant	MODERATE	ENSG00000122512	p.Val467Ile	c.1399G>A	transcript	ENST00000265849	protein_coding	862	.	.	B
GBC140	GB Ca	SAM24282660	.	7_5987492_A_G	7	5987492	A	G	PMS2	S425P	missense_variant	MODERATE	ENSG00000122512	p.Ser425Pro	c.1273T>C	transcript	ENST00000265849	protein_coding	862	.	.	D
GBC007	GB Ca	SAM19363442	Lynch_syndrome	7_5987503_C_T	7	5987503	C	T	PMS2	R421Q	missense_variant	MODERATE	ENSG00000122512	p.Arg421Gln	c.1262G>A	transcript	ENST00000265849	protein_coding	862	.	.	D
GBC145	GB Ca	SAM24282665	Hereditary_cancer-predisposing_syndrome	7_6004059_C_G	7	6004059	C	G	PMS2	.	splice_acceptor_variant&intron_variant	HIGH	ENSG00000122512	.	c.164-1G>C	transcript	ENST00000265849	protein_coding		.	.	.
GBC064	GB Ca	SAM24282582	Hereditary_cancer-predisposing_syndrome|not_specified,Hereditary_cancer-predisposing_syndrome|Li-Fraumeni_syndrome|not_specified	17_7670694_C_T	17	7670694	C	T	TP53	E339K	missense_variant	MODERATE	ENSG00000141510	p.Glu339Lys	c.1015G>A	transcript	ENST00000269305	protein_coding	393	COSM46153	p53,_tetramerisation_domain_(3),	B
GBC012	GB Ca	SAM17955180	Hepatoblastoma|Osteosarcoma|Hereditary_cancer-predisposing_syndrome|Squamous_cell_carcinoma_of_the_skin|Malignant_lymphoma\x2c_non-Hodgkin|Brainstem_glioma|Oesophageal_carcinoma|Neoplasm_of_breast|Squamous_cell_carcinoma_of_the_head_and_neck|Uterine_Carcinosarcoma|Adenocarcinoma_of_lung|Malignant_melanoma_of_skin|Papillary_renal_cell_carcinoma\x2c_sporadic|Neoplasm_of_brain|Glioblastoma|Malignant…	17_7674241_G_T	17	7674241	G	T	TP53	S241Y	missense_variant	MODERATE	ENSG00000141510	p.Ser241Tyr	c.722C>A	transcript	ENST00000269305	protein_coding	393	COSM1230111	p53,_DNA-binding_domain_(1),p53-like_transcription_factor,_DNA-binding_(1),p53/RUNT-type_transcription_factor,_DNA-binding_domain_(1),	D
GBC125	GB Ca	SAM24282645	Hereditary_cancer-predisposing_syndrome,Hereditary_cancer-predisposing_syndrome|not_specified|Li-Fraumeni_syndrome|Li-Fraumeni_syndrome_1	17_7676387_C_T	17	7676387	C	T	TP53	V31I	missense_variant	MODERATE	ENSG00000141510	p.Val31Ile	c.91G>A	transcript	ENST00000269305	protein_coding	393	COSM1717726	.	B
GBC157	GB polyp	SAM24282678	Hereditary_cancer-predisposing_syndrome,Hereditary_cancer-predisposing_syndrome|not_specified|Li-Fraumeni_syndrome|Li-Fraumeni_syndrome_1	17_7676387_C_T	17	7676387	C	T	TP53	V31I	missense_variant	MODERATE	ENSG00000141510	p.Val31Ile	c.91G>A	transcript	ENST00000269305	protein_coding	393	COSM1717726	.	B
