# Supplementary material for: Integrated genomic analysis reveals mutated ELF3 as a potential gallbladder cancer vaccine candidate
Source: Nat Commun. 2020 Aug 24;11:4225. doi: 10.1038/s41467-020-17880-4 (PMC7445288; doi:10.1038/s41467-020-17880-4)
Supplement: Supplementary file 10 — Supplementary Data 8 [file 41467_2020_17880_MOESM10_ESM.xlsx]

## Sheet: GBC Hotspot mutations
Supplementary Data 8 - Hotspot mutations in GBCs
Gene	AA Positions	Mutations (Count)	Number of hotspots	Number of Samples	COSMIC ID
TP53	173, 175, 177, 192, 194, 213, 241, 245, 273, 280, 331	V173L(1), V173M(2), R175H(7), R175G(1), P177C182del(1), P177R(1), Q192*(2), L194R(2), R213Q(2), S241Y(1), S241C(2), G245D(1), G245S(1), R273H(1), R273C(2), R280K(4), R280I(1), Q331*(2)	11	34	COSM99638, COSM2744864, COSM3355994, COSM10870, , COSM117223, COSM117947, COSM117650, COSM3403265, COSM1230111, COSM3362448, COSM3388189, COSM1640833, COSM1645335, COSM3355991, COSM1659144, COSM3723939, COSM11354
CTNNB1	37, 41, 45	S37C(3), S37F(2), T41A(5), S45S47del(1), S45P(1), S45A(1), S45F(2), S45C(1)	3	16	COSM5679, COSM5662, COSM5664, , COSM5663, COSM5685, COSM5667, COSM5689
ERBB2	277, 310, 842	D277Y(1), D277A(1), S310F(6), S310Y(7), V842I(3)	3	18	COSM1749995, , COSM48358, COSM94225, COSM14065
ELF3	55, 320, 324	K56fs(2), K320fs(2), N321fs(3), M324fs(1), M324I(1)	3	9
PIK3CA	545	E545K(3)	1	3	COSM763
BRAF	594	D594G(2)	1	2	COSM467,COSM467
RARS2	6	R6C(2)	1	2	COSM451893
TRAPPC1	135	R135C(2)	1	2	COSM3523408
ARID2	1403	Q1403*(2)	1	2	COSM3384361
SMAD4	361	R361C(1), R361H(1)	1	2	COSM14140, COSM14122
CDKN2A	122	D122H(1), D122N(1)	1	2	COSM13520,COSM13520, COSM753735,COSM753735
PABPC3	590	Y590H(2)	1	2	COSM1194499
ERBB3	104	V104M(2), V104L(4)	1	6	COSM1152549, COSM160824, COSM1299641
KRAS	12	G12A(3), G12D(1)	1	4	COSM1140134, COSM1135366
DOPEY2	1473	Q1473H(2)	1	2	COSM3799883
C1orf101	311	R311C(1), R311H(1)	1	2	COSM1320302
ABCA2	1699	D1699N(2)	1	2
ACVR2A	437	K437fs(3)	1	3
ANAPC2	579	E579D(1), E579G(1)	1	2
ATP9A	247	I248fs(1), P247L(1)	1	2
ATXN1	651	F651fs(1), V652fs(1)	1	2
BCL11B	765	S765L(2)	1	2
BRCA2	3033	T3033fs(2)	1	2
C11orf54	271	S271fs(2)	1	2
C2orf69	346	K346N(2)	1	2
C2orf70	17	Y17C(2)	1	2
CENPF	1974	T1974fs(2)	1	2
CHRM3	567	R568fs(2)	1	2
CLN6	235	E235Q(1), E235K(1)	1	2
CPEB2	989	C989fs(2)	1	2
CTC-454I21.3	29	R29W(2)	1	2
DMPK	362	P362S(1), P362T(1)	1	2
EP400	1708	R1708K(1), R1708S(1)	1	2
ERCC6	1049	D1049G(1), D1049N(1)	1	2
FASTK	233	E233Q(1), E233K(1)	1	2
FRYL	1350	W1350C(2)	1	2
GPX8	127	R127T(2)	1	2
GSE1	123	V123fs(2)	1	2
GYLTL1B	428	R428fs(1), R428Q(1)	1	2
HIF3A	140	E140*(1), E140D(1)	1	2
HIST1H4B	53	E53*(2)	1	2
INPP5B	348	A349fs(2)	1	2
LBR	425	S425I(2)	1	2
MBD6	344	R344Q(2)	1	2
MDN1	2691	F2691fs(1), F2691S(1)	1	2
MED25	201	A202fs(2), P201fs(1)	1	3
MUC17	1886	T1886S(2)	1	2
NOL4L	376	P376fs(1), Y377fs(1)	1	2
PCCA	308	L308fs(2)	1	2
PEG10	72	A72V(2)	1	2
PKN3	885	R885*(1), R885Q(2)	1	3
PLAGL2	10	P10fs(1), W11fs(1)	1	2
PLEKHG1	474	R474Q(2)	1	2
RNF40	340	E340K(1), E340Q(1)	1	2
RP1L1	1308	E1308G1309del(7)	1	7
SHC1	363	V363fs(2)	1	2
SLC25A24	190	S191fs(2)	1	2
SLC39A10	62	Y62fs(2)	1	2
SLC3A2	301	K301fs(2)	1	2
SNTA1	500	R500C(2)	1	2
SNX1	484	E484Q(1), E484K(1)	1	2
SRPRA	170	K170fs(1), G171fs(1)	1	2
STK11	60	Y60fs(2)	1	2
STRBP	298	M298I(1), M298V(1)	1	2
TBL1X	263	E263K(1), E263D(1)	1	2
TTC3	1284	E1284Q(1), E1284K(1)	1	2
UBE3C	173	E173A(1), E173D(1)	1	2
WDR55	341	K341fs(1), G342fs(1)	1	2
WDTC1	290	E290fs(2)	1	2
ZBED6	831	S831A(1), S831L(1)	1	2
ZFHX4	538	Q538fs(1), Q538K(1)	1	2
ZNF672	274	R274W(2)	1	2
ZNF793	288	C288fs(3)	1	2
