# Supplementary material for: Integrated genomic analysis reveals mutated ELF3 as a potential gallbladder cancer vaccine candidate
Source: Nat Commun. 2020 Aug 24;11:4225. doi: 10.1038/s41467-020-17880-4 (PMC7445288; doi:10.1038/s41467-020-17880-4)
Supplement: Supplementary file 11 — Supplementary Data 9 [file 41467_2020_17880_MOESM11_ESM.xlsx]

## Sheet: GBC Hotspots MetaAnalysis
Supplementary Data 9 - Hotspots identified through meta-analysis
Gene	Amino acid position	COSMIC_ID	Sample Exome Data ID	Mutations(count)	Codon	Variant Amino Acid	# of tumors with mutation	Tumor Type/ Composition (TCGA tumor acronym used)
BCL2L12	18	COSM2753054	SAM24282532	R18W(1)	R18	W:7	7	skcm:5|cscc:2
BRAF	466	COSM452,COSM452	SAM24282487	G466A(1)	G466	V:10|E:6|A:1	17	luad:7|mmyl:4|skcm:3|lusc:1|hnsc:1|coadread:1
BRAF	469	COSM459,COSM459	SAM24282529	G469V(1)	G469	A:9|V:6|R:4|E:2|S:1|*:1	23	luad:9|skcm:5|mmyl:3|prad:2|lusc:1|cscc:1|coadread:1|blca:1
BRAF	594	COSM467,COSM467	SAM24282478, SAM24282521	D594G(2)	D594	G:6|N:5|H:1	12	luad:3|mmyl:2|skcm:1|lgg:1|hnsc:1|coadread:1|cll:1|blca:1|acc:1
BRAF	596	COSM469,COSM469	SAM17856196	G596R(1)	G596	R:2|V:1|S:1|D:1	5	luad:2|mmyl:1|gbm:1|blca:1
C3orf70	6	COSM420098	SAM24282493	S6L(1)	S6	L:9|W:2|*:1	12	blca:6|cesc:4|lusc:1|brca:1
CDK4	24	COSM1677139	SAM24282513	R24C(1)	R24	L:5|H:3|C:2|S:1	11	skcm:7|luad:3|mmyl:1
CDKN2A	83	COSM3092317,COSM3092317	SAM24282525	G83V(1)	H83	Y:12|R:3|D:3|Q:1	19	paad:5|skcm:4|hnsc:3|stad:2|luad:2|lihc:1|cscc:1|blca:1
CDKN2A	88	COSM13474,COSM13474	SAM24282487	R88Q(1)	E88	*:10|K:5	15	skcm:5|hnsc:5|paad:2|cscc:2|cesc:1
CTNNB1	32	COSM5661	SAM17955173	D32Y(1)	D32	Y:15|G:13|N:10|V:8|H:4|A:2	52	lihc:24|ucec:12|mbl:6|prad:4|skcm:2|cesc:2|stad:1|blca:1
CTNNB1	37	COSM5679	SAM24282459, SAM24282477, SAM24282538, SAM24282485, SAM24282486	S37C(3), S37F(2)	S37	F:21|C:16|A:6|P:4|Y:3	50	ucec:20|lihc:11|luad:7|stad:3|mbl:3|esca:2|blca:2|prad:1|cesc:1
CTNNB1	41	COSM5664	SAM17856183, SAM18297247, SAM19363435, SAM24282470, SAM24282542	T41A(5)	T41	A:21|I:10|N:2	33	lihc:11|coadread:6|ucec:5|skcm:5|prad:3|paad:1|luad:1|acc:1
CTNNB1	45	.	SAM24282488, SAM17856221, SAM24282541, SAM17856204, SAM24282528, SAM24282505	S45S47del(1), S45P(1), S45A(1), S45F(2), S45C(1)	S45	F:11|P:10|Y:3|C:3|S:1	28	lihc:10|acc:6|skcm:4|ucec:3|coadread:2|prad:1|luad:1|blca:1
CTNNB1	335	COSM17797	SAM24282550	K335I(1)	K335	I:8|T:1	9	lihc:9
CYP7B1	332	COSM3748962	HITS95728	K332R(1)	K332	T:5	5	stad:4|paad:1
ERBB2	310	COSM48358	SAM24282464, SAM24282499, SAM24282518, SAM24282532, SAM24282533, SAM24282540, SAM17856176, SAM17856192, SAM19363432, SAM24282471, SAM24282493, SAM24282541, SAM24282550	S310F(6), S310Y(7)	S310	F:25|Y:1	26	blca:7|stad:5|cesc:4|brca:3|ov:2|cscc:2|luad:1|hnsc:1|coadread:1
ERBB2	678	COSM436498	SAM24282545	R678Q(1)	R678	Q:9	9	stad:4|ucec:1|prad:1|coadread:1|brca:1|blca:1
ERBB2	769	COSM1251412	SAM24282537	D769Y(1)	D769	Y:5|H:2|N:1	8	brca:3|esca:2|stad:1|cesc:1|blca:1
ERBB2	777	COSM14062	SAM24282536	V777L(1)	V777	L:4|M:1	5	coadread:2|brca:2|stad:1
ERBB2	842	COSM14065	SAM17955162, SAM24282461, SAM24282547	V842I(3)	V842	I:14	14	coadread:4|stad:3|ucec:2|paad:2|ucs:1|gbc:1|brca:1
ERBB3	104	COSM1152549	HITS95746, SAM24282545, SAM19363435, SAM24282506, SAM24282458, SAM24282498	V104M(2), V104L(4)	V104	M:19|L:7	26	stad:8|coadread:6|cesc:4|blca:3|gbc:2|ucs:1|ucec:1|brca:1
ERBB3	297	COSM1299647	SAM24282547	D297Y(1)	D297	Y:9|V:1|N:1	11	ucec:3|stad:3|brca:2|blca:2|ucs:1
GPRIN2	100	.	SAM17856202, SAM17955162, SAM17955164, SAM17955166, SAM17955168, SAM17955170, SAM17955173, SAM17955175	T100P(8)	T100	P:7	7	coadread:3|cesc:2|lihc:1|brca:1
KIAA1468	579	COSM3989607	SAM18297253	Q579K(1)	Q579	K:6	6	luad:2|prad:1|kirp:1|hnsc:1|acc:1
KRAS	12	COSM1140134	SAM17856225, SAM18297213, SAM24282486, SAM18297253	G12A(3), G12D(1)	G12	D:255|V:227|C:115|R:71|A:43|S:23|G:1|F:1	736	paad:290|luad:188|coadread:151|ucec:36|stad:14|mmyl:9|ucs:7|cesc:7|ov:6|brca:6|blca:5|laml:3|esca:3|skcm:2|kirp:2|gbm:2|thca:1|prad:1|npc:1|mds:1|lihc:1
KRAS	13	COSM1140132	SAM17856183	G13D(1)	G13	D:75|C:12|V:2|R:1|G:1|A:1	92	coadread:38|luad:17|ucec:10|stad:10|mmyl:9|paad:2|cll:2|cesc:2|lihc:1|laml:1
KRAS	146	COSM19900	SAM24282493	A146V(1)	A146	T:24|V:3|P:1	28	coadread:19|mmyl:4|stad:2|luad:1|laml:1|cesc:1
NFE2L2	29	COSM124736	SAM18297213	D29H(1)	D29	H:11|Y:4|N:2|G:2	19	hnsc:6|lusc:5|cesc:3|luad:2|ucec:1|kirc:1|blca:1
NFE2L2	30	COSM132854	SAM24282498	L30F(1)	L30	F:3|P:2|H:2|R:1	8	hnsc:3|lusc:2|lihc:1|kirp:1|kirc:1
NFE2L2	31	COSM1259060	SAM17955175	G31V(1)	G31	A:4|R:2|V:1|E:1	8	lusc:2|esca:2|blca:2|luad:1|lihc:1
NFE2L2	34	COSM3961574	SAM24282513	R34L(1)	R34	G:7|Q:4|P:2	13	lusc:5|ucec:2|hnsc:2|blca:2|kirc:1|cesc:1
NFE2L2	81	COSM132961,COSM132961	SAM24282474	G81V(1)	G81	V:3|S:3|D:2|C:2	10	lusc:3|lihc:2|ucec:1|kirp:1|kirc:1|hnsc:1|brca:1
NRAS	61	COSM580	SAM24282542	Q61K(1)	Q61	R:114|K:76|L:27|H:17|P:1	235	skcm:127|thca:34|mmyl:27|coadread:16|laml:6|ucec:4|luad:4|cll:4|blca:3|stad:2|ov:2|npc:1|lihc:1|lgg:1|kich:1|gbm:1|acc:1
PIK3CA	453	COSM446007	SAM24282507	E453K(1)	E453	K:16|Q:3|D:1	20	brca:8|lgg:3|stad:2|ucec:1|lusc:1|luad:1|lihc:1|hnsc:1|gbm:1|blca:1
PIK3CA	542	COSM760	SAM24282482	E542K(1)	E542	K:134|A:4|Q:3|V:2|G:2	145	brca:51|hnsc:20|ucec:13|coadread:13|cesc:12|blca:10|stad:5|luad:5|esca:4|lusc:3|prad:2|lgg:2|gbm:2|lusm:1|lihc:1|kirp:1
PIK3CA	545	COSM763	HITS95728, SAM17955175, SAM18297253	E545K(3)	E545	K:251|A:9|G:8|Q:6|D:3	277	brca:78|coadread:37|hnsc:31|cesc:26|blca:23|ucec:14|stad:12|lusc:10|luad:9|ucs:5|gbm:5|esca:5|skcm:3|prad:3|lgg:3|kirc:3|hgg:2|gbc:2|paad:1|ov:1|npc:1|lusm:1|lihc:1|kirp:1
PIK3CA	1047	COSM94986	SAM17955164	H1047R(1)	H1047	R:236|L:37|Y:6|Q:4	283	brca:171|ucec:20|coadread:20|hnsc:19|stad:15|ucs:5|skcm:3|luad:3|lihc:3|cesc:3|prad:2|paad:2|mbl:2|lusc:2|lgg:2|kirc:2|hgg:2|gbm:2|blca:2|ov:1|esca:1|acc:1
PTEN	233	COSM5154	SAM17856213	R233*(1)	R233	*:27|Q:1	28	ucec:14|gbm:5|stad:3|coadread:2|ucs:1|prad:1|cesc:1|blca:1
RAC1	178	.	SAM24282546	A178E(1)	A178	V:10	10	hnsc:6|luad:1|hgg:1|coadread:1|cesc:1
SMAD4	361	COSM14140	SAM22709794, SAM24282501	R361C(1), R361H(1)	R361	H:20|C:18|G:2|P:1	41	coadread:20|paad:8|stad:5|esca:3|cesc:2|luad:1|hnsc:1|brca:1
SPTA1	1732	COSM1266705	SAM17856227	K1732T(1)	K1732	T:7	7	stad:5|esca:2
TGFBR2	553	COSM583215	SAM17955164	R553C(1)	R553	C:5|H:4|L:1	10	coadread:4|paad:2|hnsc:2|stad:1|luad:1
TP53	151	COSM3378358	SAM24282511	P151S(1)	P151	S:10|H:7|T:4|R:4|A:4|F:1	30	hnsc:5|ov:3|coadread:3|brca:3|ucs:2|paad:2|lihc:2|ucec:1|stad:1|skcm:1|mmyl:1|lusc:1|luad:1|lgg:1|esca:1|blca:1|acyc:1
TP53	163	COSM1522499	SAM19363463	Y163H(1)	Y163	C:27|N:4|H:4|D:2|*:1	38	hnsc:8|ov:7|luad:5|brca:4|lusc:3|lihc:2|esca:2|ucs:1|skcm:1|paad:1|lusm:1|lgg:1|hgg:1|coadread:1
TP53	173	COSM99638	SAM17856208, SAM24282491, SAM24282540	V173L(1), V173M(2)	V173	L:15|M:12|G:2|A:2|E:1	32	hnsc:7|brca:4|luad:3|lgg:3|stad:2|paad:2|ov:2|coadread:2|ucec:1|skcm:1|lusm:1|lihc:1|hgg:1|esca:1|acc:1
TP53	175	COSM3355994	HITS95728, HITS95764, SAM18297263, SAM24282464, SAM24282465, SAM24282466, SAM24282517, SAM22709800	R175H(7), R175G(1)	R175	H:143|G:7|C:4	154	coadread:36|brca:18|ov:16|hnsc:16|esca:12|stad:11|paad:9|gbm:7|lgg:4|blca:4|prad:3|lusc:3|luad:3|ucs:2|ucec:2|hgg:2|skcm:1|npc:1|mbl:1|lihc:1|gbc:1|cll:1
TP53	176	COSM179823	SAM24282461	C176*(1)	C176	F:26|Y:21|S:3|G:2|*:2|W:1|R:1|C:1	57	ov:10|hnsc:6|coadread:6|brca:6|stad:5|esca:5|paad:4|luad:4|lgg:4|lusc:2|prad:1|lihc:1|laml:1|kich:1|blca:1
TP53	193	COSM3820719	SAM24282493	H193R(1)	H193	R:32|Y:13|L:11|P:7|D:2|N:1	66	brca:13|hnsc:9|ov:8|luad:5|lusc:4|lihc:4|lgg:4|ucs:3|esca:3|ucec:2|paad:2|stad:1|prad:1|lusm:1|laml:1|kirp:1|hgg:1|coadread:1|cll:1|blca:1
TP53	194	COSM117650	SAM19363450, SAM24282491	L194R(2)	L194	R:15|H:3|F:3|P:2	23	brca:6|ov:3|luad:3|hnsc:2|coadread:2|blca:2|paad:1|lihc:1|lgg:1|gbm:1|cesc:1
TP53	195	COSM1738252	SAM24282463	I195N(1)	I195	T:25|F:11|N:5|S:2|M:2	45	ov:11|brca:7|hnsc:4|coadread:4|lihc:3|lgg:3|mmyl:2|gbm:2|esca:2|ucs:1|stad:1|paad:1|lusc:1|luad:1|laml:1|cll:1
TP53	205	COSM1159831	SAM17856223	Y205H(1)	Y205	C:19|F:3|S:2|N:2|H:2|D:2|*:1	31	luad:5|lihc:4|coadread:4|paad:2|ov:2|hnsc:2|esca:2|brca:2|ucs:1|ucec:1|mmyl:1|lymbc:1|lusc:1|lgg:1|kich:1|gbm:1
TP53	213	COSM3403265	SAM24282513, SAM24282549	R213Q(2)	R213	*:86|Q:8|L:7|P:1|G:1	103	coadread:16|hnsc:14|esca:9|brca:9|skcm:8|stad:6|luad:5|paad:4|ov:4|lusc:4|lihc:4|ucec:3|kich:3|lgg:2|gbm:2|cscc:2|blca:2|ucs:1|prad:1|npc:1|kirc:1|acyc:1|acc:1
TP53	220	COSM1644277	SAM24282470	Y220C(1)	Y220	C:63|S:4|H:2|N:1|D:1	71	ov:13|brca:11|lgg:8|hnsc:7|lihc:5|paad:4|gbm:4|ucec:3|luad:3|stad:2|lusc:2|coadread:2|ucs:1|skcm:1|prad:1|lusm:1|kirp:1|kich:1|blca:1
TP53	234	COSM3388193	SAM24282529	Y234C(1)	Y234	C:23|S:2|H:2|*:2|N:1|D:1	31	ov:5|brca:5|lusc:3|hnsc:3|gbm:3|stad:2|lihc:2|esca:2|prad:1|paad:1|lusm:1|coadread:1|blca:1|acc:1
TP53	238	COSM179813	SAM24282522	C238Y(1)	C238	Y:15|F:12|S:3|R:3|G:1	34	ov:4|gbm:4|brca:4|hnsc:3|coadread:3|ucs:2|ucec:2|paad:2|esca:2|stad:1|mmyl:1|luad:1|lihc:1|lgg:1|cll:1|cesc:1|blca:1
TP53	241	COSM1230111	SAM17856211, SAM19363447, SAM24282458	S241Y(1), S241C(2)	S241	F:19|Y:10|C:6|P:3|A:2	40	ov:7|skcm:5|ucs:3|ucec:3|luad:2|hgg:2|gbm:2|gbc:2|brca:2|blca:2|paad:1|lymbc:1|lgg:1|kirp:1|kirc:1|kich:1|hnsc:1|esca:1|cscc:1|coadread:1
TP53	245	COSM3388189	SAM19363432, HITS95755	G245D(1), G245S(1)	G245	S:46|D:22|V:16|C:9|R:2|A:2	97	hnsc:14|ov:13|coadread:12|luad:11|paad:8|stad:6|esca:6|prad:5|brca:5|lusc:4|lgg:4|gbm:3|lihc:2|blca:2|ucs:1|hgg:1
TP53	248	COSM99020	SAM17955177	R248Q(1)	R248	Q:108|W:90|L:11|P:5|G:2	216	coadread:34|hnsc:22|ov:19|gbm:13|esca:13|stad:11|paad:11|blca:11|luad:10|lgg:10|ucec:9|brca:9|ucs:7|cscc:7|skcm:5|prad:5|lihc:5|hgg:5|lusc:4|mmyl:1|mds:1|mbl:1|lusm:1|laml:1|cll:1
TP53	273	COSM1645335	SAM17955175, SAM24282532, SAM24282541	R273H(1), R273C(2)	R273	C:119|H:103|L:22|S:5|P:4	253	lgg:47|coadread:30|ov:25|brca:20|stad:19|hnsc:19|luad:16|esca:14|paad:12|ucec:9|gbm:7|lusc:6|ucs:4|prad:4|hgg:4|lusm:3|lihc:3|cll:3|blca:3|skcm:1|mmyl:1|mbl:1|laml:1|acc:1
TP53	280	COSM1659144	SAM24282471, SAM24282510, SAM24282532, SAM24282547, SAM24282493	R280K(4), R280I(1)	R280	K:15|T:10|G:6|I:5|S:4|*:1	41	hnsc:7|blca:7|luad:5|brca:4|lgg:3|skcm:2|ov:2|lihc:2|ucs:1|stad:1|npc:1|lusm:1|lusc:1|laml:1|esca:1|cscc:1|cesc:1
TP53	281	COSM1640824	SAM24282507	D281G(1)	D281	Y:8|N:7|V:4|E:4|H:2|D:2|P:1|G:1|A:1	30	luad:6|ov:4|gbm:3|brca:3|ucs:1|ucec:1|stad:1|skcm:1|paad:1|nbl:1|mmyl:1|lusc:1|lihc:1|kirc:1|hnsc:1|cscc:1|cll:1|blca:1
TP53	282	COSM1636702	SAM17856202	R282W(1)	R282	W:83|G:4|Q:2|R:1|P:1	91	coadread:21|hnsc:14|stad:9|paad:9|esca:7|ov:6|gbm:5|lgg:4|lusc:3|luad:3|skcm:2|ucec:1|prad:1|lymbc:1|lihc:1|kich:1|cscc:1|brca:1|blca:1
TP53	286	COSM10726	SAM24282539	E286K(1)	E286	K:17|*:7|G:4|Q:3|V:1|A:1	33	luad:6|brca:5|stad:3|hnsc:3|skcm:2|lusm:2|lihc:2|cscc:2|coadread:2|paad:1|ov:1|lgg:1|laml:1|esca:1|blca:1
TP53	331	COSM11354	SAM24282534, SAM24282537	Q331*(2)	Q331_splice		23	ov:7|brca:4|luad:3|coadread:3|hnsc:2|paad:1|lusc:1|lihc:1|cll:1
XPO1	571	COSM96797	SAM17955162	E571K(1)	E571	K:12|V:1|A:1	14	cll:7|ucec:2|coadread:2|brca:2|prad:1
