# Supplementary material for: Integrated genomic analysis reveals mutated ELF3 as a potential gallbladder cancer vaccine candidate
Source: Nat Commun. 2020 Aug 24;11:4225. doi: 10.1038/s41467-020-17880-4 (PMC7445288; doi:10.1038/s41467-020-17880-4)
Supplement: Supplementary file 14 — Supplementary Data 12 [file 41467_2020_17880_MOESM14_ESM.xlsx]

## Sheet: TCR clonal expansion
Supplementary Data 12 - TCR clonal expansion assessment
CDR3 Sequence	ELF3/Y19fs WT (% of Total CDR3 sequences detected)	ELF3/Y19FS MUT (% of Total CDR3 sequences detected)	DMSO (% of Total CDR3 sequences detected)
CASSVWGSTEAFF	0	21.3301	0
CASSKVGGPSAGELFF	0	12.1929	0
CSASGGVGYTF	0	8.02876	0.046218
CASTPGSDRVDYEQYF	0	5.76693	0.010271
CASSLTSQGLSEAFF	0.036552	3.18304	0.415961
CASSLSASASSYNEQFF	0.407289	1.41177	0.559749
CASARGANYEQYF	0	1.18709	0
CASSLGRPANTEAFF	0	1.07475	0
CASSWGTGSDLNYGYTF	0	0.954913	0
CASIPTEDYQETQYF	0	0.831336	0
CATINLRGGESYGYTF	0	0.677801	0
CASSLVGTQTRETQYF	0	0.617885	0
CASSFITGTNEQFF	0.005222	0.606651	0.005135
CASSPSDRAINYGYTF	0	0.565458	0
CASSLTSNEQFF	0.527388	0.546735	0.005135
CASSPIGGGEQYF	0	0.5355	0
CASSLARGRLDSGNTIYF	8.64185	0.471839	0.929492
CASSFSPKNEQFF	0.475171	0.389455	1.15031
CASSLFTANTGELFF	0	0.37822	0
CASSWAAGTGELFF	0.015665	0.329539	0.015406
CASSLALGSSSYEQYF	0	0.310815	0
CSAAGPAGGVYEQYF	0	0.30707	0
CASSDYTGELFF	0.381181	0.292091	0.559749
CASSISPASTDTQYF	0.334186	0.280857	0.857598
CASSFESGYEQYF	0.318521	0.262133	0.513532
CSATTGLHQPQHF	0	0.250899	0
CASSHPGTPPILWTEAFF	0	0.23592	0
CASKGLAGSSYNEQFF	0.234975	0.22843	0.338931
CASSGGEGEDEAFF	0.046995	0.22843	0.025677
CASSQVRGTEAFF	0.229753	0.22843	0.708674
CSAFVDRSGTHEQYF	0.005222	0.194727	0
CASSRATDTQYF	0.182758	0.187238	0.390284
CASSLGLAGAEQYF	0	0.183493	0
CASSWGGIYEQYF	0.146206	0.134811	0.261901
CASSEPIQGNEQFF	0	0.127322	0
CASSPRQSKETQYF	0	0.108598	0.005135
CASSYRVAGPPYNEQFF	0	0.101108	0
CASSYYGLNEQFF	0.010443	0.089874	0.010271
CASSATGGYYEQYF	0.083547	0.089874	0.123248
CASSLSNQDTDTQYF	0	0.089874	0
CASSLHGGYEQYF	0	0.086129	0
CASSPQWTVGTDTQYF	0	0.082385	0.071894
CASSQRTGREAFF	0.109655	0.082385	0.16433
CASSLEGQGHGYTF	0.182758	0.082385	0.395419
CASSPSPGGPYGYTF	0.06266	0.07864	0.092436
CASKTGSGELFF	0.06266	0.07115	0.071894
CASSLRQGTYEQYF	0.020887	0.067406	0.020541
CASSELSGRGEQFF	0	0.063661	0
CASSFGGGDEQYF	8.54264	0.063661	0.0873
CAIARPSSQHF	0.109655	0.059916	0.107842
CASSQRAGGRSGNTIYF	0.036552	0.059916	0.082165
CATSRGQGVDYTF	0.03133	0.056171	0.082165
CASRDRYNEQFF	0.03133	0.052427	0.041083
CASSPAGGWAYGYTF	0	0.052427	0
CASSWDGSGSLYEQYF	0.041773	0.052427	0.010271
CASSLGGLGNQPQHF	0.172315	0.052427	0.148924
CASSSWTGGPEAFF	0	0.048682	0.005135
CASSPGTGNEAFF	0.03133	0.048682	0.051353
CASSFEGDQPQHF	0.114877	0.048682	0.169465
CASSFRLLAGPYNEQFF	0	0.048682	0
CASSQEVAGPHEQYF	0.010443	0.048682	0.025677
CASSQDSGGNTEAFF	0.06266	0.048682	0.092436
CASSLEYSRRQPQHF	0	0.048682	0
CASSKEVGSEKLFF	0.015665	0.044937	0.005135
CASSFAGGNTIYF	0	0.044937	0
CASRTRSGGYGYTF	0.073103	0.044937	0.128383
CASSLAAFSNQPQHF	0.005222	0.044937	0
CAWKGETQYF	0.015665	0.044937	0.041083
CASSFRTSGMSYEQYF	0.041773	0.041192	0.035947
CASSEWSSYEQYF	0.052217	0.041192	0.051353
CASSPSSGNTIYF	0.198423	0.041192	0.092436
CASGRQGAYEQYF	0.041773	0.041192	0.092436
CASSVGLSYEQYF	0.010443	0.041192	0.066759
CASSLTDSTYNSPLHF	0.057438	0.041192	0.128383
CASSLDLRDVQYF	0.041773	0.041192	0.041083
CASSLGGDEQYF	0.057438	0.037448	0.035947
CASSEWDGYEQYF	0.03133	0.037448	0.041083
CASSWDFKALHF	0	0.037448	0
CASSPHRNTEAFF	0.015665	0.037448	0.056488
CSVAQPGHEQFF	0	0.037448	0
CASSGGGDTEAFF	0	0.033703	0
CATSRGRTGINQPQHF	0	0.033703	0.005135
CASTEGQSIFGRGELFF	0.057438	0.033703	0.123248
CASSLTGAGDEQYF	0.03133	0.033703	0.066759
CASSEEKAIFYGYTF	0	0.033703	0
CASSLTLGTPYEQYF	0	0.029958	0
CASSPAAGVQPQHF	0	0.029958	0.005135
CASSSDSYEQYF	0.005222	0.029958	0.005135
CATSDPFDPGELFF	0.06266	0.029958	0.041083
CASSLGEGPQFF	0.020887	0.029958	0.010271
CASSARQGEGAFF	0	0.029958	0
CARKGFLRLGYTF	0	0.029958	0
CSVVLGYEQYF	0	0.029958	0.046218
CASSFPLAGAKNIQYF	0.046995	0.029958	0.092436
CASRLNSLNEQFF	0.099212	0.029958	0.128383
CASSETSGEQTQYF	0.010443	0.029958	0.015406
CASSQDSRASGNTIYF	0.005222	0.026213	0.015406
CASSTVPGQMYGYTF	0.026108	0.026213	0.041083
CASSPLGSGNTIYF	0	0.026213	0
CASSHPNRGVDEQFF	0.010443	0.026213	0.061624
CSARVEGGPYNEQFF	0.036552	0.026213	0.061624
CASSRVGNEQFF	0.036552	0.026213	0.015406
CATSGHRLPRDTQYF	0	0.026213	0
CASSYFAGTGGSPLHF	0	0.026213	0
CAISEMLAWVDQRSSYNEQFF	0.046995	0.026213	0.035947
CASSLVGVSWGYTF	0	0.026213	0
CASSRGQIMNTEAFF	0	0.026213	0
CASSRRETGELFF	0	0.026213	0
CASSYGGVYEQYF	0.020887	0.026213	0.061624
CASSPARNTEAFF	0.015665	0.026213	0.046218
CASSRGTGGHEQYF	0	0.026213	0
CASSERLSDYLFGYTF	0	0.026213	0.010271
CASTLDFRAGEQYF	0.010443	0.026213	0.025677
CASSSSYEQYF	0.005222	0.022469	0.005135
CASSPLRRGAQGGYTF	0	0.022469	0
CASSLGPLAGSSYEQYF	0	0.022469	0
CASSFGQSGEQYF	0.005222	0.022469	0
CASRSGTTIYEQYF	0.005222	0.022469	0.035947
CATSDWPDSYGYTF	0.067882	0.022469	0.015406
CASRRTGADTQYF	0	0.022469	0
CASSLSSGAGTYNSPLHF	0.015665	0.022469	0.035947
CASSPGTGFVRPQHF	0.036552	0.022469	0.07703
CASSVDSRAAAGYTF	0.026108	0.022469	0.025677
CASSTRWQGGTEAFF	0.005222	0.022469	0
CASSQDPGQGTSYNSPLHF	0	0.022469	0
CASMDHKGLAYEQYF	0	0.022469	0
CASSQVLAGDYEQYF	0	0.022469	0
CASSELSLAIYGYTF	0	0.022469	0.010271
CASSFRGGLEQYF	0	0.022469	0.010271
CSARDPASGGKGEQFF	0.010443	0.022469	0.020541
CASSLGGLSYEQYF	0.041773	0.022469	0.082165
CASSHNTEAFF	0.005222	0.022469	0
CSVEEEGSRAQYF	0.046995	0.022469	0.190007
CASSLGTGEGHIQYF	0	0.022469	0.010271
CASSSNGGTGELFF	0	0.022469	0
CASSWTGTSGESTDTQYF	0.010443	0.022469	0.005135
CASSLAFGGGNIQYF	0.015665	0.022469	0.07703
CASGDRGNQPQHF	0	0.022469	0
CASSYEGNSPLHF	0.020887	0.022469	0.005135
CASSQTTSSYNEQFF	0.036552	0.022469	0.056488
CASSLTGPGSYGYTF	0.046995	0.022469	0.051353
CASSHTGLDQPQHF	0	0.018724	0.056488
CASSPRDRGLTGELFF	0	0.018724	0
CASSEYGQGAGPLHF	0	0.018724	0.005135
CSARASRGTEAFF	0	0.018724	0
CASSVAGLADYGYTF	0.026108	0.018724	0.005135
CASSLHRTPPVGNYGYTF	0	0.018724	0.005135
CASSFQLPMSYNEQFF	0.010443	0.018724	0.005135
CASSRGQGLAYEQYF	0	0.018724	0
CASSQEVTGGNTIYF	0.020887	0.018724	0.005135
CASSLAGAGGMGTEAFF	0	0.018724	0
CASSQDSSSGNTIYF	0	0.018724	0
CASSRQGGYGYTF	0	0.018724	0
CASSPSHDSSYNEQFF	0.005222	0.018724	0.010271
CATSRVAGETQYF	0.020887	0.018724	0.066759
CASSRDGGNQPQHF	0.020887	0.018724	0.030812
CASSGGLGQGVSPLHF	0	0.018724	0
CASSQVRGYEQYF	0.046995	0.018724	0.056488
CASSRGGDTEAFF	0.036552	0.018724	0.030812
CASSRDRGLMPQHF	0	0.018724	0
CASSPYDRVSQPQHF	0.005222	0.018724	0.030812
CASSQGWVWRGVYEQYF	0	0.018724	0
CASSLEPGQPQHF	0.073103	0.018724	0.056488
CASRTGTGNYGYTF	0.046995	0.018724	0.005135
CASSSTGAYEQYF	0	0.018724	0
CASSSEANYGYTF	0.026108	0.018724	0.020541
CASSLGGGAGGSYNEQFF	0.015665	0.018724	0.128383
CASSFDRDHLSSYNEQFF	0	0.018724	0
CASTGQGIHEQFF	0.010443	0.018724	0.025677
CASSLEGVMYETQYF	0.026108	0.018724	0.020541
CAWRRGTYEQYF	0	0.018724	0.015406
CASSLGASYEQYF	0.03133	0.018724	0.066759
CASSQDRGYTQYF	0.010443	0.018724	0.041083
CASSSGGREPSHAF	0.005222	0.018724	0.051353
CASSQVAGGLPYEQYF	0	0.018724	0
CASSYSGGPNTEAFF	0.010443	0.018724	0.041083
CSVRSGSTGETQYF	0.015665	0.018724	0.025677
CASSLTGGSYEQYF	0	0.018724	0.010271
CASSSYPLTLNSPLHF	0.015665	0.018724	0.066759
CASSLSSGNTIYF	0.010443	0.014979	0.041083
CASSPGVGGNQPQHF	0	0.014979	0
CASSLLDTNTEAFF	0	0.014979	0
CASSLEGTDTQYF	0.020887	0.014979	0.035947
CASSSLDGSSYNEQFF	0.015665	0.014979	0.010271
CASSFGYMGGTGELFF	0	0.014979	0
CASSPLTGFTEAFF	0	0.014979	0
CASSEVVGWELFF	0	0.014979	0
CASSDQGARGYTF	0	0.014979	0
CASADRGPGELFF	0	0.014979	0
CASSGPTGLSNQPQHF	0	0.014979	0
CASSFSPAALYNEQFF	0.020887	0.014979	0.020541
CSARGGRSSYEQYF	0	0.014979	0
CASSVAVWGDTQYF	0.020887	0.014979	0.030812
CASSYSLKRTVDEETQYF	0.020887	0.014979	0.035947
CASSYKVVLGSNTGELFF	0	0.014979	0
CSARALYSNQPQHF	0.020887	0.014979	0.015406
CASSLRDTYNEQFF	0.026108	0.014979	0.020541
CASSLWSTCYARRGAVF	0	0.014979	0.005135
CASSAGQGTNTEAFF	0	0.014979	0
CAISESQGAGYTF	0	0.014979	0
CARNRPHGYTF	0	0.014979	0
CASSRKSAALLYEQYF	0	0.014979	0
CASSSGGANTGELFF	0.005222	0.014979	0
CASSQVRDRGGVRYGYTF	0	0.014979	0
CASSSEQGVYEQYF	0.005222	0.014979	0
CASSRHRGWNTGELFF	0	0.014979	0
CSARGLVDYEQYF	0.005222	0.014979	0.005135
CASSIQQGAPYGYTF	0.005222	0.014979	0.035947
CASSEYRGVSEQYF	0.005222	0.014979	0.010271
CASSQDLDSRNEQFF	0	0.014979	0.005135
CASGRTVNYGYTF	0.005222	0.014979	0
CASRVTGQNAEAFF	0.03133	0.014979	0.020541
CATSRGSGGATVLIREETQYF	0.020887	0.014979	0.097571
CASSLHGRGAYNYGYTF	0	0.014979	0
CASSLEGQVNYGYTF	0	0.014979	0
CASSQGESSGSLNTGELFF	0.005222	0.014979	0.015406
CASSETENYGYTF	0	0.014979	0
CSARGWGMNTEAFF	0	0.014979	0
CASSQERTVSEAFF	0.005222	0.014979	0
CASSPWTVHSGNTIYF	0.005222	0.014979	0
CATRTRGTEAFF	0.005222	0.014979	0.020541
CAWSGDRRGGYTF	0.010443	0.014979	0.030812
CASSFTGTGVYGYTF	0.005222	0.014979	0.015406
CASSSRDSGGYTF	0	0.014979	0
CASSYSMGGSPLHF	0.010443	0.014979	0.051353
CASTSFLRTGVSEQYF	0.005222	0.014979	0.015406
CASSPQGGYGYTF	0	0.014979	0.005135
CASSGTVRIGEQYF	0.005222	0.014979	0.005135
CSVAPSGGDEQFF	0	0.014979	0.005135
CASSVVFSYEQYF	0	0.014979	0
CASSFTGTNYGYTF	0	0.014979	0
CASSLGQNIGYTF	0	0.014979	0.005135
CASSARDLKTEAFF	0	0.014979	0.020541
CASSPYSYEQYF	0.03133	0.014979	0
CASSLDQETQYF	0	0.014979	0
CASSSLAGGRTGELFF	0.005222	0.014979	0.061624
CASSPRGQGAYEQYF	0.046995	0.014979	0.051353
CASNVGRGEKLFF	0.005222	0.014979	0.005135
CASSLATGVFYEQYF	0	0.014979	0
CASSFGTGKYYGYTF	0	0.014979	0
CASSQADSSYEQYF	0.005222	0.014979	0
CASSPTGTSGNTGELFF	0.015665	0.014979	0.041083
CASSLTITTNLYGYTF	0	0.014979	0
CASSPPGQGSGGYTF	0	0.014979	0.005135
CASSQVMWGDRPYEQYF	0	0.014979	0
CASSSLAGVTGELFF	0.020887	0.014979	0
CASSRGLAGGRRRRELFF	0.005222	0.014979	0.015406
CASSQLRGSPEKGQPQHF	0	0.014979	0
CATSDPGGGGRQPQHF	0	0.014979	0.010271
CASTLWGTSGQNEQFF	0	0.014979	0
CSARTSGSDYEQYF	0.005222	0.014979	0.005135
CASSSSPGNEQFF	0	0.014979	0.005135
CASSLSSAQETQYF	0.010443	0.014979	0.025677
CASSFASGTYEQYF	0.005222	0.014979	0.020541
CASSLSSGANVLTF	0.005222	0.014979	0.025677
CASKEPTNTEAFF	0	0.014979	0
CASSNRQGSNQPQHF	0	0.014979	0.010271
CASSDSERVSYNEQFF	0.010443	0.014979	0.005135
CASSAVGGYTF	0	0.014979	0
CASSRGGHYEQYF	0	0.014979	0
CASSDERGGTNTGELFF	0	0.014979	0
CASGAEFNGYTF	0	0.014979	0
CASSQALFSGTDTQYF	0.015665	0.014979	0.015406
CASSPLEGRISGYTF	0	0.014979	0
CASSRDTTDTQYF	0	0.014979	0
CASSEGPQREQYF	0.005222	0.014979	0.015406
CASSGTSGTKPYNEQFF	0.041773	0.014979	0.046218
CASSQGTSAQGEQFF	0	0.014979	0.005135
CASSLEDHEQFF	0.010443	0.014979	0.005135
CASSPETSEHF	0	0.014979	0.015406
CASSGASGRSAGGQFF	0	0.014979	0
CSARASSELNEQFF	0.005222	0.014979	0.010271
CASSLARANLYEQYF	0	0.014979	0
CASSPVAGSTDTQYF	0.026108	0.014979	0.010271
CATSVRDGYTF	0.005222	0.014979	0.005135
CATSDLSAGGLYNEQFF	0.020887	0.014979	0.025677
CASSQSPTQDGTYEQYF	0.005222	0.014979	0.020541
CASSEDGTFVAQYF	0	0.014979	0.041083
CASSSQGATGELFF	0	0.014979	0
CSAHTEAFF	0	0.014979	0
CASSYRPGAGYTF	0	0.011234	0
CASSLAGDSPIEGYTF	0.03133	0.011234	0.035947
CASSFRDRGYEQYF	0	0.011234	0
CASSPNTEAFF	0	0.011234	0
CASSVGAGNYGYTF	0	0.011234	0.005135
CASSVQGVENTIYF	0	0.011234	0
CASSLPLGGRRYEQYF	0	0.011234	0
CASSPDSLYEQYF	0	0.011234	0
CASSYRQIHYF	0	0.011234	0
CASSSLEEETQYF	0.005222	0.011234	0.005135
CASSPTSGSRNEQFF	0	0.011234	0
CASSLGSNEQYF	0	0.011234	0
CASSPRVGSYGYTF	0	0.011234	0
CASSPDPGGRNYEQYF	0	0.011234	0
CASSPLAGGPNEQFF	0.041773	0.011234	0.025677
CASSPSGSHGYTF	0	0.011234	0
CASSLLKPSGRPGANVLTF	0	0.011234	0
CASRTGLMNTEAFF	0	0.011234	0
CASSLSGMGNEQFF	0	0.011234	0
CASSLYSNTEAFF	0	0.011234	0
CASSLGDTQYF	0.010443	0.011234	0
CASSLASSSYEQYF	0	0.011234	0
CASSYGPNTGELFF	0	0.011234	0
CASSLAGGEQYF	0.005222	0.011234	0
CASSCGYGYTF	0	0.011234	0
CAGQNGVNTEAFF	0	0.011234	0
CASTKGASETQYF	0	0.011234	0
CASSTGQTTGELFF	0	0.011234	0
CAISDAGGLVDEQFF	0	0.011234	0
CASSPLRQVYGYTF	0	0.011234	0
CASSLGGASDTQYF	0.010443	0.011234	0.025677
CSARDGYTF	0	0.011234	0
CASRNSKSTDTQYF	0	0.011234	0
CASSPYEQYF	0	0.011234	0.005135
CSVAARAWNTEAFF	0	0.011234	0
CASSLDGQGRGGYTF	0	0.011234	0
CASSLWGQETQYF	0	0.011234	0.005135
CASSLGGHTEAFF	0	0.011234	0.041083
CASSLGQGYEQYF	0	0.011234	0.015406
CASSPTGPEQYF	0	0.011234	0
CASSYSSAGYGYTF	0	0.011234	0
CASSLDGTGSDTQYF	0	0.011234	0.015406
CASTDTGNTEAFF	0	0.011234	0
CASSLGGWSNQPQHF	0	0.011234	0
CASRPGTGASYEQYF	0	0.011234	0
CASSLNGRTSTDTQYF	0	0.011234	0
CASSFGINYGYTF	0	0.011234	0
CASSYVRGPYEQYF	0.010443	0.011234	0
CASSTSGREQYF	0.005222	0.011234	0.010271
CASSYGRGYTF	0	0.011234	0
CASSQGGQSYEQYF	0.015665	0.011234	0.051353
CSVVPDSRNYEQYF	0.005222	0.011234	0.056488
CASSLRQGNQPQHF	0	0.011234	0.005135
CASSLGLYNEQFF	0	0.011234	0
CASSSRSVTGSGYTF	0	0.011234	0.010271
CASSYAGQYYGYTF	0.010443	0.011234	0.005135
CASSFNQDEQYF	0	0.011234	0
RASSLFSEAFF	0	0.011234	0
CSADGESGYEQYF	0	0.011234	0
CAISAGPTGELFF	0	0.011234	0
CASSPPGGFNYGYTF	0	0.011234	0
CASSTQGANYGYTF	0	0.011234	0
CASSRQGASEQYF	0	0.011234	0
CASSLLLAHSAYNEQFF	0	0.011234	0
CASSADRPTNEKLFF	0	0.011234	0.025677
CASSLDTNEQFF	0	0.011234	0
CASSFGQGAQFF	0	0.011234	0
CASSFPGAEQYF	0.005222	0.011234	0
CASSLGYGDRGQPNLYNEQFF	0	0.011234	0
CASSLAPGGYNEQFF	0	0.011234	0
CASSFARNYGYTF	0	0.011234	0
CASSLEPQAAIRTGELFF	0	0.011234	0
CASRGVGGLYGYTF	0	0.011234	0
CASGGVETQYF	0	0.011234	0
CASSPPGTDTQYF	0.010443	0.011234	0.005135
CASSGTGVEKLFF	0	0.011234	0
CATSRVVDAGGEQYF	0	0.011234	0
CASSPGQNSYEQYF	0	0.011234	0
CASSYLGQVYSYEQYF	0	0.011234	0
CASSYGGYNEQFF	0	0.011234	0
CASSFGTNTEAFF	0	0.011234	0
CASNTPPRDRAAFF	0	0.011234	0
CSAGRTSGGKETQYF	0	0.011234	0
CATSDQEHPYGYTF	0	0.011234	0
CSAQHPGVAYNEQFF	0	0.011234	0
CASSRPYNEQFF	0.005222	0.011234	0.010271
CASSEWGGGNQPQHF	0	0.011234	0
CASGGSVPEQYF	0	0.011234	0.025677
CASSQSTGGVTGYTF	0.010443	0.011234	0.030812
CASSPYMGPTEAFF	0	0.011234	0
CASSLDKDPNIF	0.036552	0.011234	0.005135
CSARDRPSSYEQYF	0	0.011234	0.005135
CASSIDREPGNTIYF	0	0.011234	0
CSATEDNNQPQHF	0	0.011234	0
CASSFRKTSGRVVPYEQYF	0	0.011234	0
CASSLMSQWETQYF	0	0.011234	0
CASFPGGTQPQHF	0	0.011234	0.010271
CASSQDASTGYGYTF	0	0.011234	0.030812
CASSKAGDRDTQYF	0	0.011234	0.010271
CASSLQGGGELFF	0	0.011234	0
CASSLSGFRTEAFF	0	0.011234	0
CATSDRRQGINEQYF	0	0.011234	0.010271
CASSLVRYNEQFF	0.015665	0.011234	0
CASSTRASYEQYF	0	0.011234	0
CSVSGGSEQFF	0	0.011234	0.010271
CSAKDANTGELFF	0	0.011234	0
CASSGTFGDGYTF	0.005222	0.011234	0.020541
CASSYPRTVLHF	0	0.011234	0
CASSVRQGGNEQFF	0	0.011234	0.005135
CSVVKGSYEQYF	0	0.011234	0.015406
CASSPAVVGSLTRGYTF	0	0.011234	0
CATAVGDSYEQYF	0.015665	0.011234	0.066759
CASSETLRDEQFF	0	0.011234	0.010271
CASSGQGIHESYNEQFF	0.005222	0.011234	0.020541
CASSLRQGYEQYF	0	0.011234	0
CASSVHREGYTF	0	0.011234	0
CASSDTFSSYNEQFF	0	0.011234	0.015406
CASSLGSSPLLNGYTF	0.026108	0.011234	0.030812
CASSPRRQGGSYEQYF	0	0.011234	0
CASSLGVFYEQYF	0.005222	0.011234	0.041083
CASSYQAGRTEAFF	0	0.011234	0.010271
CATNTGGGYTF	0.020887	0.011234	0.020541
CASSRPRVGNEKLFF	0	0.011234	0
CASSRGTPEHGNQPQHF	0	0.011234	0
CSAPDPRAYSNQPQHF	0	0.011234	0
CASSQTRDSVGELFF	0	0.011234	0
CASSQGQSYEQYF	0.005222	0.011234	0
CASSWDKAYEQYF	0.015665	0.011234	0.041083
CAISVIGTGGYEQYF	0	0.011234	0
CSARDRGGRGTEAFF	0.005222	0.011234	0.020541
CASSEVETGGAEQYF	0.005222	0.011234	0
CASSSTGRQGAWGELFF	0	0.011234	0
CASSLRQGGYTF	0	0.011234	0
CASSLDRTRTNEKLFF	0.005222	0.011234	0.010271
CASSEEGDSNYGYTF	0.005222	0.011234	0.010271
CASSQVRRGTGPPYEQYF	0	0.011234	0
CASSPSWSSYEQYF	0	0.011234	0
CASIRTRGAGGETQYF	0	0.011234	0
CASSLEGAGAYEQYF	0.015665	0.011234	0.020541
CASTKGIEQYF	0	0.011234	0.005135
CASSTGQGNLNEQFF	0	0.011234	0.005135
CASSPPLGWQSSTGELFF	0.010443	0.011234	0.020541
CASSYSGSNQPQHF	0.005222	0.011234	0.025677
CSASDMWTGTNYGYTF	0.005222	0.011234	0.010271
CASSLGEHQPQHF	0.020887	0.011234	0
CASRDSPHGYTF	0	0.011234	0
CSARETGGWYGYTF	0	0.011234	0.005135
CASSSQGRYGYTF	0	0.011234	0
CASRQGPYTGELFF	0.015665	0.011234	0
CASQASQNTGELFF	0	0.011234	0.005135
CASSSSGRAGTGELFF	0	0.011234	0.005135
CSARDPGRSYNEQFF	0	0.011234	0
CASSPTGISNQPQHF	0	0.011234	0.010271
CASSFSGRAHEQYF	0	0.011234	0
CSAPRGDYNEQFF	0	0.011234	0
CASSPSGSPHEQYF	0	0.011234	0
CASSYQTGSAYEQYF	0.005222	0.011234	0
CASDQLRTVANTEAFF	0	0.011234	0.005135
CASSVRGKGYNEQFF	0	0.011234	0
CASSPLDREGDEQYF	0	0.011234	0.005135
CASSTRTGGYNIQYF	0	0.011234	0
CASSPTGEIYGYTF	0	0.011234	0
CASSPAGAGEQYF	0	0.011234	0
CSVEEEGTYEQYF	0	0.011234	0.010271
CASSSRTVPNQPQHF	0	0.011234	0.005135
CASSLAVLIEAFF	0	0.011234	0
CSARDRRWGPSYEQYF	0	0.011234	0
CASSEAFGDTYGYTF	0.005222	0.011234	0
CASSPINLSGNTIYF	0	0.011234	0
CSAAQVPNSEQYF	0.015665	0.011234	0.010271
CASSPLKGKGTEAFF	0	0.011234	0
CASLHRDYGYTF	0.015665	0.011234	0
CASSQGRRESGEQYF	0.005222	0.011234	0.025677
CASSQPGLAGENEQFF	0	0.011234	0.020541
CASSAGSETEAFF	0.005222	0.011234	0.005135
CASSPRQGENYGYTF	0	0.011234	0
CASSPNRNTEAFF	0.010443	0.011234	0.020541
CSARGEREGYYEQYF	0	0.011234	0
CASSPYWDRGIEQYF	0	0.011234	0
CASRLARGAHNEQFF	0	0.011234	0.005135
CATSDYYGYTF	0.073103	0.011234	0.0873
CASSLSGGSPGINQPQHF	0	0.011234	0
CASSFVQGTSTNEKLFF	0	0.011234	0.005135
CASSIQGNYGYTF	0	0.011234	0
CASSQDITHHEQFF	0	0.011234	0
CASSFLGSYSNQPQHF	0.015665	0.011234	0.015406
CASSLIGVSSYNEQFF	0.03133	0.011234	0.010271
CASMGGARDGYTF	0.020887	0.011234	0.025677
CASSLPGQGWTEAFF	0	0.011234	0
CASSYTSGGGLQPQHF	0	0.011234	0
CASSIQRNTGELFF	0	0.011234	0
CSVRISSGRANIQYF	0.005222	0.011234	0.005135
CASSTGGAGTEAFF	0	0.011234	0
CATSREGRNTEAFF	0	0.011234	0.005135
CASSYGRGRRTEAFF	0	0.011234	0
CASSSPGESYEQYF	0	0.011234	0
CAWTGGYYGYTF	0	0.011234	0
CASTLLGSYGYTF	0	0.011234	0
CASSRQVDNQPQHF	0	0.011234	0
CASSAGTGLYEQYF	0	0.011234	0
CASSQAERGPQYF	0.005222	0.011234	0
CASSPPTGMNTEAFF	0	0.011234	0
CASSTSGEAYNEQFF	0	0.011234	0.015406
CASSESSGRDEQYF	0.005222	0.011234	0.005135
CASSLDGGFDTGELFF	0	0.011234	0
CASSPRGDSYEQYF	0	0.011234	0
CASSPAAGRDEQYF	0.046995	0.011234	0.005135
CASSIDLGYSNQPQHF	0	0.011234	0.005135
CASSPEGTFF	0	0.011234	0
CASSPTRNTYEQYF	0	0.011234	0
CASSLGVNTEAFF	0	0.011234	0
CASWYPAGGPPGELFF	0.005222	0.011234	0
CASSEGSTGYEQYF	0.005222	0.011234	0.015406
CASSLEAAGLNEKLFF	0.010443	0.011234	0.005135
CASSLDGGAKHF	0	0.00749	0
CASSIGTGGISYEQYF	0	0.00749	0
CASSLNIMSGELFF	0	0.00749	0
CASSLEAQEQFF	0	0.00749	0
CASSGTEERNRYEQYF	0	0.00749	0
CSVEGGTGVPPGTDTQYF	0	0.00749	0
CASSYGSRYEQYF	0	0.00749	0
CASRRTGRSYGYTF	0	0.00749	0
CASSYRVTEAFF	0	0.00749	0
CASSLRETGLHSGNTIYF	0	0.00749	0
CASSPDSQVTFF	0.005222	0.00749	0.010271
CAWSLGGTHGYTF	0	0.00749	0
CASSARVTNTGELFF	0	0.00749	0
CASSPHFVCVF	0	0.00749	0
CASSEDRFTEAFF	0	0.00749	0.005135
CASSQGLPRQGAPHLLHGYTF	0	0.00749	0
CSAGSTALGYTF	0	0.00749	0
CASSVAGAAGNTIYF	0	0.00749	0
CASSQAGSEAFF	0	0.00749	0
CASSLEEGGYGYTF	0	0.00749	0
CATSNRDSNQPQHF	0	0.00749	0
CSARATGGQETQYF	0	0.00749	0
CASSYESWGNGYTF	0	0.00749	0
CASSLDRASGYTF	0	0.00749	0
CASSIHPGEDTEAFF	0	0.00749	0
CASSLSEVSYNEQFF	0	0.00749	0
CAWSPRTSGSYEQYF	0	0.00749	0
CASRTGGRGYGYTF	0	0.00749	0
CASSPDRAFSYEQYF	0	0.00749	0
CASSYQGGQVDGYTF	0	0.00749	0
CASSLSRYSNQPQHF	0	0.00749	0
CSVELVGFGYTF	0	0.00749	0
CASSWTGDTYTEAFF	0	0.00749	0
CASSSPGGEAIYGYTF	0	0.00749	0
CASSFRGSYEQYF	0	0.00749	0
CASSFGYQETQYF	0	0.00749	0
CSVTRANSYEQYF	0	0.00749	0
CASSVTGDTEAFF	0.005222	0.00749	0
CSARGLRDTEAFF	0	0.00749	0
CASSGTGGSSNQPQHF	0.015665	0.00749	0.015406
CSARFPDTQYF	0	0.00749	0
CASSKRDTSSYNSPLHF	0	0.00749	0
CASSYESYSGASTDTQYF	0	0.00749	0.015406
CASSQDRGNGYTF	0	0.00749	0
CAIPGAPPAGELFF	0	0.00749	0
CASSIRTGRGYTF	0	0.00749	0
CASSLGAENYGYTF	0	0.00749	0
CASRPTGFPYNEQFF	0	0.00749	0
CASSTNGQTAGNYGYTF	0.010443	0.00749	0
CASSSGRYEQYF	0	0.00749	0
CASSSTSGGYHSYEQYF	0.005222	0.00749	0.015406
CASSQVQGANTEAFF	0.005222	0.00749	0.020541
CASSQDRVSNQPQHF	0.005222	0.00749	0
CSAIRGGAPNEQFF	0	0.00749	0
CSANLLRFFYEQYF	0	0.00749	0
CASSHSDTGELFF	0.005222	0.00749	0
CSAPPPPSGQGSIEQYF	0	0.00749	0
CSARDNRGPRTEAFF	0	0.00749	0
CASSLARAEQYF	0	0.00749	0
CASSLGPTYEQYF	0	0.00749	0
CASSTLDRVYGYTF	0	0.00749	0.005135
CASSPQGTNTEAFF	0	0.00749	0
CASSTRGGDTEAFF	0	0.00749	0
CAQTWQTEIKAGELFF	0	0.00749	0
QGGCRDTQYF	0	0.00749	0
CSARDLGGFREAFF	0	0.00749	0
CASSRARTGLYGYTF	0	0.00749	0
CASSQVQLLPYEQYF	0	0.00749	0
CASSPGGGYTF	0	0.00749	0
CASRPSGGPNSYEQYF	0	0.00749	0
CASSQQRQGQETQYF	0	0.00749	0
CASRDAGTVYGYTF	0	0.00749	0
CASSFGVGEQFF	0	0.00749	0
CASSVPVSGGDYGYTF	0	0.00749	0
CASSPDTYTGELFF	0	0.00749	0
CASSDFGELFF	0	0.00749	0
CASSLTGPNIQYF	0	0.00749	0.005135
CASSAGPNYGYTF	0	0.00749	0
CASSFGLREETQYF	0	0.00749	0
CASSEGFQETQYF	0	0.00749	0
CASSIPLTGYGYTF	0	0.00749	0
CSAPPSTGASYEQYF	0.005222	0.00749	0.010271
CASSLRTGNTEAFF	0	0.00749	0
CATSPGVGTEPTKQYF	0	0.00749	0
CASIQGVYGYTF	0	0.00749	0
CASSLTFGTKTYEQYF	0	0.00749	0
CASSWEDTGELFF	0.010443	0.00749	0.010271
CASSRTGGPEAFF	0	0.00749	0
CASSSRTGTGYGYTF	0.005222	0.00749	0
CSARGRQETQYF	0	0.00749	0
CASSPTGTTYGYTF	0.010443	0.00749	0
CASSPDTKFSYEQYF	0	0.00749	0
CASTSNVGVGETQYF	0	0.00749	0
CASSLDGQGYGYTF	0	0.00749	0.005135
CAISTTEISYGYTF	0	0.00749	0
CASSVAGATEAFF	0	0.00749	0
CASSEAAWNYGYTF	0	0.00749	0
CSARSGTGNGYTF	0	0.00749	0
CASSALREREAFF	0	0.00749	0
CSVRLPGSYEQYF	0	0.00749	0
CAISELKGQGNEQFF	0	0.00749	0
CASSQRAGAGGELFF	0.010443	0.00749	0.010271
CASSRGQGAAGYTF	0.010443	0.00749	0.025677
CASKGPTRGQPQHF	0	0.00749	0
CASSGEGLAGNEQFF	0	0.00749	0
CASSDGLAGNTGELFF	0	0.00749	0
CASLESGRTYLGGYTF	0	0.00749	0
CASSEEHVSTYEQYF	0	0.00749	0
CASSLGGVGSPLHF	0	0.00749	0
CASSPDSQETQYF	0	0.00749	0
CASSSFSRDGYTF	0	0.00749	0
CASSQDEQFF	0	0.00749	0
CASSQDHVVDLRNYEQYF	0.005222	0.00749	0.015406
CASSPGGHFSYEQYF	0	0.00749	0
CASSKTINTGELFF	0.005222	0.00749	0
CASSLIEAPTEAFF	0	0.00749	0.005135
CASSFARTYEQYF	0	0.00749	0
CASRGTGAYEQYF	0	0.00749	0
CASTTQGGTEAFF	0	0.00749	0
CASSWGGGGAYGYTF	0	0.00749	0.005135
CASSFLAGSTGELFF	0	0.00749	0
CASSLDRGNQPQHF	0	0.00749	0.005135
CASSLAGRPNYGYTF	0	0.00749	0
CASSLGLDEQYF	0	0.00749	0
CASSVGGVSTEAFF	0	0.00749	0
CSARPSASYEQYF	0	0.00749	0
CASSLGQGHGYTF	0	0.00749	0
CASSADRAHTGELFF	0.005222	0.00749	0.015406
CATSREGTELSYEQYF	0	0.00749	0
CASSFQGAGYTF	0	0.00749	0
CSARSGSQTEAFF	0	0.00749	0
CASGGNQPQHF	0	0.00749	0
CASSYSLGQHTEAFF	0	0.00749	0
CATCRDRGQFGYTF	0	0.00749	0
CASSWTGSGVYEQYF	0	0.00749	0
CASSFSQGMNTEAFF	0	0.00749	0.005135
CASRQGNSPLHF	0	0.00749	0
CASSSTGADGEKLFF	0	0.00749	0
CASSQGVSGEGQPQHF	0	0.00749	0
CASSYEQYF	0	0.00749	0
CATSDPGTGSRRGYTF	0	0.00749	0
CASSHPDSATNEKLFF	0	0.00749	0
CASSIRTGPYGYTF	0	0.00749	0
CASGRGNTEAFF	0.010443	0.00749	0.035947
CASSNTGGGETQYF	0	0.00749	0
CASSRGYSYEQYF	0	0.00749	0
CASSRDREFGQPQHF	0	0.00749	0
CSVEEEMFGYTF	0	0.00749	0
CATSREYNEQFF	0	0.00749	0
CASCTGSNEKLFF	0	0.00749	0
CASAPVPGRRSYEQYF	0	0.00749	0
CASRASFGYEQYF	0	0.00749	0
CASSLGGSNQPQHF	0.005222	0.00749	0
CASSAPNTEAFF	0	0.00749	0.010271
CASSQKVTTTGWEETQYF	0	0.00749	0
CASSLTQGNTEAFF	0	0.00749	0
CASSPSWDDQPQHF	0	0.00749	0
CASSQTISYEQYF	0	0.00749	0
CASSPRAGGLVNEQFF	0	0.00749	0.005135
CASSCYTSPGLKTYEQYF	0	0.00749	0
CASSPDPGGASYGYTF	0	0.00749	0
CASSHRDSNTEAFF	0	0.00749	0
CASSLTGGSPLHF	0	0.00749	0
CASGSTGNTEAFF	0.005222	0.00749	0.005135
CASNKLAGETEQYF	0	0.00749	0.005135
CASSVGGGNTIYF	0	0.00749	0
CSARDRVLDTEAFF	0	0.00749	0
CASSISGTETQYF	0	0.00749	0
CASSEDVNQPQHF	0	0.00749	0
CASSLRQSTEAFF	0	0.00749	0
CASSLTSTDTQYF	0.010443	0.00749	0.005135
CASSLWSTCYARRELFF	0	0.00749	0.005135
CASSYSGQTYGYTF	0	0.00749	0
CASSSLGQPQHF	0	0.00749	0
CASSGQNTGELFF	0	0.00749	0
CASSLQGRTEAFF	0	0.00749	0
CASRPIGQGMNSPLHF	0	0.00749	0
CASSLDPTSDYEQYF	0	0.00749	0
CASSQAESGEQFF	0	0.00749	0
CASRVAGARNEQFF	0.005222	0.00749	0
CASSIGTGVYEQYF	0	0.00749	0
CASSLIGISSYNEQFF	0	0.00749	0.005135
CASRAQGGYTEAFF	0	0.00749	0
CASSQTSGREYEQYF	0	0.00749	0
CASSSTGPGANVLTF	0	0.00749	0
CASSFGTSSGETQYF	0	0.00749	0
CASSFRGSGELFF	0	0.00749	0
CASSLRFEQYF	0	0.00749	0
CASSWTSGRDSYEQYF	0	0.00749	0
CASSFLGRSSYNSPLHF	0	0.00749	0
CASTGGRSYTEAFF	0	0.00749	0
CSVAQGIHQPQHF	0	0.00749	0
CASSFSGGDYGYTF	0.005222	0.00749	0
CAWNPTGGATPLHF	0	0.00749	0
CAWSVRLGTTEAFF	0	0.00749	0.020541
CASSLEGSNSPLHF	0	0.00749	0
CASSAQQGTYGYTF	0	0.00749	0
CASSSDRLNTEAFF	0	0.00749	0
CASSPDSYGYTF	0	0.00749	0
CSAPNRAVAGDTQYF	0	0.00749	0.005135
CASTTKPRYSGNTIYF	0	0.00749	0
CASSHGRTNEQFF	0	0.00749	0
CASMPSGGTDTQYF	0.020887	0.00749	0.010271
CASSQGVAGLNEQFF	0	0.00749	0
CASSPDRDRYTDTQYF	0	0.00749	0
CASSAPYNEQFF	0	0.00749	0.010271
CSARDYRYQETQYF	0	0.00749	0
CASSAWGRGGYEQYF	0	0.00749	0
CASSLTATSYGYTF	0	0.00749	0
CASSIGPKPQHF	0	0.00749	0
CAISVRPSYEQYF	0	0.00749	0
CASFLVYKQSRANVLTF	0	0.00749	0
CASSLSPGQGRNEQFF	0	0.00749	0
CASSKEGDRVDYGYTF	0	0.00749	0
CASSVQSGTVAEAFF	0	0.00749	0.005135
CASSPAAGTDTQYF	0.005222	0.00749	0
CASGLGGGAHEQFF	0	0.00749	0
CSARASTGTSYEQYF	0	0.00749	0
CASSLEANTEAFF	0	0.00749	0.010271
CASSIGRLSSYEQYF	0	0.00749	0
CASQRGAYEQYF	0	0.00749	0
CASSSAGVSPGNTIYF	0.010443	0.00749	0
CASSLFGTTSGRYFGTDTQYF	0.015665	0.00749	0.015406
CASRSQGYTGELFF	0	0.00749	0
CASSRGQILNTEAFF	0	0.00749	0
CSARVMTSGSPDTQYF	0	0.00749	0.005135
CASSRPHPFHSDNEQFF	0	0.00749	0
CASSLSRRNYGYTF	0	0.00749	0
CATSDRTGPHGYTF	0	0.00749	0
CASSLGGGPYNSPLHF	0.026108	0.00749	0.005135
CASSTPRQYGYTF	0	0.00749	0
CASSAGQGVGTEAFF	0	0.00749	0
CASSYLAGDYNEQFF	0	0.00749	0
CASSLGTRDEQYF	0	0.00749	0
CASSRRIGTGQAYEQYF	0	0.00749	0
CASSLGQEEYF	0.005222	0.00749	0.020541
CASSIRRGDEQYF	0	0.00749	0
CSVALTSGSLILAETQYF	0	0.00749	0.005135
CATSRGQKDQPQHF	0	0.00749	0
CASSLGFQGVHSYEQYF	0	0.00749	0
CASGALPEAFF	0	0.00749	0.005135
CASSSTGLLSGYTF	0	0.00749	0
CASSSGGWGAFF	0	0.00749	0
CSARVRLDSTDTQYF	0	0.00749	0
CASSGGNPRGYTF	0	0.00749	0
CASSSDTLEQYF	0	0.00749	0
CASSLAGEINEQYF	0	0.00749	0
CASSLGHYEQYF	0	0.00749	0
CASSYSGAFF	0	0.00749	0
CASSFGRGWSTDTQYF	0	0.00749	0.005135
CASSPDRGSFGYTF	0	0.00749	0
CASSYLAGGTDTQYF	0	0.00749	0.005135
CASSQAGDTSYEQYF	0	0.00749	0
CSVTRDTYEQYF	0	0.00749	0
CASSLTRDPHSPLHF	0	0.00749	0
CASSVALDSPLHF	0	0.00749	0
CASSIIGEKAFF	0	0.00749	0
CSVCEVPTYEQYF	0	0.00749	0
CASSSYTGELFF	0	0.00749	0.010271
CASSYFGYEQYF	0	0.00749	0
CASSLWWDSANSPLHF	0.005222	0.00749	0
CASSLGGYRSFPNYGYTF	0	0.00749	0
CASSSPTRGQYF	0	0.00749	0
CASSPSGRTDTQYF	0	0.00749	0
CASSLLQGSYEQYF	0.005222	0.00749	0
CATSRGTEAFF	0	0.00749	0.005135
CASSGDRYEQYF	0.015665	0.00749	0.015406
CASSVGYPGELFF	0	0.00749	0.005135
CASSVQGAYNEQFF	0	0.00749	0
CASSVVAVGKTEAFF	0	0.00749	0
CASSQDSTSASYNEQFF	0	0.00749	0
CASSPFTGTYLSGANVLTF	0.005222	0.00749	0
CSVEESRYNEQFF	0.005222	0.00749	0
CSARDQWGQPNTGELFF	0	0.00749	0.035947
CASSERLTGNEQFF	0	0.00749	0
CSALNLRRFGYGYTF	0	0.00749	0
CASSQLRQANTEAFF	0	0.00749	0
CANPWTGIEQFF	0	0.00749	0
CASSVTANTEAFF	0	0.00749	0
CASSVAGTNYGYTF	0	0.00749	0.010271
CASSDGSHYGYTF	0	0.00749	0
CSARVETQYF	0	0.00749	0
CASRQDKDEQFF	0	0.00749	0.015406
CASSLRQGYNEQYF	0	0.00749	0
CASSPQGVGTDTQYF	0	0.00749	0
CASSEGQGADGYTF	0.020887	0.00749	0.051353
CASSDRGRGTEAFF	0	0.00749	0
CASSGGGYEQYF	0	0.00749	0.010271
CAIRQGLDGYTF	0	0.00749	0
CASSFLPSGGRSYEQYF	0.005222	0.00749	0.010271
CASSYGDTQYF	0	0.00749	0
CASSETGMILDTEAFF	0.005222	0.00749	0.015406
CAIRRTGTGLRSEQYF	0	0.00749	0
CSARDPDRTTDGYTF	0	0.00749	0
CASSQDWTSGRAYNEQFF	0	0.00749	0
CASSQDDTSASYEQYF	0	0.00749	0
CASTGGADSNQPQHF	0	0.00749	0
CASSPGSSGETQYF	0	0.00749	0
CASSELGWGFLF	0	0.00749	0
CASSLNRAYNEQFF	0	0.00749	0
CSVEVARAGGYTF	0	0.00749	0
CASSIEPQSTDTQYF	0	0.00749	0
CASSFRERLYEQYF	0	0.00749	0
CASRGSSYEQYF	0	0.00749	0
CASSQDLGGTLLF	0	0.00749	0
CASSSGDRLGLEQYF	0	0.00749	0
CASSFVLFGLADQGTQYF	0	0.00749	0
CASSLSESSYNEQFF	0.005222	0.00749	0.010271
CASRLSGLGEQYF	0	0.00749	0
CASSQEGVGGATNEKLFF	0	0.00749	0
CASRPGGRELFF	0	0.00749	0
CSARVGGDNYGYTF	0	0.00749	0
CASSLRDRGPDEQFF	0	0.00749	0
CSVPPYPQSNSPLHF	0	0.00749	0
CATSDRGDQPQHF	0	0.00749	0
CASSQGPTGGSGNTIYF	0.005222	0.00749	0
CASSLRDGDNEKLFF	0.005222	0.00749	0.005135
CASSLGGGEQYF	0	0.00749	0
CASSQSGARGYTF	0	0.00749	0
CATVVGNEQFF	0	0.00749	0.010271
CASSLRVSHYEQYF	0.005222	0.00749	0
CASRGSINSPLHF	0	0.00749	0
CASSPGLAGEDTQYF	0	0.00749	0.005135
CASSVTGHSNQPQHF	0	0.00749	0
CSAREGARNYGYTF	0	0.00749	0
CASSLGYGWAGGRSGANVLTF	0.005222	0.00749	0.005135
CASSLSGAVPYGYTF	0	0.00749	0
CASDTPKFHEQYF	0	0.00749	0
CSVRVGIYEQYF	0	0.00749	0
CASSYSKAMKNTEAFF	0.005222	0.00749	0.010271
CSERSINGYTF	0	0.00749	0
CASRPSPEQYF	0	0.00749	0
CASSVGASAGELFF	0	0.00749	0
CATSEGTRGYTF	0	0.00749	0
CASSERRGGLWSF	0	0.00749	0
CASSVEGLRVDEQYF	0	0.00749	0
CASSVRQVDYEQYF	0	0.00749	0
CASSQAGDNQPQHF	0	0.00749	0
CASSPDRNYGYTF	0	0.00749	0.005135
CASSELGGVGTGELFF	0	0.00749	0
CASRPPRVDSPLHF	0	0.00749	0
CASSLAGQETQYF	0.005222	0.00749	0.010271
CATSRDRAAGGTYEQYF	0.010443	0.00749	0
CSVEDGYEQYF	0	0.00749	0
CASSQDRRQGKITEAFF	0	0.00749	0
CASSHGQDTSYEQYF	0.005222	0.00749	0.005135
CASSSGGGTEAFF	0.005222	0.00749	0.015406
CSVMTPGGYGYTF	0	0.00749	0
CASSLTGENSPLHF	0	0.00749	0
CAISESGQGAYEQYF	0	0.00749	0
CSADRDRHMDTEAFF	0	0.00749	0
CASSRGEDQPQHF	0	0.00749	0.010271
CASGQENYEQYF	0	0.00749	0
CSAQVEGAEYGYTF	0	0.00749	0
CASSRDIGQPQHF	0	0.00749	0
CASSFGQGGEQYF	0	0.00749	0
CASSRTSGGPNTGELFF	0	0.00749	0
CAISDSSYEQYF	0.03133	0.00749	0.025677
CASSEGYSNQPQHF	0	0.00749	0
CASSSPGGYTF	0	0.00749	0
CATAAGSYEQYF	0	0.00749	0
CAWRRMTYTGELFF	0	0.00749	0
CASSLGVSTDTQYF	0	0.00749	0
CASRARGQNTEAFF	0	0.00749	0
CASSLDAGFSPLHF	0	0.00749	0
CASSTGVGEQYF	0	0.00749	0
CASSPRGDNEQFF	0	0.00749	0
CASSTEQGGQSPLHF	0	0.00749	0
CASNQGGQPQHF	0	0.00749	0
CASSPQGSYEQYF	0	0.00749	0
CSARAGRGDTQYF	0	0.00749	0
CSARGGRGGLTKNIQYF	0	0.00749	0
CASSPGTGGYDEQFF	0	0.00749	0.005135
CASSQDQDTRYGYTF	0	0.00749	0
CSVTNGPWGQFF	0	0.00749	0
CASSYYERDTQYF	0.005222	0.00749	0.010271
CASSRGPGQGDNEQFF	0	0.00749	0.005135
CASSFTGTSAYNEQFF	0	0.00749	0
CATSRVGQGADQPQHF	0	0.00749	0
CASSPGGGNSYEQYF	0	0.00749	0
CASSYSGKSSTDTQYF	0	0.00749	0
CASSYRNYGYTF	0	0.00749	0
CATTRDRHTEAFF	0	0.00749	0
CASSLPRWAGNTIYF	0	0.00749	0
CASSLTGDTEAFF	0	0.00749	0.005135
CASSFTLAGGTGELFF	0	0.00749	0
CATSSNTEAFF	0	0.00749	0
CASKRSSYEQYF	0	0.00749	0
CSARDSAGGDYNEQFF	0.015665	0.00749	0
CASSPKNGYEQYF	0	0.00749	0
CASSYSNGAPLHF	0	0.00749	0
CASSLTGPNTEAFF	0	0.00749	0
CSATGGLGQPQHF	0	0.00749	0
CASSYPNTGELFF	0	0.00749	0
CASGSDPTSGANVLTF	0	0.00749	0
CATSDLAGSHLVNEQFF	0	0.00749	0
CASSQGGGANVLTF	0	0.00749	0
CASSGQRNTEAFF	0	0.00749	0
CASRPTSGAIDTQYF	0	0.00749	0
CASSFRTDGTYGYTF	0	0.00749	0
CSAIAGGLGNEQYF	0	0.00749	0
CAWRELAGESYEQYF	0	0.00749	0
CASSVQGDTIYF	0	0.00749	0
CASSKRQGGNEQFF	0	0.00749	0
CASSQSPRGEAFF	0	0.00749	0.005135
CASTGAVRATDTQYF	0	0.00749	0
CASSLIWGGNQPQHF	0	0.00749	0
CASSPRVDTGELFF	0	0.00749	0
CASSADRGRDYGYTF	0	0.00749	0
CSASARQGSSPLHF	0	0.00749	0
CASEFMSGYTF	0	0.00749	0
CASSQGQGNTIYF	0	0.00749	0
CASSSSGSRGELFF	0.010443	0.00749	0.005135
CASSPVLWGYTF	0	0.00749	0
CASSLAGGQGGSPLHF	0	0.00749	0
CASSLDGTVTEAFF	0	0.00749	0.005135
CASSPLGRNEQFF	0	0.00749	0
CASSPLGQPQHF	0	0.00749	0
CASSQATLSYNEQFF	0	0.00749	0
CASSQVTTGDHTDTQYF	0.010443	0.00749	0.020541
CASSVFYGNTEAFF	0	0.00749	0
CSARASIAYGYTF	0	0.00749	0
CASSLVGPRVLDYNSPLHF	0.005222	0.00749	0
CASSLDLAGATEQYF	0	0.00749	0
CASSPLGQGGYGYTF	0	0.00749	0
CASGPGHANTGELFF	0	0.00749	0
CASSGAGLAGTHEQFF	0	0.00749	0
CASSLLAGYNEQFF	0	0.00749	0.020541
CASSLDRGLDGYTF	0	0.00749	0
CASSPRTIAPY	0	0.00749	0
CAWSIRGQGTEAFF	0	0.00749	0
CASSTPGSGYEQYF	0	0.00749	0
CASRGQGANNYGYTF	0	0.00749	0
CASSERTYTEAFF	0	0.00749	0
CASSSSSYEQYF	0.005222	0.00749	0.005135
CASSSLGGYEQYF	0	0.00749	0
CASSPVGEDTQYF	0	0.00749	0.010271
CASSAPRGPPYEQYF	0	0.00749	0
CASSFSGESGYTF	0	0.00749	0
CASSLAITSGNTIYF	0	0.00749	0
CASSVASGNTIYF	0	0.00749	0
CASELRGGGYTF	0	0.00749	0
CASSQESGLAIPEQYF	0	0.00749	0
CASSQGTLCAYNEQFF	0	0.00749	0
CASSRVANTEAFF	0	0.00749	0
CASSLRPPIGGYTF	0	0.00749	0
CASSLGGNRGLHEQYF	0	0.00749	0
CASSAAGATGELFF	0	0.00749	0
CSARPRRGNQPQHF	0	0.00749	0
CASSLWSGQDAEAFF	0	0.00749	0
CASSDQGDQPQHF	0	0.00749	0
CASSLGQALPVKLFF	0	0.00749	0
CSANAVGTGDAGELFF	0	0.00749	0
CASRSGGTGAEAFF	0	0.00749	0
CASSLDGGFYEQYF	0	0.00749	0
CSAPRSGASLDTQYF	0	0.00749	0
CASNRGPRTGELFF	0	0.00749	0
CSVDQGGVAGPGGQYF	0	0.00749	0
CASSQDGGGSPLHF	0	0.00749	0
CATSDLQDRNNEQFF	0.005222	0.00749	0.020541
CSAPDRGNQPQHF	0	0.00749	0
CASSFNRLGIQYF	0	0.00749	0
CSARDASGGLGGYTF	0	0.00749	0
CASSLARPMYNSPLHF	0	0.00749	0
CSARSQAGVYEQYF	0	0.00749	0
CATSDRDTTEQFF	0	0.00749	0
CASSYSEKLFF	0.010443	0.00749	0.010271
CASSFTGDEQYF	0	0.00749	0.005135
CASSPYRRFYEQYF	0	0.00749	0
CASSWTGNTEAFF	0	0.00749	0.005135
CASSLGWAEAFF	0	0.00749	0
CASSFGDSYEQYF	0	0.00749	0
CASSLVGWGETQYF	0.114877	0.00749	0.010271
CASTAGGPLSPLHF	0	0.00749	0
CSAGSTLNDYGYTF	0	0.00749	0
CASSERFEGYEQYF	0	0.00749	0
CATSRVPGLAGSSYEQYF	0	0.00749	0
CATKGQELYEQYF	0	0.00749	0.005135
CASTFSYEQYF	0	0.00749	0
CASSLLLGTGGNGYTF	0.015665	0.00749	0
CASSIPGSYGYTF	0	0.00749	0
CASSSGSYNEQFF	0	0.00749	0
CSARVLPETGSSTGELFF	0.010443	0.00749	0.035947
CASSLGGMGYTF	0	0.00749	0
CASSLAGGKPQHF	0	0.00749	0
CSDSIPSPETQYF	0	0.00749	0
CASSRGHEQYF	0.005222	0.00749	0
CASSPRGGIDFIQPQHF	0.026108	0.00749	0.015406
CSAKWTGTYEQYF	0	0.00749	0
CASSYGTGGAEAFF	0	0.00749	0
CSAKDRPSGNTIYF	0	0.00749	0.020541
CASSPLPDTQYF	0	0.00749	0
CASSVGGVSANEQFF	0.010443	0.00749	0.010271
CLARGSVGEKLFF	0	0.00749	0
CASSLAGQGNSPLHF	0	0.00749	0
CASSEGIGANQPQHF	0	0.00749	0
CASSVTGGAGTEAFF	0	0.00749	0
CASSWEVVGDRYTF	0	0.00749	0
CASSRGLAENNEQFF	0	0.00749	0
CASSLRQGRNGYTF	0	0.00749	0
CASSEHVPGELFF	0	0.00749	0
CASSYEGQGYGYTF	0	0.00749	0
CASSPHRLPLADTQYF	0	0.00749	0
CASSRSGYEQYF	0	0.00749	0
CAWSSGNTIYF	0	0.00749	0
CASSEGGQNEQFF	0	0.00749	0
CASSHGTGSPLHF	0	0.00749	0
CASSRDRGYGYTF	0	0.00749	0
CASSGTAYTF	0	0.00749	0
CASSTDRNQPQHF	0	0.00749	0
CASSPDRGRSQPQHF	0	0.00749	0
CASSYSSGTGRIRNEQYF	0	0.00749	0.005135
CASSSGLAGVGNEQFF	0	0.00749	0
CAGGQGAYEQYF	0	0.00749	0
CASSLTSLAGLGEQYF	0	0.00749	0
CASTPRTRTGGTSKNIQYF	0	0.00749	0
CASSSRNQPQHF	0	0.00749	0
CASRSDRDAGYTF	0	0.00749	0
CASTREQNTGELFF	0	0.00749	0
CASSLGRMSPEAFF	0.015665	0.00749	0.005135
CASSPSGLISSSYNEQFF	0	0.00749	0.005135
CASSTPGRGTIYF	0	0.00749	0
CASQGTGSYEQYF	0	0.00749	0.005135
CASSLAAGGDREQFF	0	0.00749	0.005135
CSVHITGSETFF	0	0.00749	0.005135
CASSSLDNLNTGELFF	0	0.00749	0
CSVEDRDYEQYF	0	0.00749	0
CASSEYTGTFNGDEQFF	0.010443	0.00749	0.030812
CASRGMGADTQYF	0	0.00749	0
CASSLQGYNQPQHF	0	0.00749	0
CASSPTGRDTEAFF	0	0.00749	0
CASSRSGEQYF	0	0.00749	0
CSAMNLHF	0	0.00749	0
CASSLNGGANQPQHF	0	0.00749	0
CASSLVSPGDAGELFF	0	0.00749	0
CASSYSRASESSYEQYF	0.010443	0.00749	0.025677
CSAGPRITNYGYTF	0	0.00749	0
CSASGQGGETQYF	0.005222	0.00749	0.005135
CASSPGQPFYNEQFF	0	0.00749	0
CASSYRKEYTGELFF	0	0.00749	0
CSARDQGTETEAFF	0	0.00749	0
CASSLRGGRGNQPQHF	0	0.00749	0
CASRPRGSYEQYF	0	0.00749	0
CASSVSTDKSRGAFF	0	0.00749	0
CASSHPSRQPTWGYTF	0	0.00749	0
CASRDGLAGRNEQFF	0	0.00749	0
CASSLSTGAYTEAFF	0	0.00749	0
CASSPLLNTEAFF	0	0.00749	0.005135
CASSPVGGEQYF	0	0.00749	0.005135
CASSLYPGNYGYTF	0	0.00749	0
CASTQSNSPLHF	0	0.00749	0
CASSPRQGGIEQFF	0	0.00749	0.005135
CATSVGTGGPGELFF	0.005222	0.00749	0
CASTPRRGFNEKLFF	0	0.00749	0.015406
CASSLVRGRIYTEAFF	0	0.00749	0.010271
CASSSMNTEAFF	0	0.00749	0
CASSLVRGYGYTF	0	0.00749	0.010271
CASSMAQGGGYGYTF	0	0.00749	0
CASSLGTSGTYNEQFF	0	0.00749	0
CASSLVQGPSYEQYF	0.026108	0.00749	0.010271
CASSPPGGDTQYF	0	0.00749	0
CASSLGTAGSAEEYF	0.015665	0.00749	0.010271
CASSFQQSIYEQYF	0	0.00749	0
CASSYQQETQYF	0.005222	0.00749	0
CATSLLLQGSHEQYF	0	0.00749	0
CASSPQRNTEAFF	0.005222	0.00749	0.015406
CSAMNSNQPQHF	0	0.00749	0
CASSLGTGGHYGYTF	0	0.00749	0
CASSERGLGNQPQHF	0	0.00749	0
CASSLAAGGHGEQYF	0	0.00749	0
CSARDRGSYEQYF	0.005222	0.00749	0.005135
CASSPTVTEAFF	0	0.00749	0
CASSQSTGAFDGYTF	0	0.00749	0
CASSIAFPGAWGLFEQYF	0	0.00749	0
CASSHLGASPDGYTF	0	0.00749	0.005135
CSAKDTTNTEAFF	0	0.00749	0
CASRTGEVDGYTF	0	0.00749	0
CASSFKRTYEQYF	0	0.00749	0
CASSYDRGSTDTQYF	0.010443	0.00749	0
CASSQTSLRELFF	0	0.00749	0
CASSSGDTEAFF	0	0.00749	0.005135
CASSLGPGKGTEAFF	0	0.00749	0
CASSFLPNSNQPQHF	0	0.00749	0
CATSDFGQDYGYTF	0	0.00749	0
CASSLDAYEQYF	0	0.00749	0.010271
CASSQDHQTANEKLFF	0	0.00749	0.005135
CASSVESTYNEQFF	0	0.00749	0
CASSVEGLGSADTQYF	0	0.00749	0
CASESGRATGELFF	0	0.00749	0
CASSLYRGLNQPQHF	0	0.00749	0
CASSEGLASSYNEQFF	0	0.00749	0
CAWRTGEDYGYTF	0	0.00749	0
CASRPETVYGYTF	0	0.00749	0
CSASVGGNTIYF	0	0.00749	0
CASSLVSGMNSPLHF	0	0.00749	0
CASRVGGGYTF	0	0.00749	0
CASSPGSTSLTQYF	0	0.00749	0.010271
CASSQGLYRESYGYTF	0	0.00749	0
CASSYRVGGELFF	0	0.00749	0
CASSPVLDSNQPQHF	0	0.00749	0
CASSDGGGRDIQYF	0	0.00749	0
CASSLEPGDFPGYTF	0.005222	0.00749	0
CATSRAYQGAYNEQFF	0	0.00749	0
CASSHRRSSYNEQFF	0	0.00749	0
CASSQGTSGRASYEQYF	0	0.00749	0
CASSSEQGAYQPQHF	0.005222	0.00749	0
CASSSLGTAEEQYF	0	0.00749	0
CASSGTVNSPLHF	0.015665	0.00749	0.015406
CASSEIQYVIRVTYEQYF	0	0.00749	0
CASRTGRGGEGYTF	0	0.00749	0
CAIRGSNTEAFF	0	0.00749	0
CASSLVLAGGRNEQFF	0	0.00749	0
CASSQGPSTDTQYF	0	0.00749	0
CASSQRTGGGYGYTF	0	0.00749	0.005135
CASSLGTITEQFF	0	0.00749	0
CASSEATSGGVYEQYF	0	0.00749	0
CASSAVGPPL	0.010443	0.00749	0
CASSWRVNNSPLHF	0	0.00749	0
CSAAMGGSGETQYF	0	0.00749	0.005135
CASSPTGGSPLHF	0	0.00749	0
CASSYGLDRRAFF	0	0.00749	0
CSVSPGQLSSYEQYF	0	0.00749	0
CASSQTGMTEAFF	0	0.00749	0
CASSLAPLAGGAYEQYF	0	0.00749	0
CASSFTDTGELFF	0	0.00749	0.010271
CSARDIRTEAFF	0	0.00749	0
CASRVDYEQYF	0	0.00749	0
CAGHSMGRGSSPLHF	0	0.00749	0
CASSLFGLAGDTQYF	0	0.00749	0
CASKLGGGTDTQYF	0	0.00749	0
CASIKGSGELFF	0	0.00749	0
CASRLSSAHSYEQYF	0	0.00749	0
CAWSGPRGGSYGYTF	0.005222	0.00749	0
CSARDPGDYTEAFF	0	0.00749	0
CASSPREVPRTGELFF	0	0.00749	0
CASSLAGDNQPQHF	0.015665	0.00749	0.010271
CSVADGGGYEQYF	0	0.00749	0
CATSRGFQETQYF	0	0.00749	0.005135
CASSPGQSVTNSPLHF	0.005222	0.00749	0.005135
CSAHGLAGDLSTDTQYF	0.005222	0.00749	0.005135
CSAQTGNGYTEAFF	0.005222	0.00749	0
CASSIDTGELFF	0	0.00749	0
CASSDGLAGGQDTQYF	0	0.00749	0
CASSNRGGIHGYTF	0	0.00749	0.010271
CSARAYRENNQPQHF	0	0.00749	0
CASSLRAGEQYF	0	0.00749	0
CASTLDPSTDTQYF	0	0.00749	0
CASSVNTGELFF	0	0.00749	0
CAWTPRWDTEAFF	0	0.00749	0
CASSQDGWENTEAFF	0	0.00749	0
CASSEPRDRGRTEAFF	0	0.00749	0
CASSFGGLAGGRGVDEQFF	0	0.00749	0.015406
CASSSPTGELFF	0	0.00749	0
CASRRGTENTGELFF	0	0.00749	0
CASQFRVRQSRANVLTF	0	0.00749	0
CASSRGGYTEAFF	0	0.00749	0
CASSPHNSPLHF	0	0.00749	0
CASSQDVGTVNYGYTF	0.005222	0.00749	0
CASSRTYEQYF	0	0.00749	0
CASSLGRQVEAFF	0	0.00749	0
CASSLYGVGVISNQPQHF	0	0.00749	0
CASSHDRNTEAFF	0	0.00749	0
CATSDFRHSTRNEQFF	0.005222	0.00749	0
CASSNGGQLYGYTF	0	0.00749	0.005135
CASSQLYGYTF	0	0.00749	0.005135
CASSMDLTPYGYTF	0	0.00749	0
CSAQVNTEAFF	0	0.00749	0
CASSVGDLAELQFF	0	0.00749	0
CSAARLAGADTQYF	0	0.00749	0
CASSQQQGADGYTF	0	0.00749	0
CASSFGSDTEAFF	0	0.00749	0
CASSYSGASTEAFF	0	0.00749	0
CSARGAQGTNQPQHF	0	0.00749	0
CASSSGPQRGRDEQYF	0	0.00749	0
CATGTGLGQPQHF	0	0.00749	0
CASRGGQDRSYEQYF	0	0.00749	0.010271
CASSSGSSTFDSYGYTF	0	0.00749	0
CASSYLGDIRNSPLHF	0	0.00749	0
CSVVGGGNTEAFF	0.036552	0.00749	0.082165
CASSVATAGGQETQYF	0	0.00749	0
CAWSMAASNTEAFF	0	0.00749	0
CASSVSDRGYGYTF	0	0.00749	0
CASSQGVRMWTYGYTF	0	0.00749	0
CASSLSQAYEQYF	0.005222	0.00749	0
CASRGQTLNTEAFF	0	0.00749	0
CASSPDFSSYNEQFF	0.010443	0.00749	0
CASSNRQGSEQYF	0	0.00749	0
CASSPTGTTDEQYF	0	0.00749	0
CASSSGANTPYEQYF	0	0.00749	0
CASSAGSALYQETQYF	0.010443	0.00749	0.035947
CASRKMGYTDTQYF	0	0.00749	0.005135
CASSLDRGNNSPLHF	0	0.00749	0.010271
CASSMRGAPSYEQYF	0	0.00749	0
CASSLGGGSGANVLTF	0.005222	0.00749	0.005135
CASSLVRDRTVSSYNSPLHF	0.005222	0.00749	0.005135
CASRPPGTGEWNEQFF	0	0.00749	0
CSARTGQGAYEQYF	0	0.00749	0
CSARQVEAFF	0	0.00749	0
CASSESVLSSNQPQHF	0.005222	0.00749	0.020541
CATSADSFTEAFF	0	0.00749	0
CASSIGGREQYF	0	0.00749	0
CASSSALSGANVLTF	0	0.00749	0
CSATEGAHTEAFF	0	0.00749	0
CASSPGSQPQHF	0	0.00749	0
CSVSRGTYEQYF	0	0.00749	0
CASKKKMNTEAFF	0	0.00749	0
CSARAIQGTANYGYTF	0	0.00749	0
CASSKRTSLAHEQYF	0	0.00749	0
CASSYMTGYGYTF	0	0.00749	0
CATSREFYRDSTGPRHEQYF	0	0.00749	0
CASRSTGTQLNQPQHF	0	0.00749	0
CATSQAISNQPQHF	0	0.00749	0
CSVDAEYTEAFF	0	0.00749	0
CSAREYGGSNSPLHF	0	0.00749	0
CASSVATDSSYEQYF	0.005222	0.00749	0.005135
CASSPQGALGEQYF	0	0.00749	0
CASSIRYRGNQPQHF	0	0.00749	0
CASRDRAEGYTF	0	0.00749	0
CASSIGLGSYGYTF	0	0.00749	0
CASSLARLSGNTIYF	0	0.00749	0
CASSGGRDAFF	0	0.00749	0
CASSVDSFGYTF	0	0.00749	0
CASSILLSPYEQYF	0	0.00749	0
CASSVDSFRGQPQHF	0	0.00749	0
CASSEGGYEQYF	0	0.00749	0
CASSPLTGGLDSPLHF	0	0.00749	0
CASSFIGGYTF	0	0.00749	0
CASSLALRGLNYGYTF	0.03133	0.00749	0.046218
CASSRRSGQSSYEQYF	0	0.00749	0
CASRERGSVTDTQYF	0.010443	0.00749	0.015406
CASSQARGFTEAFF	0	0.00749	0
CASTSNKGGNYNEQFF	0	0.00749	0
CASSLEPNTEAFF	0	0.00749	0
CASSVVKGELFF	0	0.00749	0
CASTSGLAQETQYF	0	0.00749	0
CASSLRLAGDNEQFF	0.026108	0.00749	0.010271
CASSYPGAYEQYF	0	0.00749	0
CASSSRQGGYEQYF	0	0.00749	0
CASSLDGGRTDTQYF	0	0.00749	0.010271
CASSPETSSTSTDTQYF	0.005222	0.00749	0.005135
CSAPSIGELFF	0	0.00749	0
CASSRGGDASPLHF	0	0.00749	0
CASSIAGPEETQYF	0	0.00749	0
CASSFGSGPYEQYF	0	0.00749	0
CSARDIGEDTGEQFF	0	0.00749	0
CASTLLGYTEAFF	0	0.00749	0.020541
CASSQEFHRRALYGYTF	0	0.00749	0
CASRKSADEAFF	0	0.00749	0
CASSYFGRMNTEAFF	0.005222	0.00749	0
CASSAVPGELFF	0	0.00749	0
CASSHRGQANYGYTF	0	0.00749	0
CASSPVAGSYNEQFF	0	0.00749	0.010271
CASSLQWGQSPYEQYF	0	0.00749	0
CASSSGLAGVDTQYF	0	0.00749	0
CASSSRQGQTQYF	0	0.00749	0
CASSPPERVGAKNIQYF	0	0.00749	0.005135
CAWRPSRNQPQHF	0.010443	0.00749	0.010271
CASSFSGNQPQHF	0	0.00749	0
CASSQVINSPLHF	0	0.00749	0.010271
CASSLSGGYEQYF	0	0.00749	0
CASSGSSGGAAEQYF	0	0.00749	0
CASSSWGQGGTEAFF	0	0.00749	0
CASSYSGGENTEAFF	0	0.00749	0.005135
CASSLLGRDNQPQHF	0	0.00749	0
CASSVGGGTGELFF	0	0.00749	0
CASSQELAGGPSHEQYF	0.005222	0.00749	0.005135
CASSQDYSGRASDF	0	0.00749	0
CASSLFAGTEAFF	0	0.00749	0.010271
CASSLGTGAYQETQYF	0	0.00749	0
CASSISRSYEQYF	0.010443	0.00749	0.010271
CASSLAGGRADTQYF	0.010443	0.00749	0.010271
CASSLEGGRAFNTQYF	0	0.00749	0
CASSQGGYEQYF	0	0.00749	0.005135
CASSLTGKDTEAFF	0	0.00749	0
CASSQGAYGYTF	0	0.00749	0
CASSLAGLGAFF	0	0.00749	0
CASSQYLAGGIYEQYF	0	0.00749	0
CSVGGTSVGELFF	0	0.00749	0
CASSLGRIYEQYF	0.005222	0.00749	0.041083
CASSLPGQRYTF	0	0.00749	0
CASSLIPGIGGTQYF	0	0.00749	0
CASSLEENISPSFF	0	0.00749	0
CASSWASGEQYF	0	0.00749	0.005135
CATRTVSRHTIYF	0	0.00749	0
CASRGTGGPKHF	0	0.00749	0
CALDGDEQFF	0	0.00749	0.005135
CASSLGLAGYEQYF	0	0.00749	0
CASSERGGGYNEQFF	0.005222	0.00749	0.005135
CASSLADIKQETQYF	0.010443	0.00749	0.010271
CASSSLLGQGNSPLHF	0	0.00749	0
CASSRRGSRGETQYF	0	0.00749	0
CASSIGGTGTNYGYTF	0	0.00749	0
CASSQSVRTEAFF	0	0.00749	0.005135
CSAAGQGYSPLHF	0	0.00749	0
CASSLGATGINTEAFF	0	0.00749	0.020541
CSVGTGDYGYTF	0	0.00749	0
CASSQLGATEAFF	0	0.00749	0
CASRGGRYGYTF	0	0.00749	0
CATSDPDGAGGYTF	0	0.00749	0
CASSQGSDGYTF	0.005222	0.00749	0.015406
CASRWGGTDTDTQYF	0.005222	0.00749	0
CASSLVPQGYTEAFF	0	0.00749	0
CASSPTSSGANVLTF	0	0.00749	0.005135
CSAKDRLYGYTF	0	0.00749	0
CATRSLGYYGYTF	0	0.00749	0
CASSPALTSDTQYF	0	0.00749	0
CASSSPGGLTEAFF	0	0.00749	0
CASSIDGQVYNEQFF	0	0.00749	0
CASSLLRTRDTEAFF	0	0.00749	0
CASSQGYRDYTGELFF	0	0.00749	0
CASSLGQGGYEQYF	0	0.00749	0
CASSQEGGDRAYEQYF	0.010443	0.00749	0.005135
CASSTNTNYGYTF	0	0.00749	0
CASGQAIEAFF	0	0.00749	0
CASGTDSNQPQHF	0	0.00749	0
CASSLGGQGHGYTF	0	0.00749	0.010271
CASTLIVWGSEQYF	0	0.00749	0
CASRTSFSYEQYF	0	0.00749	0
CSARGQGGDLEQDTQYF	0	0.00749	0
CASSSGTGMNTGELFF	0	0.00749	0
CASSPGRTAMKQYF	0	0.00749	0
CASSPMNTEAFF	0	0.00749	0
CASTLDGDYNEQFF	0	0.00749	0
CASSLGQPQHF	0	0.00749	0
CASSQGPLAYEQYF	0.005222	0.00749	0
CASSSRDGQDPYEQYF	0	0.00749	0
CSARGGGETQYF	0.005222	0.00749	0
CASSLVRGGLPADTQYF	0	0.00749	0
CATSRAEGLASRETQYF	0	0.00749	0
CASSVAHGWPSTDTQYF	0.005222	0.00749	0.005135
CASSSLAGSSTDTQYF	0	0.00749	0
CASSLDPRGGELFF	0	0.00749	0
CASSVGPSYEQYF	0	0.00749	0
CASRYRDLGGTGELFF	0	0.00749	0
CASSLIRGQFLSGANVLTF	0	0.00749	0.005135
CAISERAGRGYGYTF	0	0.00749	0
CSAKSGQNAYEQYF	0	0.00749	0
CSARGSGSTDTQYF	0.005222	0.00749	0.005135
CASSTLRQEGKAFF	0	0.00749	0
CASSLPPFFEQYF	0	0.00749	0
CASGRFFNQPQHF	0	0.00749	0
CASGENRGKNIQYF	0	0.00749	0
CASSYREGGNEQFF	0	0.00749	0
CSARDVERGDQETQYF	0.005222	0.00749	0.005135
CATSHGDLLRIGQYF	0	0.00749	0
CASSLNRDSTDTQYF	0.010443	0.00749	0.010271
CASRGQGYGYTF	0	0.00749	0
CASSVGTGSNQPQHF	0	0.00749	0
CASSQGGGTYEQYF	0.010443	0.00749	0
CSARQGQGKIYNSPLHF	0	0.00749	0
CASGDMWGNTEAFF	0	0.00749	0
CASGLVMNTEAFF	0	0.00749	0
CASSPKNLAGVTDEQYF	0	0.00749	0.010271
CASSTDREIGQPQHF	0	0.00749	0
CASSLTAHEQYF	0	0.00749	0.010271
CSPRGQGNSPLHF	0	0.00749	0
CASSQGSGGGSDEQYF	0	0.00749	0
CASSYGTGSGYTF	0	0.00749	0
CASSLTASAEAFF	0	0.00749	0
CASSASQGAPRGYTF	0.005222	0.00749	0
CASSPRDRGSPEQFF	0	0.00749	0
CATSREGQNSPLHF	0	0.00749	0
CASSAGTGPGEQYF	0	0.00749	0
CASSLVSGYEQYF	0	0.00749	0
CASSFSSLETVHNEQFF	0	0.00749	0
CSVVKETLYGYTF	0	0.00749	0
CASSLDGRGTF	0	0.00749	0
CASSLYGTTTTDTQYF	0	0.00749	0.010271
CASSPILTGRTL	0	0.00749	0
CSAADTRRLNTGELFF	0	0.00749	0
CASSSLLGPNTEAFF	0	0.00749	0
CAWKKSMNTEAFF	0.010443	0.00749	0.010271
CASSIGTSGSSYNEQFF	0	0.00749	0.005135
CASARLPLRGYTF	0	0.00749	0
CASRRTGDGYTF	0	0.00749	0
CASSVPMARAQAFF	0	0.00749	0.005135
CASSSSGLTYEQYF	0.005222	0.00749	0.005135
CASSSVGRNTEAFF	0	0.00749	0
CASSQDGYTF	0	0.00749	0
CASLQAHPNYGYTF	0	0.00749	0
CASSQEGLGYGYTF	0	0.00749	0.005135
CASSLSQGASEQFF	0	0.00749	0
CASSVRWESNEQYF	0	0.00749	0.005135
CASNTQGANYGYTF	0	0.00749	0
CASSPRGDTQYF	0.005222	0.00749	0
CAISVTRETEAFF	0	0.00749	0
CASSHQAFNQPQHF	0	0.00749	0
CATSDLTYSRTTGELFF	0	0.00749	0
CASSDWDRGRGTQYF	0	0.00749	0
CSASMGAGVFEQFF	0	0.00749	0.005135
CASSLGQGRSYEQYF	0	0.00749	0
CASSENQGTVRNIQYF	0.005222	0.00749	0.005135
CASSPRTGDNSPLHF	0	0.00749	0.010271
CASSLFGWTGDSNTEAFF	0	0.00749	0.005135
CASTPTAPTVGYGYTF	0	0.00749	0
CSARDERGNTGELFF	0	0.00749	0
CASSPGDGYTF	0	0.00749	0
CASPARTGGTGANVLTF	0	0.00749	0.005135
CSVAPGGAREQYF	0	0.00749	0.005135
CASSFGTVQVGYTF	0	0.00749	0
CASSFVGAKGYTF	0	0.00749	0
RASSALRTFF	0	0.00749	0
CASYGGQASYNEQFF	0.005222	0.00749	0.020541
CASSPNRVRDTEAFF	0.020887	0.00749	0
CSAHLDGTGKLYGYTF	0	0.00749	0
CASAAGLGQAFF	0	0.00749	0
CASSGGGELFF	0	0.00749	0
CASSLAGLNQPQHF	0	0.00749	0
CASSLLGLPGDTQYF	0	0.00749	0
CATLRGGAFF	0	0.00749	0
CASSYHRGNGYTF	0	0.00749	0
CATSDSGTGGSNYGYTF	0.005222	0.00749	0
CASSASGMRGELFF	0.015665	0.00749	0.020541
CASSQAALGNYGYTF	0	0.00749	0
CAWSVASVNQPQHF	0	0.00749	0
CSARDPGLAGGRYEQYF	0	0.00749	0
CSVGPDTEAFF	0	0.00749	0
CASSSPGGRPPQAFF	0	0.00749	0.020541
CASSLGGNPSFDNQPQHF	0	0.00749	0
CASSLSGTSGSYEQYF	0	0.00749	0
CASSQERDTEAFF	0	0.00749	0
CASSTGSRSNTEAFF	0	0.00749	0
CSAGQGNGYTF	0	0.00749	0
CASSLKGDGYSPLHF	0	0.00749	0
CASSVSPEAFF	0	0.00749	0
CSAPQPPGGLQDSPLHF	0	0.00749	0
CASSQEEQAFNQPQHF	0.036552	0.00749	0.035947
CASSPVRDGYGYTF	0	0.00749	0
CATGTGSSYEQYF	0	0.00749	0
CASKPDRGLNTEAFF	0.005222	0.00749	0.005135
CAWSFTGDGYTF	0	0.00749	0
CASSLRGGGATEAFF	0	0.00749	0
CASSQEGWGDEKLFF	0	0.00749	0
CAISESPGGYGELFF	0	0.00749	0
CASSLGGQGTGEQYF	0	0.00749	0
CASSTLRDSDKGELFF	0	0.00749	0
CASSLGTGGVYGYTF	0	0.00749	0.015406
CAGERWTHEQYF	0	0.00749	0
CASHSPGQGYNEQFF	0	0.00749	0
CASSTYSGTSSYEQYF	0	0.00749	0
CASSLVERFSGNTIYF	0	0.00749	0.005135
CASSLEGVTDTQYF	0	0.00749	0
CASSFGGNQPQHF	0	0.00749	0
CAISESTGSGNTIYF	0	0.00749	0.005135
CASSAGSPGELFF	0.005222	0.00749	0.035947
CATRGGGNQPQHF	0	0.00749	0
CASSSDRGRYEQYF	0	0.00749	0
CASSLHGRARDNEQFF	0	0.00749	0
CASNIHGGGAYEQYF	0	0.00749	0
CASRRPGTNTGELFF	0	0.00749	0
CASSLAGEVYEQYF	0	0.00749	0
CASSREGWKQFF	0	0.00749	0
CASSLTDTQYF	0	0.00749	0.005135
CASSLTNTEAFF	0	0.00749	0
CASSNSRSSSGGELFF	0	0.00749	0
CATGWAGEQYF	0	0.00749	0
CASSQDRGVNTEAFF	0	0.00749	0
CASSSQGPYGYTF	0	0.00749	0
CASSPGTGSEETQYF	0	0.00749	0.005135
CASSDRSTGELFF	0	0.00749	0
CATSTRRQAGNTIYF	0	0.00749	0
CASSRGLAGLNNEQFF	0	0.00749	0.005135
CASSLPYRAALLPPYEQYF	0	0.00749	0
CASSSTGDSNQPQHF	0	0.00749	0
CASSGHTNSYEQYF	0	0.00749	0
CATSRERTRSYEQYF	0	0.00749	0
CASSVTGGDGYTF	0	0.00749	0
CASSLRPGQGNTGELFF	0	0.00749	0
CASRETGKKNTEAFF	0	0.00749	0.015406
CASSFGGNEQFF	0	0.00749	0
CASSPGGHEQYF	0	0.00749	0
CAISGWGVGGVAFF	0.010443	0.00749	0
CATGTEVGEGSEAFF	0.005222	0.00749	0
CASSLVGTGDYGYTF	0	0.00749	0
CASSSAGFEAFF	0	0.00749	0
CASSRGQSSGANVLTF	0	0.00749	0
CASSQVWPGFRQPQHF	0	0.00749	0
CASTLAGPYEQYF	0	0.00749	0
CASSSRWDTRNYEQYF	0	0.00749	0
CATSARQGVGETQYF	0	0.00749	0
CASSWDRGTNEKLFF	0.015665	0.00749	0.046218
CASATVMNTEAFF	0	0.00749	0
CAISESGGGLNNEQFF	0.010443	0.00749	0.015406
CASSLGTYEQYF	0	0.00749	0.015406
CAWSVTGATTEAFF	0	0.00749	0
CESHSNTEAFF	0	0.00749	0
CASSMRPGQGSWRNEKLFF	0	0.00749	0.005135
CASSPASGRVGEQYF	0	0.00749	0
CASSPDGGKAFF	0	0.00749	0
CASRAGTDNSPLHF	0	0.00749	0
CASGLDYEQYF	0	0.00749	0.005135
CASSYRGITYNSPLHF	0	0.00749	0
CASRLGGTEAFF	0.010443	0.00749	0.025677
CASSPSGQGEQYF	0	0.00749	0.015406
CASSLVLNEQFF	0	0.00749	0
CASSYSGSGNEKLFF	0	0.00749	0
CASSDRGTGPWETQYF	0	0.00749	0
CASSIGPLANYGYTF	0	0.00749	0
CASSLSYEQYF	0	0.00749	0.010271
CASSQARDNEQYF	0	0.00749	0
CASSRPTGVDYGYTF	0	0.00749	0
CASSLWGGGYGYTF	0	0.00749	0
CASSQEGQADYEQYF	0	0.00749	0
CASSPGYNEQFF	0	0.00749	0
CASSFGSQSYEQYF	0	0.00749	0
CASSVGSGNEQFF	0.005222	0.00749	0
CASSRGTDYEAFF	0.020887	0.00749	0
CASSFRSNTGELFF	0	0.00749	0
CSAKREQAFF	0	0.00749	0
CASTPRRDLNTEAFF	0	0.00749	0
CASSQAGLAGGPYEQYF	0	0.00749	0
CASSLSLGRGRFNEQFF	0	0.00749	0
CSASSGTAMYEQYF	0	0.00749	0
CASSLGIRRQTYNEQFF	0	0.00749	0
CATLERASGEAFF	0	0.00749	0
CASSPTTLNTEAFF	0	0.00749	0
CASSLGGVTEAFF	0	0.00749	0
CASMGRSSYNSPLHF	0	0.00749	0
CASSLERNEKLFF	0	0.00749	0
CSAPSGGTTDTQYF	0	0.00749	0.005135
CASSHREGSYNEQFF	0.005222	0.00749	0.005135
CASRGTRGNNQPQHF	0	0.00749	0
CASSVGGTNEQFF	0	0.00749	0.005135
CASSQTGNSYNSPLHF	0	0.00749	0
CASRLADTGELFF	0	0.00749	0
CSAVGGGAPYEQYF	0.005222	0.00749	0
CASSVYSDRGGYTF	0	0.00749	0
CASSPQSFSYEQYF	0	0.00749	0
CASSQRPDREAFF	0.005222	0.00749	0
CASSFAGNGYTF	0	0.00749	0
CASSQGCQLEQYF	0	0.00749	0
CASSSPLEGPYEQYF	0	0.00749	0
CASSFRSYSTKDTQYF	0	0.00749	0
CSVEDLGQLGDTQYF	0	0.00749	0
CASSLPSYEQYF	0	0.00749	0.005135
CATSTGTSGEQFF	0	0.00749	0
CASSMGAGGREQFF	0	0.00749	0
CASSLPGLAGGAAREQFF	0	0.00749	0
CASSVGGGGIYEQFF	0	0.00749	0.005135
CSASAGRDYEQYF	0	0.00749	0
CSDSQGGYGYTF	0	0.00749	0
CASSETSFNIQYF	0	0.00749	0
CASSITGGEAFF	0	0.00749	0
CASSFSPYEQYF	0	0.00749	0
CASSFWTGVESEKLFF	0	0.00749	0
CASYSPPPGTSGRVGVYNEQFF	0	0.00749	0
CASGGDSQNGYTF	0	0.00749	0
CASSGAGELFF	0	0.00749	0
CASSYGVGGELFF	0	0.00749	0
CASSLAGVRDREDGYTF	0	0.003745	0
CASSLPTSSYEQYF	0	0.003745	0
CAWSTYRGGNSPLHF	0	0.003745	0
CASSKTSGRAYEQYF	0	0.003745	0
CGLNVVTDTQYF	0	0.003745	0
CASSHYGTSGNTIYF	0	0.003745	0
CASSQDIGKSNTGELFF	0	0.003745	0
CASSPGGGQETQYF	0	0.003745	0
CASSTPGLAPDTQYF	0	0.003745	0
CASSWTVGVQETQYF	0	0.003745	0
CASSIGVPPDEQFF	0	0.003745	0
CASSLTGGNTGELFF	0	0.003745	0
CASSFTSGSSYNEQFF	0	0.003745	0
CSAEQRTGGPEAFF	0	0.003745	0
CASSRQGTPYEQYF	0	0.003745	0
CASSLAGSTEAFF	0	0.003745	0
CSVEVGGDEKLFF	0	0.003745	0
CASSRHNPIFDHQPQHF	0	0.003745	0
CASTATRSTDTQYF	0	0.003745	0
CSAYTGELFF	0	0.003745	0.005135
CASRFFRVSEAFF	0	0.003745	0
CASSLGGPISQETQYF	0	0.003745	0
CASSGLRLAGSTDTQYF	0	0.003745	0
CASSLGRMSREYF	0.010443	0.003745	0.005135
CASSIIGGPGELFF	0	0.003745	0
CASSVAAFHDTQYF	0	0.003745	0
CASSLGGEGAHSYGYTF	0	0.003745	0.005135
CASSWSSGNTIYF	0	0.003745	0
CASSPLRGNTGELFF	0	0.003745	0
CASNTGLPYNEQFF	0	0.003745	0.005135
CASTPGGTGELFF	0	0.003745	0
CASSEFGRGRSEAFF	0	0.003745	0
CASSSLQEDQPQHF	0	0.003745	0
CASSYSGSGYYGYTF	0	0.003745	0
CASSLLGGWIATNEKLFF	0	0.003745	0
CSSTGNGADTQYF	0	0.003745	0
CASKRQGAREQYF	0	0.003745	0
CASSPTNRGWNQPQHF	0	0.003745	0
CASSQVGYEQYF	0	0.003745	0
CSAETVYSNQPQHF	0	0.003745	0
CASSIVGGYNEQFF	0	0.003745	0
CAIRLSGGRDTQYF	0	0.003745	0
CASSEAVRAYEQYF	0	0.003745	0.005135
CASSQDHWGTSGQETQYF	0	0.003745	0
CASSSDALSSYNEQFF	0	0.003745	0
CASSFLAGASDTQYF	0	0.003745	0
CASSLAWGRGRLKNTEAFF	0	0.003745	0
CASRGGQALNTEAFF	0	0.003745	0
CAISDVGATQETQYF	0	0.003745	0
CASSAGMGSGELFF	0	0.003745	0
CASSARDPGELFF	0	0.003745	0
CASSFLGTGRYEQYF	0	0.003745	0
CASSLLTGRVDMNTEAFF	0	0.003745	0
CASSLYPAGQGMSEQYF	0	0.003745	0
CASSVGQGSYEQYF	0	0.003745	0
CASSLEFLRSSYNSPLHF	0	0.003745	0.005135
CASSFRQESGYTF	0	0.003745	0
CSAREVVGNNSPLHF	0	0.003745	0
CASSYSGGVKSGNTIYF	0.005222	0.003745	0.005135
CSARVPWEEGYTF	0	0.003745	0
CSVRQGTTEAFF	0	0.003745	0
CSAGLIAGQADTQYF	0	0.003745	0
CSVYSLGQETQYF	0	0.003745	0
CASSSGLSTDTQYF	0	0.003745	0.005135
CSARDRRRGRDDRGRYYEQYF	0	0.003745	0
CASSRTRTPGSPLHF	0	0.003745	0
CASSKRTFYGYTF	0	0.003745	0
CSVHAGTGREAFF	0	0.003745	0
CASSFFLAGSLRNEQFF	0	0.003745	0
CASSSSIPAVYEQYF	0	0.003745	0
CASSTNPTGTGAYGYTF	0	0.003745	0
CASSPRDPGEQYF	0	0.003745	0
CASSPPSSGLNNEQFF	0	0.003745	0
CAISESGRDQPQHF	0.005222	0.003745	0.025677
CASTGGLAGTNGRTQYF	0	0.003745	0
CASSPDPREFNYGYTF	0	0.003745	0
CASSLPPGQPNEQFF	0	0.003745	0
CSARVGTGVYNEQFF	0	0.003745	0
CSARVSDQPQHF	0	0.003745	0.035947
CASSQLITGGGGETQYF	0	0.003745	0.010271
CASSVGETQYF	0	0.003745	0
CASSAQSGTQNEQFF	0	0.003745	0
CASRPGQGDYEQYF	0	0.003745	0
CASSPDRSPRTDTQYF	0	0.003745	0
CASSLRMAQGRTGNTIYF	0	0.003745	0
CASRTDLRSGANVLTF	0	0.003745	0
CASSFPSYAGGPIETQYF	0	0.003745	0
CASSEEVAGGYEQYF	0	0.003745	0
CASSLGTGDQETQYF	0	0.003745	0
CAWSQQGDSPLHF	0	0.003745	0
CASSHLMGGTGGTEAFF	0	0.003745	0
CASSPRLAGAGTDTQYF	0	0.003745	0.010271
CASGHRNEQFF	0	0.003745	0.010271
CASSSPERTNEQFF	0	0.003745	0
CSVAVSGANVLTF	0	0.003745	0
CASSPNSYNEQFF	0.005222	0.003745	0.015406
CASSPWSEQYF	0	0.003745	0
CASSLRHPYEQYF	0	0.003745	0
CASTLDPPRSQPQHF	0	0.003745	0
CASSDGAGTTQYF	0	0.003745	0
CASSHPPGDPEQYF	0	0.003745	0
CASSQDVGTGDTGELFF	0	0.003745	0
CASRRWGGTDTQYF	0	0.003745	0
CASSDLSPYEQYF	0	0.003745	0
CASSPTSGGDQETQYF	0	0.003745	0.015406
CASRQPGLAPYEQYF	0	0.003745	0
CASSAGANVLTF	0	0.003745	0
CASSFNETQYF	0	0.003745	0
CASSQTSGGNTGELFF	0	0.003745	0
CASSFPPLAYDTFETNEQFF	0	0.003745	0
CASIAHSSTDTQYF	0	0.003745	0
CASSEEGTGSYEQYF	0	0.003745	0
CASSVRWGESYEQYF	0	0.003745	0
CASSLAVGSGNTIYF	0	0.003745	0
CASSQDPGGAYGYTF	0	0.003745	0
CSATQDRGNQPQHF	0	0.003745	0
CASRRLAGPLYEQYF	0	0.003745	0
CSARDTPRAFF	0	0.003745	0
CASSATVTSGSRHEQYF	0	0.003745	0
CASSPGTRPYNEQFF	0.005222	0.003745	0
CATSAPSRGTGEQFF	0	0.003745	0.005135
CASSVEGSSYNEQFF	0	0.003745	0
CASSLGLGQKAFF	0	0.003745	0
CASSSKGLYNSPLHF	0	0.003745	0
CSVATQVPNTEAFF	0	0.003745	0
CASSESLALAMAGELFF	0	0.003745	0
CASSLTAPSEQYF	0	0.003745	0
CSARDLQGRHTGELFF	0	0.003745	0
CASSETGHYGYTF	0	0.003745	0.015406
CASSSLASGGTGDEQFF	0	0.003745	0
CASSEQEGETQYF	0	0.003745	0
CASLRLPSSTYNSPLHF	0	0.003745	0.005135
CSAKRGALGTDTQYF	0	0.003745	0
CASSLRGDGDEQYF	0	0.003745	0
CAISDPGLVGGAQYF	0	0.003745	0.015406
CASSLSAGLETDTQYF	0	0.003745	0
CASSQGGQGASPLHF	0	0.003745	0
CASSLKPAGTGARYTF	0	0.003745	0
CASSEGTGRTYEQYF	0	0.003745	0
CAIAGARDNLNIQYF	0	0.003745	0
CASSPGSGIPHNEQFF	0	0.003745	0
CASSTQNYGYTF	0	0.003745	0
CASSQDVGQRGPNSPLHF	0	0.003745	0.005135
CASSSKAGGSYNEQFF	0	0.003745	0
CASSLKDPLAPYNEQFF	0	0.003745	0
CASSQEYAGGETEAFF	0	0.003745	0
CASSRGGELFF	0.005222	0.003745	0
CASSPGTGAGNTIYF	0.005222	0.003745	0
CASSQGMNERMGNYGYTF	0	0.003745	0
CASSISFDSGVNTIYF	0	0.003745	0
CASSYSRGGGNEAYEQYF	0	0.003745	0
CASSLKSGPPYEQYF	0	0.003745	0
CATSRGSGTSAGPDTQYF	0	0.003745	0
CASSRQEASPYNEQFF	0	0.003745	0
CATSRDSATGVGSQPQHF	0	0.003745	0
CASSLAGHDYEQYF	0	0.003745	0.005135
CASSVAASMGGELFF	0	0.003745	0
CAWSPPSQPQHF	0.005222	0.003745	0
CASQRTRAGRTGELFF	0	0.003745	0
CASSSRNTEAFF	0	0.003745	0
CASSSTSGDYNEQFF	0	0.003745	0
CASLTSGGGETQYF	0	0.003745	0
CASSAWSSNQPQHF	0	0.003745	0
CASSYSRAGDTDTQYF	0	0.003745	0
CASSSGLAAYEQYF	0	0.003745	0
CASSLRGGYTEAFF	0	0.003745	0
CSGGGQGDTQYF	0.005222	0.003745	0.020541
CASSTGTVLTGELFF	0	0.003745	0
CASSFPGLADTDTQYF	0	0.003745	0
CASSTGATQPQHF	0	0.003745	0
CSASAGLAGFQETQYF	0	0.003745	0
CASSLSGRTGGFPEAFF	0	0.003745	0
CASSSSGTGEETQYF	0	0.003745	0
CASSVRTGASNQPQHF	0	0.003745	0
CASSTSRAAGAGELFF	0	0.003745	0
CASSLRTGTPLLEQFF	0	0.003745	0
CASSDSRLAGGPSTDTQYF	0	0.003745	0
CASSQVDRVTETQYF	0	0.003745	0
CASSYSAGSSGNTIYF	0	0.003745	0
CASTLYPWSNQPQHF	0	0.003745	0
CASSVTKANTYEQYF	0	0.003745	0
CASTGYRTYNEQFF	0	0.003745	0
CASSFPVWDRSYNEQFF	0	0.003745	0
CASSLVAGGLEDTQYF	0.005222	0.003745	0
CASRKTSGSFNEQFF	0	0.003745	0
CASSLYRDRTTRKGHQPQHF	0	0.003745	0
CATSEDGTSGRLTYEQYF	0	0.003745	0
CATSRGGTGNYEQYF	0	0.003745	0.005135
CASSDQNTGELFF	0	0.003745	0
CASSRHRGWNTGELVF	0	0.003745	0
CASSVFQGGESPFF	0	0.003745	0
CASSSGTSGRGNEQFF	0	0.003745	0
CASSVRGNEQFF	0.010443	0.003745	0.030812
CASSLRTSGNNEQFF	0	0.003745	0
CASSQLGQGSSNYGYTF	0	0.003745	0
CASSYAAGLGTEAFF	0	0.003745	0
CASSFSGGATDTQYF	0	0.003745	0
CASTGAGGELFF	0	0.003745	0
CASKDGGWSNQPQHF	0	0.003745	0
CASSPRTGRYEQYF	0	0.003745	0
CATSDPAGGEEKLFF	0	0.003745	0
CASSLGVSGGLNTDTQYF	0	0.003745	0
CASSLGQAASGNTIYF	0	0.003745	0
CSARWLAGGLAGELFF	0	0.003745	0
CASSHGLAGGEQFF	0	0.003745	0
CASSFESRRAYNEQFF	0	0.003745	0
CASSRHKNTEAFF	0	0.003745	0
CASSSGTYQETQYF	0	0.003745	0
CASSLPPGQGGRLNEQFF	0	0.003745	0
CASSDPGTVSLFTF	0	0.003745	0
CATSDPGGASGSYEQFF	0	0.003745	0
CASSLTTGGTEAFF	0	0.003745	0
CASSVAGTGDYEQYF	0	0.003745	0
CASSQDQGSRGYNEQFF	0	0.003745	0
CSARDWVASGRLTAYNEQFF	0	0.003745	0
CSVDGLAGGFYEQYF	0	0.003745	0
CASSQEYRGKEKLFF	0	0.003745	0
CASSLGDRDNQPQHF	0	0.003745	0
CASRLVGSYEQYF	0	0.003745	0
CASSLSIGVGETQYF	0	0.003745	0
CASSSSMPRGLETQYF	0	0.003745	0
CASSLLGGPQHF	0	0.003745	0
CASSPYSGGVNNEQFF	0	0.003745	0
CASGPRYETQYF	0.005222	0.003745	0.005135
CASSLQSLTDTQYF	0	0.003745	0
CASSLDPWSFQTEAFF	0	0.003745	0
CASSGRDNEQFF	0	0.003745	0
CASSRGRGGDQPQHF	0	0.003745	0
CASSPRQGPAHEQYF	0	0.003745	0
CASTSARTDTQYF	0	0.003745	0
CASRRTGGGILNTEAFF	0	0.003745	0
CASSSPTELCSQHF	0	0.003745	0
CASSGLAVSNTGELFF	0	0.003745	0
CSAQGWTGFTDTQYF	0	0.003745	0
CASSLSLAGQQYF	0	0.003745	0
CAISYRDRGYEQYF	0	0.003745	0
CASSLNPTGDTQYF	0	0.003745	0
CASSPRRNKGDTEAFF	0	0.003745	0
CSATPSGAGLTNEKLFF	0	0.003745	0
CASSLGQAQETQYF	0	0.003745	0
CSVRVVGETQYF	0	0.003745	0
CATWARGQVYNEQFF	0	0.003745	0
CASSPKARVLNEQFF	0	0.003745	0
CASSPDRNQPQHF	0	0.003745	0
CASSHTSSGRCLPKTQYF	0.010443	0.003745	0.015406
CSASLPGFEKLFF	0	0.003745	0
CASSLASDYSYEQYF	0	0.003745	0
CASSSDLGEQFF	0	0.003745	0
CASSLETGGPKNIQYF	0	0.003745	0
CNSPPDRETDTQYF	0	0.003745	0.005135
CASSEETGGPYEQYF	0	0.003745	0
CASSITTGDYGYTF	0	0.003745	0
CASSPTLFQGRDYNEQFF	0	0.003745	0
CASSLAASEKLFF	0	0.003745	0
CASSRGGGSNEQFF	0	0.003745	0
CASSRQNSGANVLTF	0	0.003745	0
CASSLRSQETQYF	0	0.003745	0
CASRDRMGTEAFF	0	0.003745	0
CASSPWTSPRLYNEQFF	0	0.003745	0.005135
CASSVGGAWVEQFF	0	0.003745	0
CASSLISGTSNQPQHF	0	0.003745	0
CASSGGGETYNEQFF	0	0.003745	0
CASRPLRVAGEQFF	0	0.003745	0
CSVAPRLAGVVDTQYF	0	0.003745	0
CASSLGDSRPNQPQHF	0	0.003745	0
CAWSVLQGAPGYTF	0	0.003745	0
CASSPTGRKTDTQYF	0	0.003745	0
CASSIASSSYEQYF	0	0.003745	0
CATGTGVSEQYF	0	0.003745	0
CASSGLAGELFF	0	0.003745	0
CASSESANTEAFF	0	0.003745	0
CASSLSLWGQRYGYTF	0	0.003745	0
CASSLGTGVSMNTEAFF	0	0.003745	0
CASRSGDRVTWQETQYF	0	0.003745	0
CASSSRTEETQYF	0	0.003745	0
CASSLHRVGITDTQYF	0	0.003745	0
CASSDSRETQYF	0	0.003745	0
CASSNPRLVRFF	0	0.003745	0
CASREQGNANTGELFF	0	0.003745	0
CASSVDRGYEQYF	0	0.003745	0
CASGAGQGYLDEQFF	0	0.003745	0
CASSLSAGVGQVFF	0	0.003745	0.005135
CASSETGRAGIQYF	0	0.003745	0
CASSHPDRDYGYTF	0	0.003745	0
CASSSPGLAGGADTQYF	0.005222	0.003745	0
CAWRGRNNQPQHF	0	0.003745	0
CASSPRTGYRNEQFF	0	0.003745	0
CASSEGGTGELFF	0	0.003745	0.010271
CSARDDRDRVGPGNTIYF	0	0.003745	0
CANRESGRGETQYF	0	0.003745	0
CASRTGAATNEKLFF	0.015665	0.003745	0
CASSFIDSGYEQYF	0	0.003745	0
CASSLDWASYEQYF	0	0.003745	0
CASSMGLAGTDTQYF	0	0.003745	0
CASSSDSSYEQYF	0	0.003745	0
CARSLEQGVNQPQHF	0	0.003745	0
CASSYEGGFLNTEAFF	0	0.003745	0
CASSGWTGGSYEQYF	0	0.003745	0
CASSQDRAGTGELFF	0	0.003745	0
CASSLIGGGTEAFF	0	0.003745	0
CASRSQETQYF	0	0.003745	0
CASGLVPVPGELFF	0	0.003745	0
CSVASARSTDTQYF	0	0.003745	0
CASTRQENTGELFF	0	0.003745	0
CASSLSYRDSTDTQYF	0.010443	0.003745	0
CASSSPGGNTGELFF	0	0.003745	0
CASSDGQLPTGANVLTF	0	0.003745	0
CASSHEAGETAYEQYF	0	0.003745	0
CSVEEGLSTDTQYF	0.005222	0.003745	0
CASSEEAGYEQFF	0	0.003745	0
CATSREASGVQQFF	0	0.003745	0
CASSPSAQGDTQYF	0	0.003745	0
CASRTGQTYGYTF	0	0.003745	0
CASRVLAGGSTDTQYF	0	0.003745	0
CASSYAGDYNEQFF	0	0.003745	0
CASSPGAGQVQPQHF	0	0.003745	0
CASSLRGTGQETQYF	0	0.003745	0
CASSRGGLNEQFF	0	0.003745	0
CSAGGRSDTEAFF	0	0.003745	0
CASSGTNHLHARNTIYF	0	0.003745	0
CASGKEGLETQYF	0	0.003745	0
CASSKRGTSSYNEQFF	0	0.003745	0
CASMSIGRGDGELFF	0	0.003745	0
CAWGGKVRDTEAFF	0	0.003745	0
CASSLDGGRGAQYF	0	0.003745	0
CASSQDRGGTGEQFF	0	0.003745	0
CASSLRGGNNEQFF	0	0.003745	0
CASSTGTSDTGELFF	0	0.003745	0
CASSLYNQPQHF	0	0.003745	0
CASSLRGNTGELFF	0	0.003745	0
CATGGSSGNTIYF	0	0.003745	0
RASSLTSGGVSSYNEQFF	0	0.003745	0
CASRLTGYGQPQHF	0	0.003745	0
CASSYGTSAETQYF	0.005222	0.003745	0
CSAREGQGGNQPQHF	0	0.003745	0
CASSLDFAIDTQYF	0	0.003745	0
CASSVGGAAYYYEQYF	0	0.003745	0
CASSARLAGGLPYNEQFF	0	0.003745	0
CASSFAGGFEKLFF	0	0.003745	0
CSVDKAGGTEAFF	0.005222	0.003745	0
CASRASGTYEQYF	0	0.003745	0
CASSYEGPWRGYTF	0	0.003745	0
CASSTRDSIYEQYF	0.005222	0.003745	0
CSARGASSYEQYF	0	0.003745	0
CASSEYGGAKKADTQYF	0	0.003745	0
CAWSVLGRNYGYTF	0	0.003745	0
CASSRTGLSNQPQHF	0	0.003745	0
CASSPVGTSGRYEQYF	0	0.003745	0
CASSPRGRVDNQPQHF	0	0.003745	0
CASRPVSPGPSAYNSPLHF	0	0.003745	0
CASSPWQETYEQYF	0	0.003745	0
CASTGYSNQPQHF	0.020887	0.003745	0.015406
CATSREAGQGTQYF	0	0.003745	0
CASSYGQNTEAFF	0	0.003745	0.005135
CATSTVLGNSPNSPLHF	0	0.003745	0
CASSSVGDGYTF	0	0.003745	0
CASSQAPGRSTDTQYF	0.005222	0.003745	0.005135
CASIAQGTQYF	0	0.003745	0
CASSPVADTQYF	0	0.003745	0
CASSAQTGPPYNEQFF	0	0.003745	0
CSAAGGRADTQYF	0	0.003745	0
CASSPIGLAGGPHTGELFF	0	0.003745	0
CASSVGERENIQYF	0	0.003745	0
CASTQRRERDTQYF	0.005222	0.003745	0
CASSEAIWGDSYNEQFF	0	0.003745	0
CASSPGRTYEQYF	0	0.003745	0
CATGPTATNEKLFF	0	0.003745	0
CASRPRYMGTEAFF	0	0.003745	0
CRPTTSGSSVEQFF	0	0.003745	0
CASSFNNEQYF	0	0.003745	0
CSARTQLLAESSYNEQFF	0	0.003745	0
CASSLRATEQYF	0	0.003745	0
CASSSSGKTGADTQYF	0	0.003745	0
CASSSLAGPGNEQFF	0	0.003745	0
CASSLAGNSYEQYF	0	0.003745	0
CASLRDRGPLDEQFF	0	0.003745	0
CASSHRDSRQAEQFF	0	0.003745	0
CSAVDRAGELFF	0	0.003745	0
CASSLSGDTQYF	0	0.003745	0
CASSPDSSGNTIYF	0	0.003745	0
CASSRQGTDTQYF	0	0.003745	0
CASRGPGNQPQHF	0	0.003745	0
CASMSTGQRGTEAFF	0	0.003745	0
CASSLADIGDYEQYF	0	0.003745	0.005135
CASSPRGSYNEQFF	0	0.003745	0
CSARDLGFLETQYF	0	0.003745	0
CASSLGGGGGTEAFF	0	0.003745	0
CSVGGDLTDTQYF	0	0.003745	0
CASSSGGGPSTNEKLFF	0.005222	0.003745	0.010271
CASSAPLRGDDYGYTF	0	0.003745	0
CASSSGLGKTQYF	0	0.003745	0
CASSYRGQERSYSNQPQHF	0	0.003745	0
CASSFWGDGANVLTF	0	0.003745	0
CASSPVAGTYNEQFF	0	0.003745	0
CSALYPGLAGSRWTQYF	0	0.003745	0.010271
CASSPTWRGPYEQYF	0	0.003745	0
CASNLLGQGYEQYF	0	0.003745	0
CAISEPTTANTEAFF	0	0.003745	0
CAGSPDGGKAFF	0	0.003745	0
CASSDTFNRGTEAFF	0	0.003745	0
CASSLKPYSNQPQHF	0	0.003745	0
CASSYSPGQYSHEQFF	0	0.003745	0
CASRPETVQRAYTDTQYF	0	0.003745	0
CASSLQGGNQPQHF	0	0.003745	0
CASSLGREKLFF	0	0.003745	0.015406
CASSWIAGTSTDTQYF	0	0.003745	0
CSAQPSGGSTDTQYF	0	0.003745	0
CATSSGGQETQYF	0	0.003745	0.005135
CASSSGLAGGRRYEQYF	0	0.003745	0
CASSSPPSGPSEDEQYF	0	0.003745	0
CASSYSSRRADTQYF	0	0.003745	0
CASSQDVSSGVSTQYF	0	0.003745	0
CASSLGTQRIYEQYF	0	0.003745	0
CASSARQQGEGYTF	0	0.003745	0
CASSVGTSPYNEQFF	0	0.003745	0
CASSLKSSGQLGSPLHF	0	0.003745	0
CASSPGTVPGNTIYF	0.005222	0.003745	0.015406
CASNQESRGSHEQYF	0	0.003745	0
CSALPSGGAYEQYF	0	0.003745	0
CASSTGSSYEQYF	0	0.003745	0
CASSVEGTTQETQYF	0.005222	0.003745	0
CASSLEMGAEAFF	0	0.003745	0
CASSPRGGAAEAFF	0	0.003745	0
CASSTGGVGTDTQYF	0	0.003745	0
CASSPLDRESSGNTIYF	0	0.003745	0
CASSYSQGVTNEKLFF	0	0.003745	0
CAIGGRGRGTEAFF	0	0.003745	0
CASSRRDIRNEQYF	0	0.003745	0
CSAKHVNSGNTIYF	0	0.003745	0.005135
CASSFWQQVDTGELFF	0	0.003745	0.005135
CASRTAGLPEAFF	0	0.003745	0
CASSHSGDSPLHF	0	0.003745	0
CASSYSGWTGEGEREKLFF	0	0.003745	0
CASSVGGASYNEQFF	0.005222	0.003745	0
CASSLAGGRTEAFF	0	0.003745	0
CASSDRDGSLDNSPLHF	0	0.003745	0
CATSRIWILDTGELFF	0	0.003745	0
CASSDRSGANVLTF	0	0.003745	0
CASSSYDRYNEQFF	0	0.003745	0
CASSLKGQNSNQPQHF	0.020887	0.003745	0.005135
CASSLEGTYNEQFF	0	0.003745	0.010271
CSARGRYQETQYF	0	0.003745	0
CASSLNPQGDTQYF	0	0.003745	0
CASGTSGRNNEQFF	0	0.003745	0
CATSDFWGGTDTQYF	0.005222	0.003745	0
CASRDRGTLNYGYTF	0	0.003745	0
CASSLASAGAYTDTQYF	0.020887	0.003745	0.005135
CASSLAGPNTGELFF	0	0.003745	0
CASRTGRRITGELFF	0	0.003745	0
CASRGTAGANVLTF	0	0.003745	0
CASSKALMGDTEAFF	0	0.003745	0
CAISESGQGSGYTF	0	0.003745	0
CASSLDEGGPWDGYTF	0	0.003745	0
CASGLPGQPYEQYF	0	0.003745	0
CASSQDQYRELEPQHF	0	0.003745	0.041083
[truncated: 14,385 more rows]
