# Supplementary material for: Integrated genomic analysis reveals mutated ELF3 as a potential gallbladder cancer vaccine candidate
Source: Nat Commun. 2020 Aug 24;11:4225. doi: 10.1038/s41467-020-17880-4 (PMC7445288; doi:10.1038/s41467-020-17880-4)
Supplement: Supplementary file 15 — Supplementary Data 13 [file 41467_2020_17880_MOESM15_ESM.xlsx]

## Sheet: TILS
Supplementary Data 13. Tumor inflitraing lymphocytic (TIL) cells
Patient ID	TIL Cluster	pdl1	lag3	tim3	B-cells	CD4+ memory T-cells	CD4+ naive T-cells	CD4+ T-cells	CD4+ Tcm	CD4+ Tem	CD8+ naive T-cells	CD8+ T-cells	CD8+ Tcm	CD8+ Tem	Class-switched memory B-cells	ly Endothelial cells	Macrophages M1	Macrophages M2	Mast cells	Memory B-cells	mv Endothelial cells	naive B-cells	NK cells	pro B-cells
GBC011	5	1.66675	6.31391	9.89368	0.19649	3.22013e-22	0.0674872	4.4106e-20	0	0.0584736	0.00213526	0.089501	0.11455	0.00709322	0.0838443	0.0267428	0.14895	1.52105e-19	0.012912	0.0797999	0.0787304	0	0	0
GBC001	3	12.3798	40.4979	11.5475	0.015913	0.000882317	6.33948e-20	8.5025e-19	0	0	0.0172689	0.105012	0.11703	0.0508132	0.0367281	2.08214e-19	0.147877	0	0	0	0.016608	0	0.000533374	0
GBC002	2	0.402188	0.987913	1.72067	3.11426e-19	8.95107e-21	2.1438e-18	4.40359e-18	0	0.00536735	0.00229174	0.0222891	0.0180295	0	0.0129016	0.00129014	0.0545635	8.80389e-22	0.00950202	0	0.0210331	0	0	8.83283e-19
GBC023	2	0.340978	0.75456	0.0597379	0.0161914	1.00561e-19	0	9.92391e-18	4.97712e-19	0.0381245	3.6593e-18	0	8.48321e-18	0	0.000608419	4.59692e-19	0.0277297	1.62248e-18	0.00621478	0.00855226	0.00790939	3.03076e-19	1.15441e-17	0.00145209
GBC024	5	0.160425	1.95255	0.566801	0.154649	0	0	0	0	0.0167503	0.00241717	0.0138838	0.0198269	3.11189e-18	0.0342571	0	0.0528088	7.48954e-19	0	0.0922862	0.00295979	0.0290085	8.89643e-18	0.0305162
GBC025	3	0.362513	1.72978	0.873272	0	2.10087e-18	0	0	1.25789e-17	1.20746e-19	0.0053492	0.0460711	0.0553418	6.57452e-18	0	0.0363513	0.0346064	5.65679e-18	9.75945e-19	1.11434e-18	0.0640044	0	0	6.70685e-18
GBC026	1	0.51652	4.50065	0.497707	0.499577	0	0.00424	0	0.0103593	0	0.00786486	0.133348	0.153926	0.0162826	0.109327	0.0239194	0.0459838	0	0	0.219124	0.0541399	0.0961122	0	0.0767851
GBC027	2	2.49405	2.55667	1.06024	0	0	3.34748e-18	0	9.73156e-19	7.49565e-18	0.0123153	0	0.00169762	1.54183e-18	0.00157469	0.00358107	0.0677904	5.82067e-19	0.0041061	1.8007e-18	0.0387472	1.11547e-18	1.23193e-17	0.0136718
GBC028	3	0.351828	4.19872	1.16233	0.0906871	4.30715e-19	0	2.13223e-18	0.00567749	0.128272	0.0084426	0.137538	0.182452	0.0320348	0.0778861	3.36264e-19	0.0726162	0.00293941	0.005859	0.0314586	0.0124113	1.89532e-19	1.08524e-17	2.32037e-18
GBC029	2	0.23832	0.593309	1.1482	0	7.12209e-20	0	0	0.0149522	0	0.01474	6.456e-22	2.37566e-18	2.75526e-18	0.00214245	1.19484e-18	0.0639661	0	0.00654759	1.51903e-18	0.00722329	0	1.45658e-17	2.63426e-18
GBC021	3	1.09798	0.799261	0.167051	0	0	1.86358e-18	5.24655e-19	3.48089e-19	2.33995e-18	1.29928e-05	0.0091912	0	4.89044e-20	0.0499014	0.0781593	0.0300831	0.000124735	0.00995404	3.36139e-18	0.0811182	0	0	0.0338013
GBC012	3	1.04497	5.53336	4.3441	0	0	6.66271e-19	3.49034e-18	0	0.0116168	9.04724e-20	0.0510825	0.108333	0	0.00503974	0.0460959	0.0948067	0.000222651	0	1.49232e-17	0.0760207	7.19668e-18	0	1.62229e-17
GBC020	2	0.6938	0.859451	0.944661	0.0219385	0	0	0	3.7884e-19	0.0109211	0.00145894	0.033509	0.0249936	0	0.00651265	0	0.0386707	2.24469e-19	0.00669996	0	0.0199639	0	4.62666e-18	9.68229e-18
GBC018	2	0.175669	0.450589	0.692471	9.00421e-20	0	2.40178e-18	1.31055e-17	0	0	0	0	1.19672e-17	7.68185e-19	0.00358062	3.32708e-19	0.0493468	0	0.00842127	0	0.0301778	0	2.58182e-17	0.00922161
GBC009	2	0.347424	0.432463	1.03221	1.06326e-19	0.000913579	0	0	2.42873e-18	3.76456e-19	0.00645689	0.000148399	0.00543517	2.72714e-18	0	3.40646e-19	0.0337644	0	3.69554e-20	0	0.00401818	0	7.01851e-18	3.90723e-21
GBC005	2	0.400598	0.231259	0.889493	0	1.4897e-18	0	1.48345e-18	0	0.0088443	0.00274051	0.000775175	0	5.4659e-19	0.00356612	2.17239e-19	0.0308797	1.35285e-19	0.00354823	7.31976e-20	0.0136353	3.13029e-18	0	0
GBC010	4	0.755895	1.76316	3.3859	0.0540251	3.63857e-19	0.0420474	1.26378e-19	0	0.0111387	0.00147459	0.0798661	0.0689071	3.50432e-18	0.0183714	0.308889	0.0660882	0	0.000796316	0.0344366	0.289248	0.00352965	0	1.95199e-17
GBC015	4	6.33639	2.91607	15.9124	0	0	0.00157678	0	0	0.00753775	0.0103756	0.0877224	0.0956183	0	8.10944e-21	0.265396	0.116506	0.0144034	0.0399163	6.30768e-18	0.240348	0	0	2.33197e-17
GBC014	3	8.08022	2.70365	10.2207	1.83609e-19	0	0.0421266	2.72609e-18	0	0.0225387	0.00422308	0.0661217	0.0699372	0	0.00138979	0.0277842	0.127315	0	0.0132442	0	0.068743	2.53808e-18	0	1.02944e-17
GBC058	3	0.201783	3.7583	0.907355	2.16681e-18	0	0	0	8.71457e-19	0.0213742	3.69818e-20	0.0229287	0.0349736	0	0	0.125535	0.0431027	0	0	0	0.152482	0	1.06509e-17	0
GBC060	3	0.202337	2.2108	2.38835	0.0309116	0	0	0	0.000851016	0.0525554	0	0.0404106	0.045391	0	0.00502611	0.0485259	0.158524	9.90481e-19	0.00728163	0.016554	0.0871969	1.90612e-19	0	0.0164544
GBC064	2	0.23161	1.30464	0.54779	0	0	0	0	0	2.93444e-19	0	0.00172635	0	0	0.0118362	0.0159687	0.0427906	6.79739e-18	0.000335039	7.63911e-18	0.0491867	0	0	5.24948e-18
GBC066	2	0.101748	1.66056	0.245105	0.00273747	0	0	1.29994e-17	0.0145801	0.0214894	0.0080502	0.0195994	0.0343137	3.71224e-18	0.0145708	0.0114992	0.0512712	0	6.07726e-20	0.0220152	0.0460223	0	2.14984e-17	1.61335e-17
GBC175	2	0.268438	0.413703	0.110855	0	1.35459e-19	0	2.96803e-18	3.40639e-18	0	0.00767771	0.00496102	1.0352e-18	1.98389e-17	0.00129315	0.00213411	0.0146596	0	0	3.32474e-19	0.0209255	0	2.26672e-17	0.0155115
GBC070	2	0.479545	0.812481	0.606478	0.00973775	0	3.04125e-19	3.98656e-18	5.09929e-18	2.13452e-19	0.000925054	0	0	3.53852e-18	0.0119816	2.10168e-18	0.0827952	0.00297969	0	0.0196094	0.0151916	0.00156598	5.48811e-18	2.11254e-18
GBC072	2	0.0933275	1.40697	0.382195	0.00882118	4.74768e-20	0	0	0.0285035	2.8857e-19	0.0105735	3.67104e-20	5.90408e-05	4.26203e-18	0.0182681	1.78516e-19	0.0324802	2.60596e-19	0.0118485	0	0.0177882	0	1.02738e-17	0.0085041
GBC073	2	1.08716	1.55175	1.13137	0.0398537	8.23756e-19	0	0	0.0143376	1.38236e-19	0.0114243	0	6.18096e-20	7.07436e-18	0.00907997	3.78049e-05	0.0697789	5.27332e-19	0.000563338	0.00683509	0.0129782	0	1.2139e-18	0.0242647
GBC077	3	0.327685	9.44198	1.36825	3.48076e-19	2.90016e-18	0	0	6.56263e-19	0	3.92159e-18	5.08645e-18	2.9975e-19	0	8.63954e-19	0.0791563	0.121078	0	3.49124e-19	0	0.114592	0	0	0
GBC079	5	0.220671	1.51077	2.52502	0.16475	0	0.0236024	7.65515e-18	0.00637923	0.0240197	0.00378289	0.0987909	0.122391	0	0.0411552	0.133741	0.0741872	0	7.23715e-18	0.101804	0.162231	0.0285991	8.8087e-18	0
GBC080	2	0.16071	0.207457	0.705459	0	0	0	0	0	0	0	4.53227e-18	0	3.17449e-19	0	0.0142516	0.0487144	1.20426e-19	0.00781481	3.56654e-18	0.0396062	1.24852e-19	4.39481e-18	3.27412e-17
GBC084	2	0.0285359	0.505184	0.192476	1.10539e-18	0	0	3.80753e-18	4.59087e-18	0.0300812	0.0146244	0.0175296	0.0217903	0	5.31816e-20	0.0052145	0.0498408	0	0.00095162	0	0.0229025	1.56878e-18	0	0.0181767
GBC085	3	0.310142	0.290367	0.206893	0.001654	0	3.04526e-19	1.88208e-18	0.0187137	0	0.00473859	0.0524824	0.0318146	0	0.0106485	0.0154923	0.0379678	0	0.0035461	0	0.0460599	0	6.52323e-18	7.25821e-19
GBC086	2	0.458031	0.493458	0.418119	0.0245637	6.31669e-20	0	4.10445e-19	0.00537325	0.0452775	0.0030279	0.00863874	0.0056018	2.57025e-18	0.0316263	0.000770927	0.0298466	0.00110514	0.00290994	4.94088e-20	0.0203004	3.73789e-18	9.50959e-18	0
GBC089	2	1.13728	1.09057	0.78536	0.0108786	0	0	9.15197e-18	0.00802465	0.0658536	0.0108667	0.043566	0.048354	0	0.014138	0.00607687	0.0460637	0.00746663	0.00925239	0.000242069	0.0202236	0	0	1.1181e-17
GBC090	1	0.66082	4.646	2.57353	0.827743	0.0255546	0.166544	1.48565e-18	0.0148872	0.00752732	0.0125985	0.325619	0.286105	0.0659466	0.200988	0.0458845	0.0631472	0	0.000877697	0.354187	0.0886553	0.171763	1.72056e-18	0.0363511
GBC091	2	0.449117	0.14198	0.927339	0	2.38668e-19	0	1.5057e-18	0	0	0	5.58138e-19	0	1.85368e-18	0.0178597	0	0.0318756	7.18239e-19	0.00195058	0.00162299	0.00668934	1.62662e-18	4.00498e-18	0.0177376
GBC092	2	0.0967887	2.91829	0.629527	0.0247422	0	0	2.05219e-17	0.0536584	0.027989	2.7504e-20	0.0454005	0.0561226	4.17165e-18	0.011932	0.0189443	0.0891977	0.00151476	0.00560085	0.00383454	0.0493379	0	0	0.0107268
GBC093	1	5.36805	44.6661	14.7447	0.313907	0	0.0318741	9.77971e-18	0	0.0333688	0.00439496	0.199673	0.216647	0.128253	0.117577	0.000812691	0.235337	9.05195e-18	0.0121685	0.123053	0.0451363	0.0165046	0	0.048359
GBC094	1	0.580325	2.01389	4.19391	0.380559	0	0.0311257	0	0	0.00560206	0	0.0846806	0.12397	0	0.0444054	0.0559628	0.0879041	2.58001e-18	0.00443197	0.180764	0.0967677	0.0746167	0	0.0279065
GBC095	2	0.0921426	0.318601	0.221966	3.44503e-19	0	0	0	4.79251e-22	9.44776e-21	0.00792719	2.43407e-19	1.21141e-18	1.07998e-17	2.20386e-18	0.00798935	0.0289564	0	0	8.48782e-19	0.0457329	0	1.80544e-18	0.00890091
GBC096	5	0.484692	1.17314	1.4303	0.185632	0	0.0183494	0	0.0156942	0.0642578	0.00604605	0.114902	0.130603	0.00256271	0.00121672	0.0384564	0.0502655	0	0.00125545	0.117346	0.0840188	0.056541	3.18309e-18	0
GBC099	2	0.0245008	1.00304	0.165259	0.003614	1.2976e-18	2.23419e-18	2.02858e-17	0.0109064	0.030436	0.0053865	0	4.33725e-19	3.59575e-18	0.0157216	0	0.0219437	6.76389e-20	0.0038118	0.0128712	0.00398456	0	3.63195e-17	0.00620602
GBC100	2	0.954546	1.25735	4.77408	0	0	1.14133e-17	0	0	0.0309025	0	2.89959e-20	0.0135467	1.21763e-17	0.00169958	0.0318006	0.112441	0.0140051	0.0174925	1.37603e-18	0.0589687	0	1.36872e-17	0
GBC101	5	1.76307	2.61404	0.951358	0.207764	0.00176507	0.0198874	0	0.0212298	0.119298	0.00517352	0.0354184	0.0800808	0.00178911	0.0470592	0.0149512	0.053455	0	0.00713584	0.102392	0.0451931	0.0273679	1.84888e-17	0.0346701
GBC102	3	1.01658	2.27706	4.32437	0	3.33885e-19	0.00905288	0	0	0.00599034	0	0	2.82902e-18	0	2.53754e-18	0.1057	0.113916	0	0.0135254	0	0.126235	3.16176e-18	0	4.88486e-19
GBC104	3	0.661178	3.54028	1.38796	0	0	0	3.21863e-18	0	0.00963961	0	0.0157135	0.0418777	0	0	0.0742558	0.0629737	7.42284e-18	1.31565e-18	0	0.119573	0	1.40118e-17	1.49583e-18
GBC108	3	1.13653	1.27849	7.00885	0	0	0.00728553	4.01013e-18	0	0.0108239	1.34393e-20	0.0269879	0.0501044	0	2.12115e-17	0.0290609	0.109015	0	0.00125703	4.62652e-18	0.0602854	3.78456e-18	0	0
GBC109	2	0.277894	0.208647	1.75965	0	0	0	4.24732e-19	0	1.88619e-17	1.52686e-19	0	0	7.89101e-18	0.00334755	0.00167487	0.0364989	0.00256184	0.0158196	6.1297e-19	0.0139343	0.000862801	1.40213e-17	0
GBC110	2	0.992672	1.53136	3.45817	0.00310652	0	2.14635e-05	0	0	0.0425748	0	0.0306056	0.0300792	3.14238e-18	2.93358e-19	0.0112649	0.0597524	0.00248003	0.00492614	8.73212e-19	0.0487969	4.96054e-18	0	0
GBC111	3	2.32729	1.20447	18.9349	0	0	0.00881686	0	0	0	1.07514e-18	1.35586e-19	2.05403e-19	0	0	0.0578149	0.161966	0.00139066	0.00563461	5.18378e-18	0.117285	7.41625e-18	2.56843e-17	0
GBC112	3	1.04422	1.87286	7.98458	0.0478188	0.000845715	0.0197089	1.49641e-18	6.29187e-19	0.0375302	0	0.0742338	0.103419	3.18459e-18	0.0344431	0.0230053	0.0849068	0.00226864	0.00798315	0.0132471	0.0647663	1.1458e-18	1.57875e-18	1.00189e-18
GBC113	3	4.76023	3.00351	28.9805	0.0117872	0.00767686	4.06203e-20	4.32143e-19	1.62214e-17	0.0503497	1.40341e-18	0	0.0180431	5.60232e-19	0.028047	0.01847	0.205607	1.44476e-18	0.00821364	5.21449e-18	0.0639352	4.67253e-18	6.54986e-18	4.06554e-18
GBC114	3	1.69932	2.27107	5.79537	0.0533755	0.00173234	0.0130891	0	3.18395e-18	0.0765786	1.00093e-19	0.0759679	0.104283	0	0.049044	0.00419661	0.0791995	0.0129459	0.0152857	0.0214803	0.0267397	0.000678545	0	0
GBC115	3	95.502	18.3653	17.6102	0.114462	0.014792	0.0054547	1.24322e-18	0	0.0356402	0	0.074109	0.133921	0.0247738	0.0617393	0.00213908	0.205948	0.0225109	0.0293169	0.0185105	0.0416288	0	0	0.00714152
GBC116	4	2.00634	2.66992	13.08	0	0	0.0270824	1.68478e-18	1.3175e-17	0.00937542	0.00361042	0.0952504	0.129544	0	0	0.309454	0.163443	0.0557676	7.40008e-19	5.74962e-18	0.242327	9.47585e-18	0	1.33703e-17
GBC117	2	1.5442	1.29618	7.81604	0	5.82846e-19	0.00406042	0	0	7.81789e-19	8.78059e-20	0.00259257	1.68529e-19	7.82202e-18	4.95919e-19	0.025198	0.0987273	1.47248e-21	0.0141983	0	0.0679778	0	0	0
GBC118	3	0.548157	1.04762	4.63367	0	3.45523e-18	2.10909e-18	1.31629e-17	4.59807e-18	3.21628e-18	6.27079e-20	0	4.64081e-20	1.41558e-17	0	0.0586513	0.0535041	0	1.92827e-19	0	0.0925124	5.22156e-18	2.26078e-17	6.03608e-18
GBC119	1	2.43912	4.2347	7.08905	0.51706	0.0215392	0.105054	0	1.8639e-18	0	0.0169911	0.218322	0.280291	0.00727697	0.134715	0.121382	0.0776928	2.15631e-19	0.00748039	0.185697	0.130015	0.163025	0	0
GBC120	3	4.95474	4.21792	15.3591	0	1.28969e-19	0.00346647	6.64751e-20	0	0.0173463	0	0.0143229	0.0278668	0.000228822	0.00984858	0.0154883	0.164537	0.00631687	0.00237035	0	0.0388542	0	0	0
GBC121	5	1.51337	3.8141	9.28183	0.128578	0	0.0547458	0	2.95282e-19	0.0508252	0	0.0346515	0.0775621	0	0.0565571	0.0502063	0.0913644	1.38641e-18	0.0193468	0.031239	0.100454	0.0234136	0	9.85746e-18
GBC122	5	2.56007	3.20753	11.8504	0.173899	0.0342434	0.114362	1.49912e-18	0	0.109554	0.000769585	0.192311	0.23627	0.00450542	0.0599649	0.0324454	0.101243	3.69623e-18	0.00597332	0.0789377	0.0683984	0.0387456	0	1.16646e-17
GBC123	2	0.876078	1.03122	5.11889	0	0	0.0109697	3.30786e-18	7.11861e-19	0.0179963	7.5438e-21	0.0277751	0.0366389	0	2.70087e-19	0.0189807	0.0758608	0.00581053	0.0138129	0	0.0473357	0	9.54621e-18	1.3288e-17
GBC124	3	0.69236	0.53625	3.64704	0	0	0	5.12572e-17	0	0	0	0	0	8.61327e-18	0	0.100271	0.0569846	0	0	7.11148e-18	0.123919	0	1.79851e-17	0
GBC125	4	1.37425	1.39592	3.47329	0	1.6148e-18	2.09262e-18	4.96529e-17	3.33484e-18	7.09461e-18	4.21426e-19	0.00466651	0.0360222	5.9188e-18	0	0.330589	0.0765705	0.00735921	8.06048e-19	4.42075e-18	0.287779	0	3.72566e-17	0
GBC126	2	2.11813	1.42039	6.65897	0.0301509	5.67926e-20	0.00591178	0	2.0793e-18	0.0720486	0	0.0239467	0.0311425	0	0.0284015	0.0100253	0.087443	2.86154e-18	0.0201759	0	0.0382204	0	0	1.01711e-17
GBC127	2	1.11028	1.45883	4.04534	0	1.68319e-19	7.82092e-18	0	0	0	0	0	4.28978e-18	0	0.0101585	0.00535633	0.0714426	1.84971e-18	0.00942541	0	0.0194092	0	3.80896e-18	0.0094677
GBC128	2	1.41587	2.71852	5.17629	0	2.24487e-18	0.0149249	9.19093e-18	3.02679e-19	0.00789228	0	8.66535e-20	0.0178336	2.17369e-18	0	0.0210585	0.120707	0.01338	0.00398524	3.19056e-18	0.0569126	0	7.53396e-18	2.46817e-18
GBC129	3	4.64315	4.15169	21.3466	0	1.01816e-19	0.017706	1.14053e-17	3.08265e-18	0.0365995	9.52381e-21	0.0340104	0.0331267	0	2.16887e-18	0.11022	0.147195	0.0353191	0.00869265	2.36542e-19	0.133839	7.41894e-18	0	1.60254e-17
GBC130	5	1.21774	2.8632	7.69471	0.0971386	0	0.0274805	0	0	0.0351006	0	0.051832	0.0805451	9.7397e-19	0.0395894	0.0355769	0.11764	1.32716e-18	0.00734023	0.0224014	0.0653699	0.0233724	0	0
GBC131	3	1.74307	2.69414	17.2287	3.03427e-19	0	0.00582433	0	2.39114e-19	0.0196788	5.83419e-20	0.0280167	0.050426	2.01574e-18	0	0.0212563	0.137939	0.00857276	0.0097657	0	0.0474672	0	8.77171e-18	0
GBC132	2	0.615835	0.57493	1.16826	3.6142e-21	0.000275398	0	0	0	0.0470987	0.00186311	0.00887965	0.0132726	1.35745e-18	0.00739007	0	0.0281886	0	0.00935558	0	0.0190136	1.2353e-19	0	0
GBC134	1	17.7604	22.7462	33.869	0.375736	0.0202419	0.0333979	0	0.0103146	0.0690651	0.0109127	0.169791	0.202701	0.0564997	0.136562	0.0112152	0.311076	2.56811e-20	0.0673678	0.108613	0.0642157	0.031606	1.7997e-19	0.0307397
GBC135	3	1.88176	2.98999	6.93662	0	0	0.0162986	5.9861e-18	1.03614e-17	0.00633125	0.00212885	0.06682	0.0854081	5.25703e-18	8.50188e-19	0.0542925	0.0846668	1.53001e-19	3.70478e-21	0	0.0890642	2.27218e-17	0	9.0404e-19
GBC136	2	1.5268	2.78858	4.998	0	7.92483e-19	0.0191124	2.66359e-18	2.93259e-19	0.0562681	0	0.0730894	0.074572	0	0.00977767	0.0187018	0.0641753	3.01943e-18	0.00904313	6.62793e-18	0.0538097	0	0	6.27267e-18
GBC138	5	1.43355	2.33519	8.69089	0.140442	2.04489e-20	0.0668324	0	0	0.0479191	0	0.069346	0.114068	0	0.0864249	0.0572031	0.117237	0	0	0.048478	0.101528	0.0139327	0	0
GBC139	3	0.890454	1.39951	4.71911	9.55585e-19	3.80121e-19	0.00195559	7.67409e-18	0	0.0303184	5.52968e-21	0	0	2.03057e-18	0	0.070336	0.0870887	0.0153602	0	0	0.0970457	1.8082e-18	0	0
GBC140	2	1.23472	0.632861	2.97437	1.65934e-22	0	0	0	1.91051e-17	0	0	4.9764e-18	0	6.71379e-18	0.0165325	0.00065125	0.072582	0.0013453	2.73638e-19	0	0.0193204	0	5.34037e-18	2.13148e-18
GBC142	2	0.909044	0.675788	3.91433	1.01809e-17	0	0	9.28194e-18	0	1.68426e-17	0	0	0.00131678	0	2.2977e-18	0.0291602	0.0792652	0	0.0106969	0	0.0506154	1.53898e-18	2.35662e-17	3.37411e-18
GBC143	2	1.36411	2.05819	6.47651	9.08892e-19	0	6.2551e-19	0	0	0	0	5.7134e-18	2.7189e-17	0	9.05754e-19	2.19634e-18	0.10113	0.00806791	0.0192416	0	0.0110027	0.00117485	5.24566e-18	0.00813089
GBC069	1	0.150394	10.6915	1.3767	0.693363	2.886e-19	0.0927288	0	0.029544	1.10519e-19	0.00806533	0.228639	0.188582	0.0766674	0.154535	0.0824482	0.0394496	0	0.0101644	0.338113	0.120016	0.130797	0	0.0744904
GBC176	3	10.2717	2.36775	24.7661	0.120122	0	4.76562e-18	8.51278e-18	1.16444e-17	4.25678e-19	0	7.53545e-18	0	0	0.0794395	0.000933394	0.212907	0.0443554	0.0165614	0.0142834	0.0714712	0	2.2474e-17	0
GBC144	3	1.07977	3.16934	9.45065	0.00410969	0	0.014396	0	0.00240426	0.0495977	0	0.0544548	0.063883	1.15968e-18	0.0200238	0.0107971	0.121474	0.00234041	0.0191358	4.77587e-18	0.0461911	0	7.72448e-18	0
GBC145	3	2.80467	3.96692	8.4135	0.0110746	0.00387467	0	0	0	0.0180213	0.000221419	0.030178	0.0520757	0.0118422	0.0264615	1.74279e-19	0.124582	0.00948478	0.00704451	0	0.0207439	1.51566e-18	6.4906e-18	7.72717e-22
GBC146	2	1.21454	0.389006	2.279	0	0	2.94944e-18	0	1.23285e-17	1.06336e-17	4.08585e-18	3.13736e-18	2.73142e-18	1.83991e-18	0.00976688	0	0.0605942	0.00414677	0	0	0.0157699	2.89468e-19	0	0
GBC147	2	2.42836	1.712	4.0379	0.00734382	2.25387e-21	0	0	0.000872351	0.0427324	0	3.56053e-20	0.0110784	0	0.0234689	1.35907e-21	0.0765821	0.00399152	0.00319676	0.00391268	0.0170338	0	0	0
GBC148	3	3.90496	6.61513	12.949	9.52229e-19	6.61589e-21	0.0136751	4.92736e-19	0	0	6.35926e-20	0.0360457	0.0714887	0	0.00545958	0.0268915	0.162103	1.97858e-19	0.0116952	0	0.0595424	1.42659e-17	8.97895e-19	0
GBC149	3	1.66128	1.87097	5.11676	0.0493417	0.000376447	0.000510709	1.63428e-19	0	0.11119	5.91693e-19	0.0349309	0.0611289	0	0.0537646	0.0152465	0.0595692	2.56732e-18	0.0158831	0.00644256	0.0371532	0	0	3.15767e-18
GBC150	2	0.912964	2.16764	2.85906	0.0760275	3.20963e-20	0.00457378	1.88818e-18	0.00598506	0.00532632	0	0.0333411	0.0455753	0	0.0255102	0.000961373	0.066649	0	0.00943333	0.0171646	0.0195222	0	0	0.00310201
GBC061	3	1.12913	0.283185	2.85783	0	8.05502e-19	0	0	8.42832e-18	2.81744e-17	0	6.36359e-18	4.91315e-19	0	0	0.0389191	0.0178048	0.00642378	6.8501e-19	6.11509e-18	0.0789996	0	2.33686e-17	1.53427e-18
GBC062	2	4.55502	1.25346	5.18506	0.0624109	3.87704e-19	0.00788356	2.55072e-21	0.0346327	5.09494e-18	2.28322e-19	0.0849956	2.28814e-23	0.00108466	0.0513805	0	0.0256013	0.00916467	0.0340816	2.31051e-18	0	0.0104847	3.0086e-18	7.24749e-18
GBC067	2	3.27446	1.10705	1.1832	0.0209154	0	0.0203322	0	0.0461254	7.25791e-18	0	0.0693337	2.77049e-18	0	0.0225673	0	0.00418669	0.00569367	0.0329397	8.01332e-18	0.00602803	0.00470569	2.0783e-17	7.23003e-18
GBC068	5	4.28948	0.451219	4.56985	0.311311	0.110479	0.0164356	0.0450648	0	0	0	0.130233	0.111397	3.80467e-18	0.123876	0.00451793	0.0126354	0.00520069	0.0409479	0.0332918	0.00423396	0.0632578	0	0
GBC071	2	21.8823	6.47873	9.15628	0.0354941	1.52905e-19	0.0200764	1.98541e-21	0	1.14818e-17	2.15611e-20	0.0533897	0.0100722	0.00174735	0.0563759	2.50222e-19	0.0315407	0.000249794	0.0221456	2.15293e-18	0	0	0.00345406	1.41365e-18
GBC075	5	0.928075	0.898521	10.843	0.326478	0.00190559	0.0740098	4.61927e-20	0.0174045	0	0	0.134692	0.0458697	0.0292416	0.128505	0.00651192	0.0958431	0.0394845	0.0437789	0.0661115	0.0430877	0.0540506	0	1.58128e-18
GBC076	1	14.5943	10.8017	22.0881	0.566262	0.290764	0.0522035	0.182353	0.0434014	0	0.0104881	0.338229	0.287869	0.0753543	0.16618	0	0.0521417	0.00869066	0.0662849	0.0752794	0	0.0859462	6.74115e-19	0.0313825
GBC081	2	1.59376	0.596457	0.903359	0	0	0.0113024	0	0	0	5.54703e-19	0.0307888	3.34964e-19	0	0.0213632	0.0014538	0.00482565	0.0089858	0.00893748	0	0.00460105	0	2.18687e-17	1.14424e-18
GBC083	5	4.13337	1.17602	3.45178	0.202861	0.0413713	0.0935707	0.0527578	0.0346145	6.85639e-18	1.46608e-18	0.0992095	0.0160348	0.00446913	0.0754364	0.00353937	0.00866046	0.00570704	0.035836	0.0118904	0.000456845	0.0627663	0	8.36475e-18
GBC087	2	2.114	0.424344	3.1186	0.0518024	0.0198554	0	0.00409774	3.70293e-19	0	0	0.0365047	7.88824e-19	4.46139e-18	0.0461831	0.000656399	0.0167674	0.00278816	0.019223	1.17065e-17	0.0162748	0.00937698	2.17259e-17	0.0106133
GBC088	2	3.04584	0.240722	0.628907	0.0451615	0	0.0214038	0	0.000422297	5.08664e-18	0	0.0861819	1.87959e-18	0	0.018661	0	4.70416e-19	3.71186e-19	0.0501108	0	0	0.0123176	0	0.00247915
GBC097	2	2.4293	0.650307	1.35918	0.011806	1.00121e-18	0.0101246	0	5.06562e-19	0	0	0.0710046	0	5.45334e-18	0.0326329	1.14872e-19	0.00463521	0.00495333	0.0299948	1.50173e-17	2.31511e-18	1.15598e-18	4.36175e-18	0
GBC098	2	8.51686	0.819443	4.95075	0.082439	0	0.0103317	3.30999e-18	5.02562e-19	1.78961e-17	0	0.0513295	0	5.1467e-18	0.0458715	0	0.0434101	0.0109548	0.0245244	8.28421e-18	0	0.0125671	0	0
GBC103	5	11.3509	1.71071	5.64453	0.158881	0.0177354	0.10621	0	3.62302e-19	1.70312e-18	0	0.132183	0.0423271	0.0239606	0.0968908	0.0635167	0.0234594	0.0566897	0.02469	0	0.0954296	0.0195215	0	0
GBC105	5	52.181	5.2458	9.32588	0.231929	0.0602055	0.00917292	0.0509472	0	1.83422e-17	0.0156313	0.107609	0.041012	0.00767697	0.105287	1.46362e-19	0.0324407	0.003375	0.0365198	0.031439	6.47525e-20	0.0377642	0	0.0390704
GBC032	2	2.99108	0.609649	8.57055	0.0247223	0.00274236	3.46907e-19	0	3.10647e-18	0	1.19341e-19	0.00523968	3.44586e-20	0	0.0396648	0.000966882	0.0573997	0.0275097	0.0480151	0	0.0195454	0	4.97848e-18	0
GBC008	2	4.47452	1.42338	12.2879	2.40902e-18	7.67306e-18	3.4755e-18	2.00606e-17	0	0	3.26608e-20	0.0103585	0	0	0.00658694	0	0.0735661	0.0233084	0.0149359	0	0.00926889	8.06832e-19	1.81037e-17	5.88093e-18
GBC034	1	3.38862	1.40602	11.9996	0.481877	0.0129054	0.0089968	4.09378e-20	0	1.66592e-17	0	0.0641871	0.0222132	5.59315e-19	0.151712	0.0224202	0.0697873	0.00831773	0.0266008	0.0757848	0.0456754	0.126323	0	0
GBC224	4	2.90893	1.93999	10.6743	0	4.60156e-19	4.66707e-19	2.85138e-17	1.28011e-17	0	0	0	0.0101614	1.16266e-17	4.38059e-19	0.288056	0.0936846	0.0162327	0.0228227	4.48744e-17	0.221703	2.1432e-19	0	0
GBC225	3	0.772434	0.961504	17.8632	0	6.70709e-20	0	0	5.61957e-18	1.17026e-18	0	0	6.21285e-18	0	2.58649e-17	0.0748656	0.209035	0.0181999	0.01098	0	0.132181	3.80772e-19	0	0
GBC226	1	1.56743	2.7501	22.094	0.365499	0.162485	0	8.28718e-18	0	0	0.0218233	0.267916	0.346943	0.0354162	0.0998064	0.0551638	0.162221	3.70607e-19	2.91951e-20	0.179895	0.0615873	0.0262328	8.24539e-18	0.0316502
GBC208	2	13.1652	1.89795	11.446	0.0365993	0	0.0149223	0	0	2.27131e-18	0	0.0347909	0.006299	0	0.0369254	1.21767e-18	0.0601995	0.0224288	0.0399682	2.90478e-18	0.00575668	5.63333e-19	0.00836304	0
GBC219	3	1.79293	1.0355	4.34753	0	1.48819e-18	8.69263e-19	0	6.0917e-18	0	0	0	0	0	6.54615e-17	0.0383686	0.0221445	0.00697815	0.0152989	0	0.0719948	0	0	0
GBC213	3	3.70216	2.66824	18.8184	0	0	0.0233753	6.23131e-20	0.0120461	0	0.000839252	0.0798874	0.0103041	0	0	0.0620998	0.0315391	0.00311249	0.0254752	0	0.0836209	2.021e-17	0	1.90703e-17
GBC215	2	23.8292	10.1216	42.3314	0.0540659	0.0205533	5.65219e-19	0.00186017	0	0	4.37158e-21	0.0769389	0.0554629	0	0.0547518	0	0.109131	0.0172576	0.0252356	0	0.02829	0	0	2.14149e-18
GBC216	2	4.87179	1.28464	15.7063	0.0718699	0	0.0040433	0	3.79017e-18	0	0	0.0314692	0	1.75696e-18	0.0458511	0	0.076577	0.0349675	0.0490148	6.5658e-18	5.56754e-19	0.00338476	0	0
GBC217	3	6.33979	1.51224	5.51126	1.82136e-18	0	6.58448e-18	0	5.26694e-18	0	6.12984e-21	0.0386408	0.0359169	0	0	0.0369975	0.0301505	0.0398233	7.46224e-19	0	0.0655932	1.67746e-17	0	7.08746e-18
